# Supplementary material for: Oxylipin biosynthetic gene families of Cannabis sativa
Source: PLoS One. 2023 Apr 26;18(4):e0272893. doi: 10.1371/journal.pone.0272893 (PMC10132601; doi:10.1371/journal.pone.0272893)
Supplement: S1 Table — (XLSX) [file pone.0272893.s004.xlsx]

## Sheet: Table S1 Promoter analysis
gene	motif	sequence	motif_length	sense	position	start	stop	matrix score	species	description	short_description
CsAOC1	ABRE	ACGTG	5	+	125	125	130	5	Arabidopsis thaliana	cis-acting element involved in the abscisic acid responsiveness	ABA
CsAOC1	ABRE	ACGTG	5	-	216	211	216	5	Arabidopsis thaliana	cis-acting element involved in the abscisic acid responsiveness	ABA
CsAOC1	ABRE	ACGTG	5	+	468	468	473	5	Arabidopsis thaliana	cis-acting element involved in the abscisic acid responsiveness	ABA
CsAOC1	ABRE	ACGTG	5	-	482	477	482	5	Arabidopsis thaliana	cis-acting element involved in the abscisic acid responsiveness	ABA
CsAOC1	ABRE	CACGTG	6	-	1401	1395	1401	6	Arabidopsis thaliana	cis-acting element involved in the abscisic acid responsiveness	ABA
CsAOC1	ABRE	ACGTG	5	+	1402	1402	1407	5	Arabidopsis thaliana	cis-acting element involved in the abscisic acid responsiveness	ABA
CsAOC1	ARE	AAACCA	6	+	439	439	445	6	Zea mays	cis-acting regulatory element essential for the anaerobic induction	anaerobic
CsAOC1	G-Box	CACGTT	6	-	124	118	124	6	Pisum sativum	cis-acting regulatory element involved in light responsiveness	light
CsAOC1	G-box	TACGTG	6	-	216	210	216	6	Arabidopsis thaliana	cis-acting regulatory element involved in light responsiveness	light
CsAOC1	MRE	AACCTAA	7	-	408	401	408	7	Petroselinum crispum	MYB binding site involved in light responsiveness	light
CsAOC1	G-box	CACGTC	6	-	467	461	467	6	Zea mays	cis-acting regulatory element involved in light responsiveness	light
CsAOC1	G-box	TAACACGTAG	10	+	479	479	489	9	Brassica oleracea	cis-acting regulatory element involved in light responsiveness	light
CsAOC1	G-box	TACGTG	6	-	482	476	482	6	Arabidopsis thaliana	cis-acting regulatory element involved in light responsiveness	light
CsAOC1	G-box	CACGTG	6	-	1401	1395	1401	6	Arabidopsis thaliana	cis-acting regulatory element involved in light responsiveness	light
CsAOC1	G-Box	CACGTG	6	-	1401	1395	1401	6	Pisum sativum	cis-acting regulatory element involved in light responsiveness	light
CsAOC1	LTR	CCGAAA	6	-	37	31	37	6	Hordeum vulgare	cis-acting element involved in low-temperature responsiveness	low temperature
CsAOC1	CAT-box	GCCACT	6	-	515	509	515	6	Arabidopsis thaliana	cis-acting regulatory element related to meristem expression	meristem
CsAOC1	GA-motif	ATAGATAA	8	-	54	46	54	8	Arabidopsis thaliana	part of a light responsive element	light
CsAOC1	Box 4	ATTAAT	6	+	98	98	104	6	Petroselinum crispum	part of a conserved DNA module involved in light responsiveness	light
CsAOC1	TCT-motif	TCTTAC	6	-	200	194	200	6	Arabidopsis thaliana	part of a light responsive element	light
CsAOC1	chs-CMA1a	TTACTTAA	8	-	265	257	265	8	Daucus carota	part of a light responsive element	light
CsAOC1	chs-Unit 1 m1	ACCTAACCCGC	11	-	691	680	691	10	Hordeum vulgare	part of a light responsive element	light
CsAOC1	Box 4	ATTAAT	6	-	934	928	934	6	Petroselinum crispum	part of a conserved DNA module involved in light responsiveness	light
CsAOC1	Box 4	ATTAAT	6	-	1173	1167	1173	6	Petroselinum crispum	part of a conserved DNA module involved in light responsiveness	light
CsAOC1	Box 4	ATTAAT	6	-	1440	1434	1440	6	Petroselinum crispum	part of a conserved DNA module involved in light responsiveness	light
CsAOC2	ABRE	CACGTG	6	+	62	62	68	6	Arabidopsis thaliana	cis-acting element involved in the abscisic acid responsiveness	ABA
CsAOC2	ABRE	ACGTG	5	+	63	63	68	5	Arabidopsis thaliana	cis-acting element involved in the abscisic acid responsiveness	ABA
CsAOC2	ARE	AAACCA	6	+	58	58	64	6	Zea mays	cis-acting regulatory element essential for the anaerobic induction	anaerobic
CsAOC2	ARE	AAACCA	6	-	484	478	484	6	Zea mays	cis-acting regulatory element essential for the anaerobic induction	anaerobic
CsAOC2	ARE	AAACCA	6	+	1047	1047	1053	6	Zea mays	cis-acting regulatory element essential for the anaerobic induction	anaerobic
CsAOC2	ARE	AAACCA	6	-	1190	1184	1190	6	Zea mays	cis-acting regulatory element essential for the anaerobic induction	anaerobic
CsAOC2	ARE	AAACCA	6	+	1345	1345	1351	6	Zea mays	cis-acting regulatory element essential for the anaerobic induction	anaerobic
CsAOC2	MBS	CAACTG	6	-	1051	1045	1051	6	Arabidopsis thaliana	MYB binding site involved in drought-inducibility	drought
CsAOC2	MBS	CAACTG	6	+	1480	1480	1486	6	Arabidopsis thaliana	MYB binding site involved in drought-inducibility	drought
CsAOC2	GARE-motif	TCTGTTG	7	-	604	597	604	7	Brassica oleracea	gibberellin-responsive element	GA
CsAOC2	TGA-element	AACGAC	6	+	977	977	983	6	Brassica oleracea	auxin-responsive element	IAA
CsAOC2	CGTCA-motif	CGTCA	5	-	1359	1354	1359	5	Hordeum vulgare	cis-acting regulatory element involved in the MeJA-responsiveness	JA
CsAOC2	TGACG-motif	TGACG	5	+	1359	1359	1364	5	Hordeum vulgare	cis-acting regulatory element involved in the MeJA-responsiveness	JA
CsAOC2	G-box	CACGTG	6	+	62	62	68	6	Arabidopsis thaliana	cis-acting regulatory element involved in light responsiveness	light
CsAOC2	G-Box	CACGTG	6	+	62	62	68	6	Pisum sativum	cis-acting regulatory element involved in light responsiveness	light
CsAOC2	LTR	CCGAAA	6	+	477	477	483	6	Hordeum vulgare	cis-acting element involved in low-temperature responsiveness	low temperature
CsAOC2	LTR	CCGAAA	6	-	1002	996	1002	6	Hordeum vulgare	cis-acting element involved in low-temperature responsiveness	low temperature
CsAOC2	Sp1	GGGCGG	6	+	1018	1018	1024	6	Oryza sativa	light responsive element	light
CsAOC3	ABRE	GACACGTGGC	10	+	884	884	894	9	Triticum aestivum	cis-acting element involved in the abscisic acid responsiveness	ABA
CsAOC3	ABRE	CACGTG	6	-	886	880	886	6	Arabidopsis thaliana	cis-acting element involved in the abscisic acid responsiveness	ABA
CsAOC3	ABRE	ACGTG	5	+	887	887	892	5	Arabidopsis thaliana	cis-acting element involved in the abscisic acid responsiveness	ABA
CsAOC3	ABRE	ACGTG	5	+	995	995	1000	5	Arabidopsis thaliana	cis-acting element involved in the abscisic acid responsiveness	ABA
CsAOC3	ARE	AAACCA	6	-	551	545	551	6	Zea mays	cis-acting regulatory element essential for the anaerobic induction	anaerobic
CsAOC3	ARE	AAACCA	6	-	693	687	693	6	Zea mays	cis-acting regulatory element essential for the anaerobic induction	anaerobic
CsAOC3	G-box	tgACACGTGGCA	12	+	883	883	895	11	Lycopersicon esculentum	cis-acting regulatory element involved in light responsiveness	light
CsAOC3	G-Box	CACGTG	6	-	886	880	886	6	Pisum sativum	cis-acting regulatory element involved in light responsiveness	light
CsAOC3	G-box	CACGTG	6	-	886	880	886	6	Arabidopsis thaliana	cis-acting regulatory element involved in light responsiveness	light
CsAOC3	G-Box	CACGTT	6	-	994	988	994	6	Pisum sativum	cis-acting regulatory element involved in light responsiveness	light
CsAOC3	MRE	AACCTAA	7	-	1122	1115	1122	7	Petroselinum crispum	MYB binding site involved in light responsiveness	light
CsAOC3	TCCC-motif	TCTCCCT	7	-	380	373	380	7	Spinacia oleracea	part of a light responsive element	light
CsAOC3	Sp1	GGGCGG	6	+	497	497	503	6	Oryza sativa	light responsive element	light
CsAOS1	ABRE	ACGTG	5	-	1295	1290	1295	5	Arabidopsis thaliana	cis-acting element involved in the abscisic acid responsiveness	ABA
CsAOS1	ARE	AAACCA	6	+	437	437	443	6	Zea mays	cis-acting regulatory element essential for the anaerobic induction	anaerobic
CsAOS1	ARE	AAACCA	6	-	500	494	500	6	Zea mays	cis-acting regulatory element essential for the anaerobic induction	anaerobic
CsAOS1	G-box	CACGAC	6	+	405	405	411	6	Zea mays	cis-acting regulatory element involved in light responsiveness	light
CsAOS1	G-box	TACGTG	6	-	1295	1289	1295	6	Arabidopsis thaliana	cis-acting regulatory element involved in light responsiveness	light
CsAOS1	TCT-motif	TCTTAC	6	+	88	88	94	6	Arabidopsis thaliana	part of a light responsive element	light
CsAOS1	I-box	AAGATAAGGCT	11	+	482	482	493	10	Gossypium hirsutum	part of a light responsive element	light
CsAOS1	Box 4	ATTAAT	6	-	969	963	969	6	Petroselinum crispum	part of a conserved DNA module involved in light responsiveness	light
CsAOS1	Box 4	ATTAAT	6	-	1035	1029	1035	6	Petroselinum crispum	part of a conserved DNA module involved in light responsiveness	light
CsAOS2	ABRE	ACGTG	5	+	1256	1256	1261	5	Arabidopsis thaliana	cis-acting element involved in the abscisic acid responsiveness	ABA
CsAOS2	ARE	AAACCA	6	-	226	220	226	6	Zea mays	cis-acting regulatory element essential for the anaerobic induction	anaerobic
CsAOS2	G-box	TAAACGTG	8	+	1253	1253	1261	8	Brassica oleracea	cis-acting regulatory element involved in light responsiveness	light
CsAOS2	G-Box	CACGTT	6	-	1255	1249	1255	6	Pisum sativum	cis-acting regulatory element involved in light responsiveness	light
CsAOS2	chs-CMA2a	TCACTTGA	8	+	79	79	87	8	Petroselinum crispum	part of a light responsive element	light
CsAOS2	chs-CMA2a	TCACTTGA	8	-	236	228	236	8	Petroselinum crispum	part of a light responsive element	light
CsAOS2	Box 4	ATTAAT	6	+	384	384	390	6	Petroselinum crispum	part of a conserved DNA module involved in light responsiveness	light
CsAOS2	Box 4	ATTAAT	6	-	977	971	977	6	Petroselinum crispum	part of a conserved DNA module involved in light responsiveness	light
CsAOS2	O2-site	GATGATGTGG	10	-	1473	1463	1473	9	Zea mays	cis-acting regulatory element involved in zein metabolism regulation
CsAOS3	ARE	AAACCA	6	-	674	668	674	6	Zea mays	cis-acting regulatory element essential for the anaerobic induction	anaerobic
CsAOS3	ARE	AAACCA	6	+	1024	1024	1030	6	Zea mays	cis-acting regulatory element essential for the anaerobic induction	anaerobic
CsAOS3	GARE-motif	TCTGTTG	7	+	1383	1383	1390	7	Brassica oleracea	gibberellin-responsive element	GA
CsAOS3	TGA-element	AACGAC	6	+	877	877	883	6	Brassica oleracea	auxin-responsive element	IAA
CsAOS3	CGTCA-motif	CGTCA	5	-	834	829	834	5	Hordeum vulgare	cis-acting regulatory element involved in the MeJA-responsiveness	JA
CsAOS3	TGACG-motif	TGACG	5	+	834	834	839	5	Hordeum vulgare	cis-acting regulatory element involved in the MeJA-responsiveness	JA
CsAOS3	LTR	CCGAAA	6	-	849	843	849	6	Hordeum vulgare	cis-acting element involved in low-temperature responsiveness	low temperature
CsAOS3	LTR	CCGAAA	6	-	887	881	887	6	Hordeum vulgare	cis-acting element involved in low-temperature responsiveness	low temperature
CsAOS3	TCA-element	CCATCTTTTT	10	+	957	957	967	9	Nicotiana tabacum	cis-acting element involved in salicylic acid responsiveness	SA
CsAOS3	TCA-element	CCATCTTTTT	10	-	972	962	972	9	Nicotiana tabacum	cis-acting element involved in salicylic acid responsiveness	SA
CsAOS3	TC-rich repeats	ATTCTCTAAC	10	+	435	435	445	9	Nicotiana tabacum	cis-acting element involved in defense and stress responsiveness	defense and stress
CsAOS3	Box 4	ATTAAT	6	-	1173	1167	1173	6	Petroselinum crispum	part of a conserved DNA module involved in light responsiveness	light
CsAOS3	ATCT-motif	AATCTAATCC	10	+	1338	1338	1348	9	Pisum sativum	part of a conserved DNA module involved in light responsiveness	light
CsAOS3	ATCT-motif	AATCTAATCC	10	+	1343	1343	1353	9	Pisum sativum	part of a conserved DNA module involved in light responsiveness	light
CsAOS4	ABRE	CACGTG	6	+	190	190	196	6	Arabidopsis thaliana	cis-acting element involved in the abscisic acid responsiveness	ABA
CsAOS4	ABRE	ACGTG	5	+	191	191	196	5	Arabidopsis thaliana	cis-acting element involved in the abscisic acid responsiveness	ABA
CsAOS4	ABRE	ACGTG	5	-	1396	1391	1396	5	Arabidopsis thaliana	cis-acting element involved in the abscisic acid responsiveness	ABA
CsAOS4	ABRE	ACGTG	5	-	1446	1441	1446	5	Arabidopsis thaliana	cis-acting element involved in the abscisic acid responsiveness	ABA
CsAOS4	CGTCA-motif	CGTCA	5	+	1073	1073	1078	5	Hordeum vulgare	cis-acting regulatory element involved in the MeJA-responsiveness	JA
CsAOS4	TGACG-motif	TGACG	5	-	1073	1068	1073	5	Hordeum vulgare	cis-acting regulatory element involved in the MeJA-responsiveness	JA
CsAOS4	G-box	CACGTG	6	+	190	190	196	6	Arabidopsis thaliana	cis-acting regulatory element involved in light responsiveness	light
CsAOS4	G-Box	CACGTG	6	+	190	190	196	6	Pisum sativum	cis-acting regulatory element involved in light responsiveness	light
CsAOS4	G-box	TAACACGTAG	10	+	1235	1235	1245	9	Brassica oleracea	cis-acting regulatory element involved in light responsiveness	light
CsAOS4	G-Box	CACGTT	6	+	1396	1396	1402	6	Pisum sativum	cis-acting regulatory element involved in light responsiveness	light
CsAOS4	G-box	TACGTG	6	-	1446	1440	1446	6	Arabidopsis thaliana	cis-acting regulatory element involved in light responsiveness	light
CsAOS4	RY-element	CATGCATG	8	-	1383	1375	1383	8	Helianthus annuus	cis-acting regulatory element involved in seed-specific regulation	seed
CsAOS4	Box 4	ATTAAT	6	+	130	130	136	6	Petroselinum crispum	part of a conserved DNA module involved in light responsiveness	light
CsAOS4	Sp1	GGGCGG	6	-	257	251	257	6	Oryza sativa	light responsive element	light
CsAOS4	Sp1	GGGCGG	6	+	342	342	348	6	Oryza sativa	light responsive element	light
CsAOS4	Box 4	ATTAAT	6	+	393	393	399	6	Petroselinum crispum	part of a conserved DNA module involved in light responsiveness	light
CsAOS4	AT1-motif	AATTATTTTTTATT	14	+	396	396	410	13	Solanum tuberosum	part of a light responsive module	light
CsAOS4	Sp1	GGGCGG	6	-	597	591	597	6	Oryza sativa	light responsive element	light
CsAOS4	Sp1	GGGCGG	6	-	608	602	608	6	Oryza sativa	light responsive element	light
CsAOS4	TC-rich repeats	ATTCTCTAAC	10	+	681	681	691	9	Nicotiana tabacum	cis-acting element involved in defense and stress responsiveness	defense and stress
CsAOS4	Box 4	ATTAAT	6	-	926	920	926	6	Petroselinum crispum	part of a conserved DNA module involved in light responsiveness	light
CsAOS4	TC-rich repeats	ATTCTCTAAC	10	+	930	930	940	9	Nicotiana tabacum	cis-acting element involved in defense and stress responsiveness	defense and stress
CsAOS4	Box 4	ATTAAT	6	-	1325	1319	1325	6	Petroselinum crispum	part of a conserved DNA module involved in light responsiveness	light
CsAOS4	Box 4	ATTAAT	6	-	1329	1323	1329	6	Petroselinum crispum	part of a conserved DNA module involved in light responsiveness	light
CsAOS4	Box 4	ATTAAT	6	-	1333	1327	1333	6	Petroselinum crispum	part of a conserved DNA module involved in light responsiveness	light
CsAOS4	TCT-motif	TCTTAC	6	+	1378	1378	1384	6	Arabidopsis thaliana	part of a light responsive element	light
CsAOS4	Box 4	ATTAAT	6	-	1405	1399	1405	6	Petroselinum crispum	part of a conserved DNA module involved in light responsiveness	light
CsAOS4	ATC-motif	AGTAATCT	8	-	1459	1451	1459	8	Spinacia oleracea	part of a conserved DNA module involved in light responsiveness	light
CsAOS5	ABRE	ACGTG	5	+	17	17	22	5	Arabidopsis thaliana	cis-acting element involved in the abscisic acid responsiveness	ABA
CsAOS5	ABRE	ACGTG	5	+	132	132	137	5	Arabidopsis thaliana	cis-acting element involved in the abscisic acid responsiveness	ABA
CsAOS5	ABRE	CACGTG	6	+	300	300	306	6	Arabidopsis thaliana	cis-acting element involved in the abscisic acid responsiveness	ABA
CsAOS5	ABRE	ACGTG	5	+	301	301	306	5	Arabidopsis thaliana	cis-acting element involved in the abscisic acid responsiveness	ABA
CsAOS5	GCN4_motif	TGAGTCA	7	+	195	195	202	7	Oryza sativa	cis-regulatory element involved in endosperm expression	endosperm
CsAOS5	G-box	TACGTG	6	+	16	16	22	6	Arabidopsis thaliana	cis-acting regulatory element involved in light responsiveness	light
CsAOS5	G-Box	CACGTT	6	-	131	125	131	6	Pisum sativum	cis-acting regulatory element involved in light responsiveness	light
CsAOS5	G-box	CACGTG	6	+	300	300	306	6	Arabidopsis thaliana	cis-acting regulatory element involved in light responsiveness	light
CsAOS5	G-Box	CACGTG	6	+	300	300	306	6	Pisum sativum	cis-acting regulatory element involved in light responsiveness	light
CsAOS5	LTR	CCGAAA	6	+	1170	1170	1176	6	Hordeum vulgare	cis-acting element involved in low-temperature responsiveness	low temperature
CsAOS5	HD-Zip 1	CAAT(A/T)ATTG	13	-	1103	1090	1103	8.5	Arabidopsis thaliana	element involved in differentiation of the palisade mesophyll cells	mesophyll
CsAOS5	TCA-element	CCATCTTTTT	10	-	1148	1138	1148	9	Nicotiana tabacum	cis-acting element involved in salicylic acid responsiveness	SA
CsAOS5	I-box	cCATATCCAAT	11	-	72	61	72	10	Flaveria trinervia	part of a light responsive element	light
CsAOS5	Box 4	ATTAAT	6	+	89	89	95	6	Petroselinum crispum	part of a conserved DNA module involved in light responsiveness	light
CsAOS5	AE-box	AGAAACTT	8	-	695	687	695	8	Arabidopsis thaliana	part of a module for light response	light
CsAOS5	Box 4	ATTAAT	6	-	757	751	757	6	Petroselinum crispum	part of a conserved DNA module involved in light responsiveness	light
CsAOS5	chs-CMA1a	TTACTTAA	8	+	781	781	789	8	Daucus carota	part of a light responsive element	light
CsAOS5	Box 4	ATTAAT	6	-	896	890	896	6	Petroselinum crispum	part of a conserved DNA module involved in light responsiveness	light
CsAOS5	GA-motif	ATAGATAA	8	+	1116	1116	1124	8	Arabidopsis thaliana	part of a light responsive element	light
CsAOS5	GT1-motif	GGTTAA	6	-	1125	1119	1125	6	Arabidopsis thaliana	light responsive element	light
CsAOS5	AT1-motif	AATTATTTTTTATT	14	+	1251	1251	1265	13	Solanum tuberosum	part of a light responsive module	light
CsAOS5	Box 4	ATTAAT	6	-	1327	1321	1327	6	Petroselinum crispum	part of a conserved DNA module involved in light responsiveness	light
CsHPL	ARE	AAACCA	6	+	348	348	354	6	Zea mays	cis-acting regulatory element essential for the anaerobic induction	anaerobic
CsHPL	ARE	AAACCA	6	-	924	918	924	6	Zea mays	cis-acting regulatory element essential for the anaerobic induction	anaerobic
CsHPL	MBS	CAACTG	6	+	57	57	63	6	Arabidopsis thaliana	MYB binding site involved in drought-inducibility	drought
CsHPL	MBS	CAACTG	6	-	674	668	674	6	Arabidopsis thaliana	MYB binding site involved in drought-inducibility	drought
CsHPL	GCN4_motif	TGAGTCA	7	-	618	611	618	7	Oryza sativa	cis-regulatory element involved in endosperm expression	endosperm
CsHPL	TATC-box	TATCCCA	7	-	165	158	165	7	Oryza sativa	cis-acting element involved in gibberellin-responsiveness	GA
CsHPL	TATC-box	TATCCCA	7	-	234	227	234	7	Oryza sativa	cis-acting element involved in gibberellin-responsiveness	GA
CsHPL	CGTCA-motif	CGTCA	5	-	3	-2	3	5	Hordeum vulgare	cis-acting regulatory element involved in the MeJA-responsiveness	JA
CsHPL	TGACG-motif	TGACG	5	+	3	3	8	5	Hordeum vulgare	cis-acting regulatory element involved in the MeJA-responsiveness	JA
CsHPL	ACE	CTAACGTATT	10	-	71	61	71	9	Petroselinum crispum	cis-acting element involved in light responsiveness	light
CsHPL	MRE	AACCTAA	7	-	1027	1020	1027	7	Petroselinum crispum	MYB binding site involved in light responsiveness	light
CsHPL	LTR	CCGAAA	6	+	407	407	413	6	Hordeum vulgare	cis-acting element involved in low-temperature responsiveness	low temperature
CsHPL	GT1-motif	GGTTAAT	7	-	118	111	118	7	Avena sativa	light responsive element	light
CsHPL	GT1-motif	GGTTAA	6	-	119	113	119	6	Arabidopsis thaliana	light responsive element	light
CsHPL	Box 4	ATTAAT	6	+	333	333	339	6	Petroselinum crispum	part of a conserved DNA module involved in light responsiveness	light
CsHPL	Box 4	ATTAAT	6	+	728	728	734	6	Petroselinum crispum	part of a conserved DNA module involved in light responsiveness	light
CsHPL	Box 4	ATTAAT	6	-	815	809	815	6	Petroselinum crispum	part of a conserved DNA module involved in light responsiveness	light
CsHPL	chs-Unit 1 m1	ACCTAACCCGC	11	-	1022	1011	1022	10	Hordeum vulgare	part of a light responsive element	light
CsLOX1	ABRE	CGCACGTGTC	10	+	815	815	825	9	Hordeum vulgare	cis-acting element involved in the abscisic acid responsiveness	ABA
CsLOX1	ABRE	CACGTG	6	-	817	811	817	6	Arabidopsis thaliana	cis-acting element involved in the abscisic acid responsiveness	ABA
CsLOX1	ABRE	ACGTG	5	+	818	818	823	5	Arabidopsis thaliana	cis-acting element involved in the abscisic acid responsiveness	ABA
CsLOX1	ARE	AAACCA	6	-	771	765	771	6	Zea mays	cis-acting regulatory element essential for the anaerobic induction	anaerobic
CsLOX1	G-Box	CACGTG	6	-	817	811	817	6	Pisum sativum	cis-acting regulatory element involved in light responsiveness	light
CsLOX1	G-box	CACGTG	6	-	817	811	817	6	Arabidopsis thaliana	cis-acting regulatory element involved in light responsiveness	light
CsLOX1	G-box	CACGAC	6	-	1256	1250	1256	6	Zea mays	cis-acting regulatory element involved in light responsiveness	light
CsLOX1	LTR	CCGAAA	6	+	692	692	698	6	Hordeum vulgare	cis-acting element involved in low-temperature responsiveness	low temperature
CsLOX1	Box 4	ATTAAT	6	+	83	83	89	6	Petroselinum crispum	part of a conserved DNA module involved in light responsiveness	light
CsLOX1	GATA-motif	AAGGATAAGG	10	-	144	134	144	9	Solanum tuberosum	part of a light responsive element	light
CsLOX1	Box 4	ATTAAT	6	+	533	533	539	6	Petroselinum crispum	part of a conserved DNA module involved in light responsiveness	light
CsLOX1	Box 4	ATTAAT	6	-	1360	1354	1360	6	Petroselinum crispum	part of a conserved DNA module involved in light responsiveness	light
CsLOX10	ABRE	ACGTG	5	-	652	647	652	5	Arabidopsis thaliana	cis-acting element involved in the abscisic acid responsiveness	ABA
CsLOX10	ABRE	ACGTG	5	-	1435	1430	1435	5	Arabidopsis thaliana	cis-acting element involved in the abscisic acid responsiveness	ABA
CsLOX10	ARE	AAACCA	6	-	222	216	222	6	Zea mays	cis-acting regulatory element essential for the anaerobic induction	anaerobic
CsLOX10	ARE	AAACCA	6	-	446	440	446	6	Zea mays	cis-acting regulatory element essential for the anaerobic induction	anaerobic
CsLOX10	G-Box	CACGTT	6	+	652	652	658	6	Pisum sativum	cis-acting regulatory element involved in light responsiveness	light
CsLOX10	G-box	TACGTG	6	-	1435	1429	1435	6	Arabidopsis thaliana	cis-acting regulatory element involved in light responsiveness	light
CsLOX10	CAT-box	GCCACT	6	+	557	557	563	6	Arabidopsis thaliana	cis-acting regulatory element related to meristem expression	meristem
CsLOX10	Box 4	ATTAAT	6	+	25	25	31	6	Petroselinum crispum	part of a conserved DNA module involved in light responsiveness	light
CsLOX10	GATA-motif	AAGATAAGATT	11	-	495	484	495	10	Arabidopsis thaliana	part of a light responsive element	light
CsLOX10	Box 4	ATTAAT	6	+	692	692	698	6	Petroselinum crispum	part of a conserved DNA module involved in light responsiveness	light
CsLOX10	Box 4	ATTAAT	6	+	711	711	717	6	Petroselinum crispum	part of a conserved DNA module involved in light responsiveness	light
CsLOX10	GT1-motif	GGTTAAT	7	-	739	732	739	7	Avena sativa	light responsive element	light
CsLOX10	GT1-motif	GGTTAA	6	-	740	734	740	6	Arabidopsis thaliana	light responsive element	light
CsLOX10	GT1-motif	GGTTAA	6	+	776	776	782	6	Arabidopsis thaliana	light responsive element	light
CsLOX10	Box 4	ATTAAT	6	-	794	788	794	6	Petroselinum crispum	part of a conserved DNA module involved in light responsiveness	light
CsLOX10	I-box	GATAAGGGT	9	-	810	801	810	9	Arabidopsis thaliana	part of a light responsive element	light
CsLOX10	I-box	AGATAAGG	8	-	812	804	812	8	Triticum aestivum	part of a light responsive element	light
CsLOX10	GA-motif	ATAGATAA	8	-	814	806	814	8	Arabidopsis thaliana	part of a light responsive element	light
CsLOX10	AT1-motif	AATTATTTTTTATT	14	+	961	961	975	13	Solanum tuberosum	part of a light responsive module	light
CsLOX10	MBSI	aaaAaaC(G/C)GTTA	16	+	1083	1083	1099	10.5	Petunia hybrida	MYB binding site involved in flavonoid biosynthetic genes regulation
CsLOX10	Box 4	ATTAAT	6	-	1230	1224	1230	6	Petroselinum crispum	part of a conserved DNA module involved in light responsiveness	light
CsLOX10	Box 4	ATTAAT	6	-	1284	1278	1284	6	Petroselinum crispum	part of a conserved DNA module involved in light responsiveness	light
CsLOX10	AT1-motif	AATTATTTTTTATT	14	-	1325	1311	1325	13	Solanum tuberosum	part of a light responsive module	light
CsLOX10	MBSI	aaaAaaC(G/C)GTTA	16	+	1411	1411	1427	10.5	Petunia hybrida	MYB binding site involved in flavonoid biosynthetic genes regulation
CsLOX11	ABRE	ACGTG	5	+	111	111	116	5	Arabidopsis thaliana	cis-acting element involved in the abscisic acid responsiveness	ABA
CsLOX11	ARE	AAACCA	6	-	327	321	327	6	Zea mays	cis-acting regulatory element essential for the anaerobic induction	anaerobic
CsLOX11	ARE	AAACCA	6	+	347	347	353	6	Zea mays	cis-acting regulatory element essential for the anaerobic induction	anaerobic
CsLOX11	ARE	AAACCA	6	-	459	453	459	6	Zea mays	cis-acting regulatory element essential for the anaerobic induction	anaerobic
CsLOX11	P-box	CCTTTTG	7	+	120	120	127	7	Oryza sativa	gibberellin-responsive element	GA
CsLOX11	TGA-element	AACGAC	6	+	217	217	223	6	Brassica oleracea	auxin-responsive element	IAA
CsLOX11	G-Box	CACGTT	6	-	110	104	110	6	Pisum sativum	cis-acting regulatory element involved in light responsiveness	light
CsLOX11	Box 4	ATTAAT	6	+	240	240	246	6	Petroselinum crispum	part of a conserved DNA module involved in light responsiveness	light
CsLOX11	AE-box	AGAAACTT	8	+	510	510	518	8	Arabidopsis thaliana	part of a module for light response	light
CsLOX11	GT1-motif	GGTTAAT	7	+	1469	1469	1476	7	Avena sativa	light responsive element	light
CsLOX12	ABRE	ACGTG	5	+	409	409	414	5	Arabidopsis thaliana	cis-acting element involved in the abscisic acid responsiveness	ABA
CsLOX12	ABRE	ACGTG	5	-	843	838	843	5	Arabidopsis thaliana	cis-acting element involved in the abscisic acid responsiveness	ABA
CsLOX12	circadian	CAAAGATATC	10	+	790	790	800	9	Lycopersicon esculentum	cis-acting regulatory element involved in circadian control	circadian control
CsLOX12	TGA-element	AACGAC	6	-	532	526	532	6	Brassica oleracea	auxin-responsive element	IAA
CsLOX12	TGA-element	AACGAC	6	+	919	919	925	6	Brassica oleracea	auxin-responsive element	IAA
CsLOX12	TGACG-motif	TGACG	5	+	504	504	509	5	Hordeum vulgare	cis-acting regulatory element involved in the MeJA-responsiveness	JA
CsLOX12	CGTCA-motif	CGTCA	5	-	504	499	504	5	Hordeum vulgare	cis-acting regulatory element involved in the MeJA-responsiveness	JA
CsLOX12	TGACG-motif	TGACG	5	-	507	502	507	5	Hordeum vulgare	cis-acting regulatory element involved in the MeJA-responsiveness	JA
CsLOX12	CGTCA-motif	CGTCA	5	+	507	507	512	5	Hordeum vulgare	cis-acting regulatory element involved in the MeJA-responsiveness	JA
CsLOX12	G-box	TACGTG	6	+	408	408	414	6	Arabidopsis thaliana	cis-acting regulatory element involved in light responsiveness	light
CsLOX12	G-Box	CACGTT	6	+	843	843	849	6	Pisum sativum	cis-acting regulatory element involved in light responsiveness	light
CsLOX12	LTR	CCGAAA	6	+	1377	1377	1383	6	Hordeum vulgare	cis-acting element involved in low-temperature responsiveness	low temperature
CsLOX12	RY-element	CATGCATG	8	+	352	352	360	8	Helianthus annuus	cis-acting regulatory element involved in seed-specific regulation	seed
CsLOX12	Box 4	ATTAAT	6	+	86	86	92	6	Petroselinum crispum	part of a conserved DNA module involved in light responsiveness	light
CsLOX12	Box 4	ATTAAT	6	+	90	90	96	6	Petroselinum crispum	part of a conserved DNA module involved in light responsiveness	light
CsLOX12	Box 4	ATTAAT	6	+	121	121	127	6	Petroselinum crispum	part of a conserved DNA module involved in light responsiveness	light
CsLOX12	Box 4	ATTAAT	6	+	125	125	131	6	Petroselinum crispum	part of a conserved DNA module involved in light responsiveness	light
CsLOX12	Box 4	ATTAAT	6	+	129	129	135	6	Petroselinum crispum	part of a conserved DNA module involved in light responsiveness	light
CsLOX12	Box 4	ATTAAT	6	+	141	141	147	6	Petroselinum crispum	part of a conserved DNA module involved in light responsiveness	light
CsLOX12	AAAC-motif	CAATCAAAACCT	12	+	154	154	166	11	Spinacia oleracea	light responsive element	light
CsLOX12	Box 4	ATTAAT	6	+	210	210	216	6	Petroselinum crispum	part of a conserved DNA module involved in light responsiveness	light
CsLOX12	Box 4	ATTAAT	6	+	214	214	220	6	Petroselinum crispum	part of a conserved DNA module involved in light responsiveness	light
CsLOX12	Box 4	ATTAAT	6	+	224	224	230	6	Petroselinum crispum	part of a conserved DNA module involved in light responsiveness	light
CsLOX12	Box 4	ATTAAT	6	+	262	262	268	6	Petroselinum crispum	part of a conserved DNA module involved in light responsiveness	light
CsLOX12	Box 4	ATTAAT	6	+	278	278	284	6	Petroselinum crispum	part of a conserved DNA module involved in light responsiveness	light
CsLOX12	Box 4	ATTAAT	6	+	452	452	458	6	Petroselinum crispum	part of a conserved DNA module involved in light responsiveness	light
CsLOX12	GT1-motif	GGTTAA	6	-	659	653	659	6	Arabidopsis thaliana	light responsive element	light
CsLOX12	MBSI	TTTTTACGGTTA	12	-	660	648	660	11	Petunia hybrida	MYB binding site involved in flavonoid biosynthetic genes regulation
CsLOX12	TC-rich repeats	GTTTTCTTAC	10	+	852	852	862	9	Nicotiana tabacum	cis-acting element involved in defense and stress responsiveness	defense and stress
CsLOX12	TCT-motif	TCTTAC	6	+	856	856	862	6	Arabidopsis thaliana	part of a light responsive element	light
CsLOX12	GATA-motif	GATAGGG	7	-	1070	1063	1070	7	Pisum sativum	part of a light responsive element	light
CsLOX12	I-box	AAGATAAGGCT	11	+	1383	1383	1394	10	Gossypium hirsutum	part of a light responsive element	light
CsLOX12	Box 4	ATTAAT	6	-	1440	1434	1440	6	Petroselinum crispum	part of a conserved DNA module involved in light responsiveness	light
CsLOX13	ABRE	ACGTG	5	+	1447	1447	1452	5	Arabidopsis thaliana	cis-acting element involved in the abscisic acid responsiveness	ABA
CsLOX13	ABRE	CACGTG	6	-	1457	1451	1457	6	Arabidopsis thaliana	cis-acting element involved in the abscisic acid responsiveness	ABA
CsLOX13	ABRE	ACGTG	5	+	1458	1458	1463	5	Arabidopsis thaliana	cis-acting element involved in the abscisic acid responsiveness	ABA
CsLOX13	MBS	CAACTG	6	-	1431	1425	1431	6	Arabidopsis thaliana	MYB binding site involved in drought-inducibility	drought
CsLOX13	AuxRR-core	GGTCCAT	7	+	62	62	69	7	Nicotiana tabacum	cis-acting regulatory element involved in auxin responsiveness	IAA
CsLOX13	TGA-element	AACGAC	6	-	1394	1388	1394	6	Brassica oleracea	auxin-responsive element	IAA
CsLOX13	G-Box	CACGTT	6	-	1446	1440	1446	6	Pisum sativum	cis-acting regulatory element involved in light responsiveness	light
CsLOX13	G-Box	CACGTG	6	-	1457	1451	1457	6	Pisum sativum	cis-acting regulatory element involved in light responsiveness	light
CsLOX13	G-box	CACGTG	6	-	1457	1451	1457	6	Arabidopsis thaliana	cis-acting regulatory element involved in light responsiveness	light
CsLOX13	CAT-box	GCCACT	6	-	1222	1216	1222	6	Arabidopsis thaliana	cis-acting regulatory element related to meristem expression	meristem
CsLOX13	TCA-element	CCATCTTTTT	10	-	1370	1360	1370	9	Nicotiana tabacum	cis-acting element involved in salicylic acid responsiveness	SA
CsLOX13	chs-CMA2a	TCACTTGA	8	-	318	310	318	8	Petroselinum crispum	part of a light responsive element	light
CsLOX13	Box 4	ATTAAT	6	+	351	351	357	6	Petroselinum crispum	part of a conserved DNA module involved in light responsiveness	light
CsLOX13	I-box	AAGATAAGGCT	11	+	378	378	389	10	Gossypium hirsutum	part of a light responsive element	light
CsLOX13	GATA-motif	AAGATAAGATT	11	+	378	378	389	10	Arabidopsis thaliana	part of a light responsive element	light
CsLOX13	Box 4	ATTAAT	6	+	467	467	473	6	Petroselinum crispum	part of a conserved DNA module involved in light responsiveness	light
CsLOX13	GATA-motif	GATAGGG	7	-	686	679	686	7	Pisum sativum	part of a light responsive element	light
CsLOX13	TC-rich repeats	GTTTTCTTAC	10	+	940	940	950	9	Nicotiana tabacum	cis-acting element involved in defense and stress responsiveness	defense and stress
CsLOX13	TCT-motif	TCTTAC	6	+	944	944	950	6	Arabidopsis thaliana	part of a light responsive element	light
CsLOX13	Box 4	ATTAAT	6	-	970	964	970	6	Petroselinum crispum	part of a conserved DNA module involved in light responsiveness	light
CsLOX13	Box 4	ATTAAT	6	-	1021	1015	1021	6	Petroselinum crispum	part of a conserved DNA module involved in light responsiveness	light
CsLOX13	Box 4	ATTAAT	6	-	1167	1161	1167	6	Petroselinum crispum	part of a conserved DNA module involved in light responsiveness	light
CsLOX13	chs-CMA1a	TTACTTAA	8	+	1231	1231	1239	8	Daucus carota	part of a light responsive element	light
CsLOX13	GT1-motif	GGTTAAT	7	-	1303	1296	1303	7	Avena sativa	light responsive element	light
CsLOX13	GT1-motif	GGTTAA	6	-	1304	1298	1304	6	Arabidopsis thaliana	light responsive element	light
CsLOX14	ABRE	ACGTG	5	-	245	240	245	5	Arabidopsis thaliana	cis-acting element involved in the abscisic acid responsiveness	ABA
CsLOX14	ABRE	ACGTG	5	+	752	752	757	5	Arabidopsis thaliana	cis-acting element involved in the abscisic acid responsiveness	ABA
CsLOX14	ARE	AAACCA	6	+	368	368	374	6	Zea mays	cis-acting regulatory element essential for the anaerobic induction	anaerobic
CsLOX14	TATC-box	TATCCCA	7	-	358	351	358	7	Oryza sativa	cis-acting element involved in gibberellin-responsiveness	GA
CsLOX14	TGA-element	AACGAC	6	-	870	864	870	6	Brassica oleracea	auxin-responsive element	IAA
CsLOX14	TGACG-motif	TGACG	5	-	527	522	527	5	Hordeum vulgare	cis-acting regulatory element involved in the MeJA-responsiveness	JA
CsLOX14	CGTCA-motif	CGTCA	5	+	527	527	532	5	Hordeum vulgare	cis-acting regulatory element involved in the MeJA-responsiveness	JA
CsLOX14	G-Box	CACGTT	6	+	245	245	251	6	Pisum sativum	cis-acting regulatory element involved in light responsiveness	light
CsLOX14	G-box	TACGTG	6	+	751	751	757	6	Arabidopsis thaliana	cis-acting regulatory element involved in light responsiveness	light
CsLOX14	ATCT-motif	AATCTAATCC	10	-	136	126	136	9	Pisum sativum	part of a conserved DNA module involved in light responsiveness	light
CsLOX14	Gap-box	CAAATGAA(A/G)A	14	-	350	336	350	9.5	Arabidopsis thaliana	part of a light responsive element	light
CsLOX14	TC-rich repeats	GTTTTCTTAC	10	+	459	459	469	9	Nicotiana tabacum	cis-acting element involved in defense and stress responsiveness	defense and stress
CsLOX14	TC-rich repeats	GTTTTCTTAC	10	+	607	607	617	9	Nicotiana tabacum	cis-acting element involved in defense and stress responsiveness	defense and stress
CsLOX14	TCT-motif	TCTTAC	6	+	611	611	617	6	Arabidopsis thaliana	part of a light responsive element	light
CsLOX14	Box 4	ATTAAT	6	-	771	765	771	6	Petroselinum crispum	part of a conserved DNA module involved in light responsiveness	light
CsLOX14	O2-site	GATGACATGG	10	-	923	913	923	9	Zea mays	cis-acting regulatory element involved in zein metabolism regulation
CsLOX14	Box 4	ATTAAT	6	-	963	957	963	6	Petroselinum crispum	part of a conserved DNA module involved in light responsiveness	light
CsLOX14	MBSI	aaaAaaC(G/C)GTTA	16	+	982	982	998	10.5	Petunia hybrida	MYB binding site involved in flavonoid biosynthetic genes regulation
CsLOX14	GT1-motif	GGTTAA	6	+	1079	1079	1085	6	Arabidopsis thaliana	light responsive element	light
CsLOX14	AT1-motif	AATTATTTTTTATT	14	+	1108	1108	1122	13	Solanum tuberosum	part of a light responsive module	light
CsLOX14	AT1-motif	AATTATTTTTTATT	14	-	1145	1131	1145	13	Solanum tuberosum	part of a light responsive module	light
CsLOX14	Box 4	ATTAAT	6	-	1306	1300	1306	6	Petroselinum crispum	part of a conserved DNA module involved in light responsiveness	light
CsLOX14	Box 4	ATTAAT	6	-	1354	1348	1354	6	Petroselinum crispum	part of a conserved DNA module involved in light responsiveness	light
CsLOX14	Box 4	ATTAAT	6	-	1436	1430	1436	6	Petroselinum crispum	part of a conserved DNA module involved in light responsiveness	light
CsLOX14	Box 4	ATTAAT	6	-	1475	1469	1475	6	Petroselinum crispum	part of a conserved DNA module involved in light responsiveness	light
CsLOX15	ABRE	TACGGTC	7	-	601	594	601	7	Arabidopsis thaliana	cis-acting element involved in the abscisic acid responsiveness	ABA
CsLOX15	TGACG-motif	TGACG	5	+	619	619	624	5	Hordeum vulgare	cis-acting regulatory element involved in the MeJA-responsiveness	JA
CsLOX15	CGTCA-motif	CGTCA	5	-	619	614	619	5	Hordeum vulgare	cis-acting regulatory element involved in the MeJA-responsiveness	JA
CsLOX15	TGACG-motif	TGACG	5	+	1370	1370	1375	5	Hordeum vulgare	cis-acting regulatory element involved in the MeJA-responsiveness	JA
CsLOX15	CGTCA-motif	CGTCA	5	-	1370	1365	1370	5	Hordeum vulgare	cis-acting regulatory element involved in the MeJA-responsiveness	JA
CsLOX15	G-box	CACGAC	6	-	1343	1337	1343	6	Zea mays	cis-acting regulatory element involved in light responsiveness	light
CsLOX15	LTR	CCGAAA	6	-	310	304	310	6	Hordeum vulgare	cis-acting element involved in low-temperature responsiveness	low temperature
CsLOX15	LTR	CCGAAA	6	-	391	385	391	6	Hordeum vulgare	cis-acting element involved in low-temperature responsiveness	low temperature
CsLOX15	LTR	CCGAAA	6	+	906	906	912	6	Hordeum vulgare	cis-acting element involved in low-temperature responsiveness	low temperature
CsLOX15	CAT-box	GCCACT	6	-	474	468	474	6	Arabidopsis thaliana	cis-acting regulatory element related to meristem expression	meristem
CsLOX15	CAT-box	GCCACT	6	-	958	952	958	6	Arabidopsis thaliana	cis-acting regulatory element related to meristem expression	meristem
CsLOX15	GC-motif	CCCCCG	6	-	539	533	539	6	Zea mays	enhancer-like element involved in anoxic specific inducibility
CsLOX15	GT1-motif	GGTTAA	6	+	688	688	694	6	Arabidopsis thaliana	light responsive element	light
CsLOX15	Box 4	ATTAAT	6	-	1156	1150	1156	6	Petroselinum crispum	part of a conserved DNA module involved in light responsiveness	light
CsLOX15	Box 4	ATTAAT	6	-	1214	1208	1214	6	Petroselinum crispum	part of a conserved DNA module involved in light responsiveness	light
CsLOX15	Box 4	ATTAAT	6	-	1231	1225	1231	6	Petroselinum crispum	part of a conserved DNA module involved in light responsiveness	light
CsLOX15	TCT-motif	TCTTAC	6	+	1257	1257	1263	6	Arabidopsis thaliana	part of a light responsive element	light
CsLOX15	Box 4	ATTAAT	6	-	1364	1358	1364	6	Petroselinum crispum	part of a conserved DNA module involved in light responsiveness	light
CsLOX16	ABRE	ACGTG	5	+	259	259	264	5	Arabidopsis thaliana	cis-acting element involved in the abscisic acid responsiveness	ABA
CsLOX16	ABRE	ACGTG	5	-	589	584	589	5	Arabidopsis thaliana	cis-acting element involved in the abscisic acid responsiveness	ABA
CsLOX16	ARE	AAACCA	6	-	151	145	151	6	Zea mays	cis-acting regulatory element essential for the anaerobic induction	anaerobic
CsLOX16	circadian	CAAAGATATC	10	+	1151	1151	1161	9	Lycopersicon esculentum	cis-acting regulatory element involved in circadian control	circadian control
CsLOX16	G-box	TACGTG	6	+	258	258	264	6	Arabidopsis thaliana	cis-acting regulatory element involved in light responsiveness	light
CsLOX16	G-Box	CACGTT	6	+	589	589	595	6	Pisum sativum	cis-acting regulatory element involved in light responsiveness	light
CsLOX16	LTR	CCGAAA	6	-	931	925	931	6	Hordeum vulgare	cis-acting element involved in low-temperature responsiveness	low temperature
CsLOX16	LTR	CCGAAA	6	+	1223	1223	1229	6	Hordeum vulgare	cis-acting element involved in low-temperature responsiveness	low temperature
CsLOX16	CAT-box	GCCACT	6	-	775	769	775	6	Arabidopsis thaliana	cis-acting regulatory element related to meristem expression	meristem
CsLOX16	HD-Zip 1	CAAT(A/T)ATTG	13	+	484	484	497	8.5	Arabidopsis thaliana	element involved in differentiation of the palisade mesophyll cells	mesophyll
CsLOX16	O2-site	GATGACATGG	10	-	28	18	28	9	Zea mays	cis-acting regulatory element involved in zein metabolism regulation
CsLOX16	GATA-motif	GATAGGA	7	-	56	49	56	7	Arabidopsis thaliana	part of a light responsive element	light
CsLOX16	AE-box	AGAAACAA	8	-	71	63	71	8	Arabidopsis thaliana	part of a module for light response	light
CsLOX16	AE-box	AGAAACAA	8	-	79	71	79	8	Arabidopsis thaliana	part of a module for light response	light
CsLOX16	TC-rich repeats	GTTTTCTTAC	10	-	308	298	308	9	Nicotiana tabacum	cis-acting element involved in defense and stress responsiveness	defense and stress
CsLOX16	TCT-motif	TCTTAC	6	-	308	302	308	6	Arabidopsis thaliana	part of a light responsive element	light
CsLOX16	Box 4	ATTAAT	6	+	548	548	554	6	Petroselinum crispum	part of a conserved DNA module involved in light responsiveness	light
CsLOX16	Box 4	ATTAAT	6	+	572	572	578	6	Petroselinum crispum	part of a conserved DNA module involved in light responsiveness	light
CsLOX16	Box 4	ATTAAT	6	+	722	722	728	6	Petroselinum crispum	part of a conserved DNA module involved in light responsiveness	light
CsLOX16	Box 4	ATTAAT	6	+	738	738	744	6	Petroselinum crispum	part of a conserved DNA module involved in light responsiveness	light
CsLOX16	Box 4	ATTAAT	6	-	873	867	873	6	Petroselinum crispum	part of a conserved DNA module involved in light responsiveness	light
CsLOX16	Box 4	ATTAAT	6	-	1037	1031	1037	6	Petroselinum crispum	part of a conserved DNA module involved in light responsiveness	light
CsLOX16	Box 4	ATTAAT	6	-	1044	1038	1044	6	Petroselinum crispum	part of a conserved DNA module involved in light responsiveness	light
CsLOX16	Box 4	ATTAAT	6	-	1107	1101	1107	6	Petroselinum crispum	part of a conserved DNA module involved in light responsiveness	light
CsLOX16	Box 4	ATTAAT	6	-	1118	1112	1118	6	Petroselinum crispum	part of a conserved DNA module involved in light responsiveness	light
CsLOX16	Box 4	ATTAAT	6	-	1348	1342	1348	6	Petroselinum crispum	part of a conserved DNA module involved in light responsiveness	light
CsLOX16	Box 4	ATTAAT	6	-	1352	1346	1352	6	Petroselinum crispum	part of a conserved DNA module involved in light responsiveness	light
CsLOX16	AE-box	AGAAACAA	8	-	1399	1391	1399	8	Arabidopsis thaliana	part of a module for light response	light
CsLOX16	GA-motif	ATAGATAA	8	-	1433	1425	1433	8	Arabidopsis thaliana	part of a light responsive element	light
CsLOX17	ARE	AAACCA	6	+	1096	1096	1102	6	Zea mays	cis-acting regulatory element essential for the anaerobic induction	anaerobic
CsLOX17	ARE	AAACCA	6	-	1173	1167	1173	6	Zea mays	cis-acting regulatory element essential for the anaerobic induction	anaerobic
CsLOX17	MBS	CAACTG	6	+	842	842	848	6	Arabidopsis thaliana	MYB binding site involved in drought-inducibility	drought
CsLOX17	TATC-box	TATCCCA	7	+	181	181	188	7	Oryza sativa	cis-acting element involved in gibberellin-responsiveness	GA
CsLOX17	MRE	AACCTAA	7	+	1135	1135	1142	7	Petroselinum crispum	MYB binding site involved in light responsiveness	light
CsLOX17	LTR	CCGAAA	6	-	217	211	217	6	Hordeum vulgare	cis-acting element involved in low-temperature responsiveness	low temperature
CsLOX17	CAT-box	GCCACT	6	+	973	973	979	6	Arabidopsis thaliana	cis-acting regulatory element related to meristem expression	meristem
CsLOX17	TCA-element	CCATCTTTTT	10	+	103	103	113	9	Nicotiana tabacum	cis-acting element involved in salicylic acid responsiveness	SA
CsLOX17	I-box	AGATAAGG	8	-	210	202	210	8	Triticum aestivum	part of a light responsive element	light
CsLOX17	GATA-motif	AAGGATAAGG	10	-	210	200	210	9	Solanum tuberosum	part of a light responsive element	light
CsLOX17	TC-rich repeats	GTTTTCTTAC	10	-	382	372	382	9	Nicotiana tabacum	cis-acting element involved in defense and stress responsiveness	defense and stress
CsLOX17	O2-site	GATGACATGG	10	+	1245	1245	1255	9	Zea mays	cis-acting regulatory element involved in zein metabolism regulation
CsLOX18	ABRE	ACGTG	5	-	843	838	843	5	Arabidopsis thaliana	cis-acting element involved in the abscisic acid responsiveness	ABA
CsLOX18	ABRE	ACGTG	5	+	1175	1175	1180	5	Arabidopsis thaliana	cis-acting element involved in the abscisic acid responsiveness	ABA
CsLOX18	ABRE	ACGTG	5	-	1216	1211	1216	5	Arabidopsis thaliana	cis-acting element involved in the abscisic acid responsiveness	ABA
CsLOX18	ARE	AAACCA	6	-	888	882	888	6	Zea mays	cis-acting regulatory element essential for the anaerobic induction	anaerobic
CsLOX18	G-box	TACGTG	6	-	843	837	843	6	Arabidopsis thaliana	cis-acting regulatory element involved in light responsiveness	light
CsLOX18	G-box	CCACGTAA	8	-	1173	1165	1173	8	Brassica napus	cis-acting regulatory element involved in light responsiveness	light
CsLOX18	G-box	TACGTG	6	+	1174	1174	1180	6	Arabidopsis thaliana	cis-acting regulatory element involved in light responsiveness	light
CsLOX18	G-box	TACGTG	6	-	1216	1210	1216	6	Arabidopsis thaliana	cis-acting regulatory element involved in light responsiveness	light
CsLOX18	LTR	CCGAAA	6	+	214	214	220	6	Hordeum vulgare	cis-acting element involved in low-temperature responsiveness	low temperature
CsLOX18	TC-rich repeats	GTTTTCTTAC	10	+	490	490	500	9	Nicotiana tabacum	cis-acting element involved in defense and stress responsiveness	defense and stress
CsLOX18	GT1-motif	GGTTAAT	7	-	577	570	577	7	Avena sativa	light responsive element	light
CsLOX18	GT1-motif	GGTTAA	6	-	578	572	578	6	Arabidopsis thaliana	light responsive element	light
CsLOX18	GATA-motif	AAGATAAGATT	11	-	742	731	742	11	Arabidopsis thaliana	part of a light responsive element	light
CsLOX18	TC-rich repeats	GTTTTCTTAC	10	+	753	753	763	9	Nicotiana tabacum	cis-acting element involved in defense and stress responsiveness	defense and stress
CsLOX18	Box 4	ATTAAT	6	-	1355	1349	1355	6	Petroselinum crispum	part of a conserved DNA module involved in light responsiveness	light
CsLOX18	Box 4	ATTAAT	6	-	1359	1353	1359	6	Petroselinum crispum	part of a conserved DNA module involved in light responsiveness	light
CsLOX18	GATA-motif	GATAGGG	7	-	1446	1439	1446	7	Pisum sativum	part of a light responsive element	light
CsLOX19	ABRE	CGTACGTGCA	10	+	877	877	887	9	Hordeum vulgare	cis-acting element involved in the abscisic acid responsiveness	ABA
CsLOX19	ABRE	ACGTG	5	-	1065	1060	1065	5	Arabidopsis thaliana	cis-acting element involved in the abscisic acid responsiveness	ABA
CsLOX19	ABRE	ACGTG	5	-	1244	1239	1244	5	Arabidopsis thaliana	cis-acting element involved in the abscisic acid responsiveness	ABA
CsLOX19	ABRE	ACGTG	5	+	1338	1338	1343	5	Arabidopsis thaliana	cis-acting element involved in the abscisic acid responsiveness	ABA
CsLOX19	TGACG-motif	TGACG	5	-	392	387	392	5	Hordeum vulgare	cis-acting regulatory element involved in the MeJA-responsiveness	JA
CsLOX19	CGTCA-motif	CGTCA	5	+	392	392	397	5	Hordeum vulgare	cis-acting regulatory element involved in the MeJA-responsiveness	JA
CsLOX19	G-box	TACGTG	6	-	1065	1059	1065	6	Arabidopsis thaliana	cis-acting regulatory element involved in light responsiveness	light
CsLOX19	G-box	TACGTG	6	-	1244	1238	1244	6	Arabidopsis thaliana	cis-acting regulatory element involved in light responsiveness	light
CsLOX19	G-box	TACGTG	6	+	1337	1337	1343	6	Arabidopsis thaliana	cis-acting regulatory element involved in light responsiveness	light
CsLOX19	LTR	CCGAAA	6	-	560	554	560	6	Hordeum vulgare	cis-acting element involved in low-temperature responsiveness	low temperature
CsLOX19	Box 4	ATTAAT	6	+	23	23	29	6	Petroselinum crispum	part of a conserved DNA module involved in light responsiveness	light
CsLOX19	TCCC-motif	TCTCCCT	7	+	125	125	132	7	Spinacia oleracea	part of a light responsive element	light
CsLOX19	Box 4	ATTAAT	6	+	258	258	264	6	Petroselinum crispum	part of a conserved DNA module involved in light responsiveness	light
CsLOX19	Box 4	ATTAAT	6	+	311	311	317	6	Petroselinum crispum	part of a conserved DNA module involved in light responsiveness	light
CsLOX19	I-box	GTATAAGGCC	10	+	505	505	515	9	Larix laricina	part of a light responsive element	light
CsLOX19	GC-motif	CCCCCG	6	-	563	557	563	6	Zea mays	enhancer-like element involved in anoxic specific inducibility
CsLOX19	chs-CMA1a	TTACTTAA	8	-	608	600	608	8	Daucus carota	part of a light responsive element	light
CsLOX19	Box 4	ATTAAT	6	-	750	744	750	6	Petroselinum crispum	part of a conserved DNA module involved in light responsiveness	light
CsLOX19	Box 4	ATTAAT	6	-	796	790	796	6	Petroselinum crispum	part of a conserved DNA module involved in light responsiveness	light
CsLOX19	Box 4	ATTAAT	6	-	1249	1243	1249	6	Petroselinum crispum	part of a conserved DNA module involved in light responsiveness	light
CsLOX19	Box 4	ATTAAT	6	-	1276	1270	1276	6	Petroselinum crispum	part of a conserved DNA module involved in light responsiveness	light
CsLOX19	GATA-motif	AAGATAAGATT	11	-	1288	1277	1288	10	Arabidopsis thaliana	part of a light responsive element	light
CsLOX19	Box 4	ATTAAT	6	-	1489	1483	1489	6	Petroselinum crispum	part of a conserved DNA module involved in light responsiveness	light
CsLOX2	ARE	AAACCA	6	-	1485	1479	1485	6	Zea mays	cis-acting regulatory element essential for the anaerobic induction	anaerobic
CsLOX2	MBS	CAACTG	6	-	999	993	999	6	Arabidopsis thaliana	MYB binding site involved in drought-inducibility	drought
CsLOX2	MBS	CAACTG	6	+	1110	1110	1116	6	Arabidopsis thaliana	MYB binding site involved in drought-inducibility	drought
CsLOX2	AT-rich sequence	TAAAATACT	9	+	146	146	155	9	Pisum sativum	element for maximal elicitor-mediated activation (2copies)
CsLOX2	Box 4	ATTAAT	6	+	161	161	167	6	Petroselinum crispum	part of a conserved DNA module involved in light responsiveness	light
CsLOX2	TCT-motif	TCTTAC	6	+	222	222	228	6	Arabidopsis thaliana	part of a light responsive element	light
CsLOX2	GT1-motif	GGTTAA	6	-	430	424	430	6	Arabidopsis thaliana	light responsive element	light
CsLOX2	Box 4	ATTAAT	6	-	962	956	962	6	Petroselinum crispum	part of a conserved DNA module involved in light responsiveness	light
CsLOX2	Box 4	ATTAAT	6	-	978	972	978	6	Petroselinum crispum	part of a conserved DNA module involved in light responsiveness	light
CsLOX2	GATA-motif	AAGGATAAGG	10	-	1028	1018	1028	9	Solanum tuberosum	part of a light responsive element	light
CsLOX20	ABRE	CACGTG	6	+	41	41	47	6	Arabidopsis thaliana	cis-acting element involved in the abscisic acid responsiveness	ABA
CsLOX20	ABRE	ACGTG	5	+	42	42	47	5	Arabidopsis thaliana	cis-acting element involved in the abscisic acid responsiveness	ABA
CsLOX20	ABRE	ACGTG	5	-	496	491	496	5	Arabidopsis thaliana	cis-acting element involved in the abscisic acid responsiveness	ABA
CsLOX20	ABRE	ACGTG	5	-	1485	1480	1485	5	Arabidopsis thaliana	cis-acting element involved in the abscisic acid responsiveness	ABA
CsLOX20	MBS	CAACTG	6	-	680	674	680	6	Arabidopsis thaliana	MYB binding site involved in drought-inducibility	drought
CsLOX20	G-box	GCCACGTGGA	10	+	39	39	49	9	Arabidopsis thaliana	cis-acting regulatory element involved in light responsiveness	light
CsLOX20	G-Box	CACGTG	6	+	41	41	47	6	Pisum sativum	cis-acting regulatory element involved in light responsiveness	light
CsLOX20	G-box	CACGTG	6	+	41	41	47	6	Arabidopsis thaliana	cis-acting regulatory element involved in light responsiveness	light
CsLOX20	G-Box	CACGTT	6	+	496	496	502	6	Pisum sativum	cis-acting regulatory element involved in light responsiveness	light
CsLOX20	G-box	TAAACGTG	8	-	496	488	496	8	Brassica oleracea	cis-acting regulatory element involved in light responsiveness	light
CsLOX20	G-Box	CACGTT	6	+	1485	1485	1491	6	Pisum sativum	cis-acting regulatory element involved in light responsiveness	light
CsLOX20	G-box	TAAACGTG	8	-	1485	1477	1485	8	Brassica oleracea	cis-acting regulatory element involved in light responsiveness	light
CsLOX20	TCA-element	CCATCTTTTT	10	+	281	281	291	9	Nicotiana tabacum	cis-acting element involved in salicylic acid responsiveness	SA
CsLOX20	TCA-element	CCATCTTTTT	10	-	1134	1124	1134	9	Nicotiana tabacum	cis-acting element involved in salicylic acid responsiveness	SA
CsLOX20	Box 4	ATTAAT	6	+	48	48	54	6	Petroselinum crispum	part of a conserved DNA module involved in light responsiveness	light
CsLOX20	Box 4	ATTAAT	6	+	197	197	203	6	Petroselinum crispum	part of a conserved DNA module involved in light responsiveness	light
CsLOX20	AE-box	AGAAACAA	8	-	459	451	459	8	Arabidopsis thaliana	part of a module for light response	light
CsLOX20	Box 4	ATTAAT	6	+	695	695	701	6	Petroselinum crispum	part of a conserved DNA module involved in light responsiveness	light
CsLOX20	Box 4	ATTAAT	6	-	765	759	765	6	Petroselinum crispum	part of a conserved DNA module involved in light responsiveness	light
CsLOX20	Box 4	ATTAAT	6	-	783	777	783	6	Petroselinum crispum	part of a conserved DNA module involved in light responsiveness	light
CsLOX20	TC-rich repeats	GTTTTCTTAC	10	-	870	860	870	9	Nicotiana tabacum	cis-acting element involved in defense and stress responsiveness	defense and stress
CsLOX20	GT1-motif	GGTTAA	6	-	880	874	880	6	Arabidopsis thaliana	light responsive element	light
CsLOX20	Sp1	GGGCGG	6	-	1027	1021	1027	6	Oryza sativa	light responsive element	light
CsLOX20	Box 4	ATTAAT	6	-	1042	1036	1042	6	Petroselinum crispum	part of a conserved DNA module involved in light responsiveness	light
CsLOX20	Box 4	ATTAAT	6	-	1052	1046	1052	6	Petroselinum crispum	part of a conserved DNA module involved in light responsiveness	light
CsLOX20	GATA-motif	AAGATAAGATT	11	-	1073	1062	1073	10	Arabidopsis thaliana	part of a light responsive element	light
CsLOX20	Box 4	ATTAAT	6	-	1216	1210	1216	6	Petroselinum crispum	part of a conserved DNA module involved in light responsiveness	light
CsLOX20	I-box	cGATAAGGCG	10	+	1405	1405	1415	9	Zea mays	part of a light responsive element	light
CsLOX21	ABRE	ACGTG	5	-	1109	1104	1109	5	Arabidopsis thaliana	cis-acting element involved in the abscisic acid responsiveness	ABA
CsLOX21	ARE	AAACCA	6	-	381	375	381	6	Zea mays	cis-acting regulatory element essential for the anaerobic induction	anaerobic
CsLOX21	ARE	AAACCA	6	-	429	423	429	6	Zea mays	cis-acting regulatory element essential for the anaerobic induction	anaerobic
CsLOX21	MRE	AACCTAA	7	+	570	570	577	7	Petroselinum crispum	MYB binding site involved in light responsiveness	light
CsLOX21	G-Box	CACGTT	6	+	1109	1109	1115	6	Pisum sativum	cis-acting regulatory element involved in light responsiveness	light
CsLOX21	HD-Zip 1	CAAT(A/T)ATTG	13	-	1188	1175	1188	8.5	Arabidopsis thaliana	element involved in differentiation of the palisade mesophyll cells	mesophyll
CsLOX21	Box 4	ATTAAT	6	+	63	63	69	6	Petroselinum crispum	part of a conserved DNA module involved in light responsiveness	light
CsLOX21	Box 4	ATTAAT	6	+	67	67	73	6	Petroselinum crispum	part of a conserved DNA module involved in light responsiveness	light
CsLOX21	Box 4	ATTAAT	6	+	145	145	151	6	Petroselinum crispum	part of a conserved DNA module involved in light responsiveness	light
CsLOX21	Box 4	ATTAAT	6	+	217	217	223	6	Petroselinum crispum	part of a conserved DNA module involved in light responsiveness	light
CsLOX21	GT1-motif	GGTTAA	6	-	568	562	568	6	Arabidopsis thaliana	light responsive element	light
CsLOX21	CCAAT-box	CAACGG	6	+	652	652	658	6	Hordeum vulgare	MYBHv1 binding site
CsLOX21	Sp1	GGGCGG	6	+	661	661	667	6	Oryza sativa	light responsive element	light
CsLOX21	GT1-motif	GGTTAA	6	+	675	675	681	6	Arabidopsis thaliana	light responsive element	light
CsLOX21	GT1-motif	GGTTAA	6	-	677	671	677	6	Arabidopsis thaliana	light responsive element	light
CsLOX21	Sp1	GGGCGG	6	-	682	676	682	6	Oryza sativa	light responsive element	light
CsLOX21	TC-rich repeats	GTTTTCTTAC	10	-	1030	1020	1030	9	Nicotiana tabacum	cis-acting element involved in defense and stress responsiveness	defense and stress
CsLOX21	Box 4	ATTAAT	6	-	1176	1170	1176	6	Petroselinum crispum	part of a conserved DNA module involved in light responsiveness	light
CsLOX21	TC-rich repeats	GTTTTCTTAC	10	+	1345	1345	1355	9	Nicotiana tabacum	cis-acting element involved in defense and stress responsiveness	defense and stress
CsLOX21	I-box	AGATAAGG	8	+	1447	1447	1455	8	Triticum aestivum	part of a light responsive element	light
CsLOX21	Box 4	ATTAAT	6	-	1483	1477	1483	6	Petroselinum crispum	part of a conserved DNA module involved in light responsiveness	light
CsLOX3	ABRE	ACGTG	5	-	1163	1158	1163	5	Arabidopsis thaliana	cis-acting element involved in the abscisic acid responsiveness	ABA
CsLOX3	ARE	AAACCA	6	+	1337	1337	1343	6	Zea mays	cis-acting regulatory element essential for the anaerobic induction	anaerobic
CsLOX3	CGTCA-motif	CGTCA	5	+	430	430	435	5	Hordeum vulgare	cis-acting regulatory element involved in the MeJA-responsiveness	JA
CsLOX3	TGACG-motif	TGACG	5	-	430	425	430	5	Hordeum vulgare	cis-acting regulatory element involved in the MeJA-responsiveness	JA
CsLOX3	G-Box	CACGTT	6	+	1163	1163	1169	6	Pisum sativum	cis-acting regulatory element involved in light responsiveness	light
CsLOX3	LTR	CCGAAA	6	-	508	502	508	6	Hordeum vulgare	cis-acting element involved in low-temperature responsiveness	low temperature
CsLOX3	CAT-box	GCCACT	6	+	97	97	103	6	Arabidopsis thaliana	cis-acting regulatory element related to meristem expression	meristem
CsLOX3	TCA-element	CCATCTTTTT	10	+	998	998	1008	9	Nicotiana tabacum	cis-acting element involved in salicylic acid responsiveness	SA
CsLOX3	TCA-element	TCAGAAGAGG	10	+	1403	1403	1413	9	Brassica oleracea	cis-acting element involved in salicylic acid responsiveness	SA
CsLOX3	MBSI	aaaAaaC(G/C)GTTA	16	+	25	25	41	10.5	Petunia hybrida	MYB binding site involved in flavonoid biosynthetic genes regulation
CsLOX3	Box 4	ATTAAT	6	+	53	53	59	6	Petroselinum crispum	part of a conserved DNA module involved in light responsiveness	light
CsLOX3	Box 4	ATTAAT	6	+	62	62	68	6	Petroselinum crispum	part of a conserved DNA module involved in light responsiveness	light
CsLOX3	Box 4	ATTAAT	6	+	207	207	213	6	Petroselinum crispum	part of a conserved DNA module involved in light responsiveness	light
CsLOX3	Box 4	ATTAAT	6	+	258	258	264	6	Petroselinum crispum	part of a conserved DNA module involved in light responsiveness	light
CsLOX3	ATC-motif	AGTAATCT	8	-	292	284	292	8	Spinacia oleracea	part of a conserved DNA module involved in light responsiveness	light
CsLOX3	AAAC-motif	CAATCAAAACCT	12	+	580	580	592	11	Spinacia oleracea	light responsive element	light
CsLOX3	LAMP-element	CTTTATCA	8	-	601	593	601	8	Pisum sativum	part of a light responsive element	light
CsLOX3	Box 4	ATTAAT	6	-	804	798	804	6	Petroselinum crispum	part of a conserved DNA module involved in light responsiveness	light
CsLOX3	TC-rich repeats	GTTTTCTTAC	10	+	1154	1154	1164	9	Nicotiana tabacum	cis-acting element involved in defense and stress responsiveness	defense and stress
CsLOX3	Box 4	ATTAAT	6	-	1172	1166	1172	6	Petroselinum crispum	part of a conserved DNA module involved in light responsiveness	light
CsLOX3	Box 4	ATTAAT	6	-	1189	1183	1189	6	Petroselinum crispum	part of a conserved DNA module involved in light responsiveness	light
CsLOX3	AE-box	AGAAACAA	8	+	1260	1260	1268	8	Arabidopsis thaliana	part of a module for light response	light
CsLOX4	ARE	AAACCA	6	+	1493	1493	1499	6	Zea mays	cis-acting regulatory element essential for the anaerobic induction	anaerobic
CsLOX4	P-box	CCTTTTG	7	+	1264	1264	1271	7	Oryza sativa	gibberellin-responsive element	GA
CsLOX4	TGACG-motif	TGACG	5	+	225	225	230	5	Hordeum vulgare	cis-acting regulatory element involved in the MeJA-responsiveness	JA
CsLOX4	CGTCA-motif	CGTCA	5	-	225	220	225	5	Hordeum vulgare	cis-acting regulatory element involved in the MeJA-responsiveness	JA
CsLOX4	Box 4	ATTAAT	6	+	34	34	40	6	Petroselinum crispum	part of a conserved DNA module involved in light responsiveness	light
CsLOX4	Box 4	ATTAAT	6	+	212	212	218	6	Petroselinum crispum	part of a conserved DNA module involved in light responsiveness	light
CsLOX4	TCT-motif	TCTTAC	6	+	343	343	349	6	Arabidopsis thaliana	part of a light responsive element	light
CsLOX4	ATC-motif	AGTAATCT	8	-	478	470	478	8	Spinacia oleracea	part of a conserved DNA module involved in light responsiveness	light
CsLOX4	Box 4	ATTAAT	6	+	500	500	506	6	Petroselinum crispum	part of a conserved DNA module involved in light responsiveness	light
CsLOX4	TC-rich repeats	ATTCTCTAAC	10	-	660	650	660	9	Nicotiana tabacum	cis-acting element involved in defense and stress responsiveness	defense and stress
CsLOX4	Box 4	ATTAAT	6	-	859	853	859	6	Petroselinum crispum	part of a conserved DNA module involved in light responsiveness	light
CsLOX4	O2-site	GATGATGTGG	10	-	1252	1242	1252	9	Zea mays	cis-acting regulatory element involved in zein metabolism regulation
CsLOX4	GA-motif	ATAGATAA	8	-	1273	1265	1273	8	Arabidopsis thaliana	part of a light responsive element	light
CsLOX4	Box 4	ATTAAT	6	-	1335	1329	1335	6	Petroselinum crispum	part of a conserved DNA module involved in light responsiveness	light
CsLOX5	ABRE	ACGTG	5	+	139	139	144	5	Arabidopsis thaliana	cis-acting element involved in the abscisic acid responsiveness	ABA
CsLOX5	ABRE	ACGTG	5	+	214	214	219	5	Arabidopsis thaliana	cis-acting element involved in the abscisic acid responsiveness	ABA
CsLOX5	CGTCA-motif	CGTCA	5	+	379	379	384	5	Hordeum vulgare	cis-acting regulatory element involved in the MeJA-responsiveness	JA
CsLOX5	TGACG-motif	TGACG	5	-	379	374	379	5	Hordeum vulgare	cis-acting regulatory element involved in the MeJA-responsiveness	JA
CsLOX5	CGTCA-motif	CGTCA	5	-	1493	1488	1493	5	Hordeum vulgare	cis-acting regulatory element involved in the MeJA-responsiveness	JA
CsLOX5	TGACG-motif	TGACG	5	+	1493	1493	1498	5	Hordeum vulgare	cis-acting regulatory element involved in the MeJA-responsiveness	JA
CsLOX5	G-box	CACGTC	6	-	138	132	138	6	Zea mays	cis-acting regulatory element involved in light responsiveness	light
CsLOX5	G-Box	CACGTT	6	-	213	207	213	6	Pisum sativum	cis-acting regulatory element involved in light responsiveness	light
CsLOX5	MRE	AACCTAA	7	-	1172	1165	1172	7	Petroselinum crispum	MYB binding site involved in light responsiveness	light
CsLOX5	TCA-element	TCAGAAGAGG	10	-	1486	1476	1486	9	Brassica oleracea	cis-acting element involved in salicylic acid responsiveness	SA
CsLOX5	O2-site	GATGA(C/T)(A/G)TG(A/G)	22	+	24	24	46	8	Zea mays	cis-acting regulatory element involved in zein metabolism regulation
CsLOX5	I-box	atGATAAGGTC	11	+	111	111	122	10	Helianthus annuus	part of a light responsive element	light
CsLOX5	I-box	TGATAATGT	9	+	112	112	121	9	Solanum tuberosum	part of a light responsive element	light
CsLOX5	TCT-motif	TCTTAC	6	+	263	263	269	6	Arabidopsis thaliana	part of a light responsive element	light
CsLOX5	Box 4	ATTAAT	6	+	389	389	395	6	Petroselinum crispum	part of a conserved DNA module involved in light responsiveness	light
CsLOX5	GATA-motif	AAGGATAAGG	10	-	403	393	403	9	Solanum tuberosum	part of a light responsive element	light
CsLOX5	Box 4	ATTAAT	6	+	524	524	530	6	Petroselinum crispum	part of a conserved DNA module involved in light responsiveness	light
CsLOX5	Box 4	ATTAAT	6	+	528	528	534	6	Petroselinum crispum	part of a conserved DNA module involved in light responsiveness	light
CsLOX5	Box 4	ATTAAT	6	+	559	559	565	6	Petroselinum crispum	part of a conserved DNA module involved in light responsiveness	light
CsLOX5	Box 4	ATTAAT	6	+	593	593	599	6	Petroselinum crispum	part of a conserved DNA module involved in light responsiveness	light
CsLOX5	Box 4	ATTAAT	6	-	760	754	760	6	Petroselinum crispum	part of a conserved DNA module involved in light responsiveness	light
CsLOX5	TCT-motif	TCTTAC	6	+	889	889	895	6	Arabidopsis thaliana	part of a light responsive element	light
CsLOX5	Box 4	ATTAAT	6	-	1100	1094	1100	6	Petroselinum crispum	part of a conserved DNA module involved in light responsiveness	light
CsLOX5	Box 4	ATTAAT	6	-	1113	1107	1113	6	Petroselinum crispum	part of a conserved DNA module involved in light responsiveness	light
CsLOX5	Box 4	ATTAAT	6	-	1135	1129	1135	6	Petroselinum crispum	part of a conserved DNA module involved in light responsiveness	light
CsLOX5	Box 4	ATTAAT	6	-	1227	1221	1227	6	Petroselinum crispum	part of a conserved DNA module involved in light responsiveness	light
CsLOX5	GT1-motif	GGTTAA	6	-	1436	1430	1436	6	Arabidopsis thaliana	light responsive element	light
CsLOX6	ABRE	TACGTGTC	8	-	1139	1131	1139	8	Oryza sativa	cis-acting element involved in the abscisic acid responsiveness	ABA
CsLOX6	ABRE	ACGTG	5	-	1141	1136	1141	5	Arabidopsis thaliana	cis-acting element involved in the abscisic acid responsiveness	ABA
CsLOX6	ARE	AAACCA	6	+	653	653	659	6	Zea mays	cis-acting regulatory element essential for the anaerobic induction	anaerobic
CsLOX6	ARE	AAACCA	6	+	670	670	676	6	Zea mays	cis-acting regulatory element essential for the anaerobic induction	anaerobic
CsLOX6	ARE	AAACCA	6	+	1015	1015	1021	6	Zea mays	cis-acting regulatory element essential for the anaerobic induction	anaerobic
CsLOX6	ARE	AAACCA	6	-	1294	1288	1294	6	Zea mays	cis-acting regulatory element essential for the anaerobic induction	anaerobic
CsLOX6	MBS	CAACTG	6	-	907	901	907	6	Arabidopsis thaliana	MYB binding site involved in drought-inducibility	drought
CsLOX6	P-box	CCTTTTG	7	-	472	465	472	7	Oryza sativa	gibberellin-responsive element	GA
CsLOX6	GARE-motif	TCTGTTG	7	+	764	764	771	7	Brassica oleracea	gibberellin-responsive element	GA
CsLOX6	G-box	CACGAC	6	-	340	334	340	6	Zea mays	cis-acting regulatory element involved in light responsiveness	light
CsLOX6	ACE	GACACGTATG	10	+	1139	1139	1149	9	Petroselinum crispum	cis-acting element involved in light responsiveness	light
CsLOX6	G-box	TACGTG	6	-	1141	1135	1141	6	Arabidopsis thaliana	cis-acting regulatory element involved in light responsiveness	light
CsLOX6	TCA-element	CCATCTTTTT	10	-	238	228	238	9	Nicotiana tabacum	cis-acting element involved in salicylic acid responsiveness	SA
CsLOX6	TCA-element	CCATCTTTTT	10	+	318	318	328	9	Nicotiana tabacum	cis-acting element involved in salicylic acid responsiveness	SA
CsLOX6	Box 4	ATTAAT	6	+	2	2	8	6	Petroselinum crispum	part of a conserved DNA module involved in light responsiveness	light
CsLOX6	TC-rich repeats	GTTTTCTTAC	10	+	154	154	164	9	Nicotiana tabacum	cis-acting element involved in defense and stress responsiveness	defense and stress
CsLOX6	TCT-motif	TCTTAC	6	+	158	158	164	6	Arabidopsis thaliana	part of a light responsive element	light
CsLOX6	WUN-motif	AAATTTCCT	9	-	549	540	549	9	Brassica oleracea	wound-responsive element	wound
CsLOX6	Box 4	ATTAAT	6	+	575	575	581	6	Petroselinum crispum	part of a conserved DNA module involved in light responsiveness	light
CsLOX6	TCCC-motif	TCTCCCT	7	+	984	984	991	7	Spinacia oleracea	part of a light responsive element	light
CsLOX6	Box 4	ATTAAT	6	-	1121	1115	1121	6	Petroselinum crispum	part of a conserved DNA module involved in light responsiveness	light
CsLOX6	TC-rich repeats	ATTCTCTAAC	10	+	1146	1146	1156	9	Nicotiana tabacum	cis-acting element involved in defense and stress responsiveness	defense and stress
CsLOX6	TCT-motif	TCTTAC	6	+	1150	1150	1156	6	Arabidopsis thaliana	part of a light responsive element	light
CsLOX6	AE-box	AGAAACAA	8	-	1157	1149	1157	8	Arabidopsis thaliana	part of a module for light response	light
CsLOX7	P-box	CCTTTTG	7	+	530	530	537	7	Oryza sativa	gibberellin-responsive element	GA
CsLOX7	LTR	CCGAAA	6	-	1145	1139	1145	6	Hordeum vulgare	cis-acting element involved in low-temperature responsiveness	low temperature
CsLOX7	TCA-element	CCATCTTTTT	10	-	1128	1118	1128	9	Nicotiana tabacum	cis-acting element involved in salicylic acid responsiveness	SA
CsLOX7	Box 4	ATTAAT	6	+	237	237	243	6	Petroselinum crispum	part of a conserved DNA module involved in light responsiveness	light
CsLOX7	chs-CMA1a	TTACTTAA	8	+	251	251	259	8	Daucus carota	part of a light responsive element	light
CsLOX7	Box 4	ATTAAT	6	+	268	268	274	6	Petroselinum crispum	part of a conserved DNA module involved in light responsiveness	light
CsLOX7	TCT-motif	TCTTAC	6	-	316	310	316	6	Arabidopsis thaliana	part of a light responsive element	light
CsLOX7	I-box	TGATAATGT	9	-	540	531	540	9	Solanum tuberosum	part of a light responsive element	light
CsLOX7	TC-rich repeats	GTTTTCTTAC	10	-	762	752	762	9	Nicotiana tabacum	cis-acting element involved in defense and stress responsiveness	defense and stress
CsLOX8	ARE	AAACCA	6	+	8	8	14	6	Zea mays	cis-acting regulatory element essential for the anaerobic induction	anaerobic
CsLOX8	ARE	AAACCA	6	-	248	242	248	6	Zea mays	cis-acting regulatory element essential for the anaerobic induction	anaerobic
CsLOX8	ARE	AAACCA	6	+	837	837	843	6	Zea mays	cis-acting regulatory element essential for the anaerobic induction	anaerobic
CsLOX8	circadian	CAAAGATATC	10	+	1401	1401	1411	9	Lycopersicon esculentum	cis-acting regulatory element involved in circadian control	circadian control
CsLOX8	MBS	CAACTG	6	+	207	207	213	6	Arabidopsis thaliana	MYB binding site involved in drought-inducibility	drought
CsLOX8	MBS	CAACTG	6	-	480	474	480	6	Arabidopsis thaliana	MYB binding site involved in drought-inducibility	drought
CsLOX8	AuxRR-core	GGTCCAT	7	+	1307	1307	1314	7	Nicotiana tabacum	cis-acting regulatory element involved in auxin responsiveness	IAA
CsLOX8	TCT-motif	TCTTAC	6	-	741	735	741	6	Arabidopsis thaliana	part of a light responsive element	light
CsLOX8	Box 4	ATTAAT	6	-	758	752	758	6	Petroselinum crispum	part of a conserved DNA module involved in light responsiveness	light
CsLOX8	TC-rich repeats	ATTCTCTAAC	10	-	765	755	765	9	Nicotiana tabacum	cis-acting element involved in defense and stress responsiveness	defense and stress
CsLOX8	Sp1	GGGCGG	6	+	823	823	829	6	Oryza sativa	light responsive element	light
CsLOX8	TC-rich repeats	ATTCTCTAAC	10	-	979	969	979	9	Nicotiana tabacum	cis-acting element involved in defense and stress responsiveness	defense and stress
CsLOX8	Box 4	ATTAAT	6	-	1057	1051	1057	6	Petroselinum crispum	part of a conserved DNA module involved in light responsiveness	light
CsLOX8	GT1-motif	GGTTAAT	7	-	1370	1363	1370	7	Avena sativa	light responsive element	light
CsLOX8	GT1-motif	GGTTAA	6	-	1371	1365	1371	6	Arabidopsis thaliana	light responsive element	light
CsLOX9	ABRE	ACGTG	5	-	1393	1388	1393	5	Arabidopsis thaliana	cis-acting element involved in the abscisic acid responsiveness	ABA
CsLOX9	ARE	AAACCA	6	-	405	399	405	6	Zea mays	cis-acting regulatory element essential for the anaerobic induction	anaerobic
CsLOX9	ARE	AAACCA	6	-	427	421	427	6	Zea mays	cis-acting regulatory element essential for the anaerobic induction	anaerobic
CsLOX9	ARE	AAACCA	6	-	994	988	994	6	Zea mays	cis-acting regulatory element essential for the anaerobic induction	anaerobic
CsLOX9	circadian	CAAAGATATC	10	+	1380	1380	1390	9	Lycopersicon esculentum	cis-acting regulatory element involved in circadian control	circadian control
CsLOX9	MBS	CAACTG	6	-	365	359	365	6	Arabidopsis thaliana	MYB binding site involved in drought-inducibility	drought
CsLOX9	CGTCA-motif	CGTCA	5	+	330	330	335	5	Hordeum vulgare	cis-acting regulatory element involved in the MeJA-responsiveness	JA
CsLOX9	TGACG-motif	TGACG	5	-	330	325	330	5	Hordeum vulgare	cis-acting regulatory element involved in the MeJA-responsiveness	JA
CsLOX9	G-box	CACGTC	6	+	1393	1393	1399	6	Zea mays	cis-acting regulatory element involved in light responsiveness	light
CsLOX9	Box 4	ATTAAT	6	+	380	380	386	6	Petroselinum crispum	part of a conserved DNA module involved in light responsiveness	light
CsLOX9	Box 4	ATTAAT	6	-	818	812	818	6	Petroselinum crispum	part of a conserved DNA module involved in light responsiveness	light
CsLOX9	GATA-motif	AAGATAAGATT	11	-	948	937	948	10	Arabidopsis thaliana	part of a light responsive element	light
CsLOX9	TCT-motif	TCTTAC	6	+	955	955	961	6	Arabidopsis thaliana	part of a light responsive element	light
CsLOX9	TCT-motif	TCTTAC	6	-	984	978	984	6	Arabidopsis thaliana	part of a light responsive element	light
CsLOX9	Box 4	ATTAAT	6	-	1029	1023	1029	6	Petroselinum crispum	part of a conserved DNA module involved in light responsiveness	light
CsLOX9	Box 4	ATTAAT	6	-	1068	1062	1068	6	Petroselinum crispum	part of a conserved DNA module involved in light responsiveness	light
CsLOX9	Box 4	ATTAAT	6	-	1207	1201	1207	6	Petroselinum crispum	part of a conserved DNA module involved in light responsiveness	light
CsLOX9	AACA_motif	TAACAAACTCCA	12	+	1245	1245	1257	11	Oryza sativa	involved in endosperm-specific negative expression
CsLOX9	O2-site	GATGATGTGG	10	+	1278	1278	1288	9	Zea mays	cis-acting regulatory element involved in zein metabolism regulation
CsLOX9	AE-box	AGAAACAA	8	-	1344	1336	1344	8	Arabidopsis thaliana	part of a module for light response	light
CsLOX9	Box 4	ATTAAT	6	-	1355	1349	1355	6	Petroselinum crispum	part of a conserved DNA module involved in light responsiveness	light
CsLOX9	Box 4	ATTAAT	6	-	1481	1475	1481	6	Petroselinum crispum	part of a conserved DNA module involved in light responsiveness	light
CsLOX9	Box 4	ATTAAT	6	-	1485	1479	1485	6	Petroselinum crispum	part of a conserved DNA module involved in light responsiveness	light
CsOPR1	ABRE	ACGTG	5	+	994	994	999	5	Arabidopsis thaliana	cis-acting element involved in the abscisic acid responsiveness	ABA
CsOPR1	TGACG-motif	TGACG	5	+	529	529	534	5	Hordeum vulgare	cis-acting regulatory element involved in the MeJA-responsiveness	JA
CsOPR1	CGTCA-motif	CGTCA	5	-	529	524	529	5	Hordeum vulgare	cis-acting regulatory element involved in the MeJA-responsiveness	JA
CsOPR1	MRE	AACCTAA	7	-	577	570	577	7	Petroselinum crispum	MYB binding site involved in light responsiveness	light
CsOPR1	G-Box	CACGTT	6	-	993	987	993	6	Pisum sativum	cis-acting regulatory element involved in light responsiveness	light
CsOPR1	TCA-element	CCATCTTTTT	10	-	204	194	204	9	Nicotiana tabacum	cis-acting element involved in salicylic acid responsiveness	SA
CsOPR1	TC-rich repeats	ATTCTCTAAC	10	+	341	341	351	9	Nicotiana tabacum	cis-acting element involved in defense and stress responsiveness	defense and stress
CsOPR1	GATA-motif	AAGGATAAGG	10	-	401	391	401	9	Solanum tuberosum	part of a light responsive element	light
CsOPR1	Box 4	ATTAAT	6	+	467	467	473	6	Petroselinum crispum	part of a conserved DNA module involved in light responsiveness	light
CsOPR1	TCT-motif	TCTTAC	6	-	499	493	499	6	Arabidopsis thaliana	part of a light responsive element	light
CsOPR1	GT1-motif	GGTTAA	6	-	537	531	537	6	Arabidopsis thaliana	light responsive element	light
CsOPR2	ABRE	ACGTG	5	-	255	250	255	5	Arabidopsis thaliana	cis-acting element involved in the abscisic acid responsiveness	ABA
CsOPR2	ABRE	ACGTG	5	-	530	525	530	5	Arabidopsis thaliana	cis-acting element involved in the abscisic acid responsiveness	ABA
CsOPR2	ABRE	CACGTG	6	-	1236	1230	1236	6	Arabidopsis thaliana	cis-acting element involved in the abscisic acid responsiveness	ABA
CsOPR2	ABRE	ACGTG	5	+	1237	1237	1242	5	Arabidopsis thaliana	cis-acting element involved in the abscisic acid responsiveness	ABA
CsOPR2	ARE	AAACCA	6	-	488	482	488	6	Zea mays	cis-acting regulatory element essential for the anaerobic induction	anaerobic
CsOPR2	G-Box	CACGTT	6	+	255	255	261	6	Pisum sativum	cis-acting regulatory element involved in light responsiveness	light
CsOPR2	G-Box	CACGTT	6	+	530	530	536	6	Pisum sativum	cis-acting regulatory element involved in light responsiveness	light
CsOPR2	G-Box	CACGTG	6	-	1236	1230	1236	6	Pisum sativum	cis-acting regulatory element involved in light responsiveness	light
CsOPR2	G-box	CACGTG	6	-	1236	1230	1236	6	Arabidopsis thaliana	cis-acting regulatory element involved in light responsiveness	light
CsOPR2	MRE	AACCTAA	7	+	1439	1439	1446	7	Petroselinum crispum	MYB binding site involved in light responsiveness	light
CsOPR2	TCA-element	CCATCTTTTT	10	-	223	213	223	9	Nicotiana tabacum	cis-acting element involved in salicylic acid responsiveness	SA
CsOPR2	TCA-element	CCATCTTTTT	10	+	1246	1246	1256	9	Nicotiana tabacum	cis-acting element involved in salicylic acid responsiveness	SA
CsOPR2	LAMP-element	CTTTATCA	8	+	214	214	222	8	Pisum sativum	part of a light responsive element	light
CsOPR2	MBSI	TTTTTACGGTTA	12	+	296	296	308	11	Petunia hybrida	MYB binding site involved in flavonoid biosynthetic genes regulation
CsOPR2	Box 4	ATTAAT	6	+	390	390	396	6	Petroselinum crispum	part of a conserved DNA module involved in light responsiveness	light
CsOPR2	AE-box	AGAAACAA	8	-	700	692	700	8	Arabidopsis thaliana	part of a module for light response	light
CsOPR2	Box 4	ATTAAT	6	-	749	743	749	6	Petroselinum crispum	part of a conserved DNA module involved in light responsiveness	light
CsOPR2	Box 4	ATTAAT	6	-	1031	1025	1031	6	Petroselinum crispum	part of a conserved DNA module involved in light responsiveness	light
CsOPR4	ARE	AAACCA	6	+	146	146	152	6	Zea mays	cis-acting regulatory element essential for the anaerobic induction	anaerobic
CsOPR4	MBS	CAACTG	6	-	133	127	133	6	Arabidopsis thaliana	MYB binding site involved in drought-inducibility	drought
CsOPR4	CGTCA-motif	CGTCA	5	-	83	78	83	5	Hordeum vulgare	cis-acting regulatory element involved in the MeJA-responsiveness	JA
CsOPR4	TGACG-motif	TGACG	5	+	83	83	88	5	Hordeum vulgare	cis-acting regulatory element involved in the MeJA-responsiveness	JA
CsOPR4	LTR	CCGAAA	6	-	1315	1309	1315	6	Hordeum vulgare	cis-acting element involved in low-temperature responsiveness	low temperature
CsOPR4	Box 4	ATTAAT	6	+	62	62	68	6	Petroselinum crispum	part of a conserved DNA module involved in light responsiveness	light
CsOPR4	Box 4	ATTAAT	6	+	296	296	302	6	Petroselinum crispum	part of a conserved DNA module involved in light responsiveness	light
CsOPR4	Box 4	ATTAAT	6	+	316	316	322	6	Petroselinum crispum	part of a conserved DNA module involved in light responsiveness	light
CsOPR4	Box 4	ATTAAT	6	+	333	333	339	6	Petroselinum crispum	part of a conserved DNA module involved in light responsiveness	light
CsOPR4	TC-rich repeats	ATTCTCTAAC	10	+	406	406	416	9	Nicotiana tabacum	cis-acting element involved in defense and stress responsiveness	defense and stress
CsOPR4	Box 4	ATTAAT	6	-	862	856	862	6	Petroselinum crispum	part of a conserved DNA module involved in light responsiveness	light
CsOPR4	Box 4	ATTAAT	6	-	993	987	993	6	Petroselinum crispum	part of a conserved DNA module involved in light responsiveness	light
CsOPR4	ATC-motif	AGTAATCT	8	+	1017	1017	1025	8	Spinacia oleracea	part of a conserved DNA module involved in light responsiveness	light
CsOPR4	GATA-motif	GATAGGA	7	+	1112	1112	1119	7	Arabidopsis thaliana	part of a light responsive element	light
CsOPR4	Box 4	ATTAAT	6	-	1264	1258	1264	6	Petroselinum crispum	part of a conserved DNA module involved in light responsiveness	light
CsOPR5	ABRE	ACGTG	5	+	50	50	55	5	Arabidopsis thaliana	cis-acting element involved in the abscisic acid responsiveness	ABA
CsOPR5	ABRE	CACGTG	6	-	799	793	799	6	Arabidopsis thaliana	cis-acting element involved in the abscisic acid responsiveness	ABA
CsOPR5	ABRE	ACGTG	5	+	800	800	805	5	Arabidopsis thaliana	cis-acting element involved in the abscisic acid responsiveness	ABA
CsOPR5	ARE	AAACCA	6	+	1459	1459	1465	6	Zea mays	cis-acting regulatory element essential for the anaerobic induction	anaerobic
CsOPR5	TATC-box	TATCCCA	7	+	1110	1110	1117	7	Oryza sativa	cis-acting element involved in gibberellin-responsiveness	GA
CsOPR5	P-box	CCTTTTG	7	-	1378	1371	1378	7	Oryza sativa	gibberellin-responsive element	GA
CsOPR5	G-box	TACGTG	6	+	49	49	55	6	Arabidopsis thaliana	cis-acting regulatory element involved in light responsiveness	light
CsOPR5	G-box	CACGTG	6	-	799	793	799	6	Arabidopsis thaliana	cis-acting regulatory element involved in light responsiveness	light
CsOPR5	G-Box	CACGTG	6	-	799	793	799	6	Pisum sativum	cis-acting regulatory element involved in light responsiveness	light
CsOPR5	LTR	CCGAAA	6	-	224	218	224	6	Hordeum vulgare	cis-acting element involved in low-temperature responsiveness	low temperature
CsOPR5	LTR	CCGAAA	6	-	416	410	416	6	Hordeum vulgare	cis-acting element involved in low-temperature responsiveness	low temperature
CsOPR5	TCA-element	CCATCTTTTT	10	+	946	946	956	9	Nicotiana tabacum	cis-acting element involved in salicylic acid responsiveness	SA
CsOPR5	Box 4	ATTAAT	6	+	674	674	680	6	Petroselinum crispum	part of a conserved DNA module involved in light responsiveness	light
CsOPR5	GT1-motif	GGTTAA	6	+	725	725	731	6	Arabidopsis thaliana	light responsive element	light
CsOPR5	Box 4	ATTAAT	6	-	828	822	828	6	Petroselinum crispum	part of a conserved DNA module involved in light responsiveness	light
CsOPR5	Box 4	ATTAAT	6	-	930	924	930	6	Petroselinum crispum	part of a conserved DNA module involved in light responsiveness	light
CsOPR5	GATA-motif	AAGATAAGATT	11	+	1241	1241	1252	10	Arabidopsis thaliana	part of a light responsive element	light
CsOPR5	Box 4	ATTAAT	6	-	1260	1254	1260	6	Petroselinum crispum	part of a conserved DNA module involved in light responsiveness	light
CsOPR3	Myb	CAACTG	6	+	1254	1254	1260	6	Arabidopsis thaliana
CsOPR3	MYB	CAACCA	6	-	193	187	193	6	Arabidopsis thaliana
CsOPR3	MYB	TAACCA	6	-	237	231	237	6	Arabidopsis thaliana
CsOPR3	TCA	TCATCTTCAT	10	+	228	228	238	10	Pisum sativum
CsOPR3	MBS	CAACTG	6	+	1254	1254	1260	6	Arabidopsis thaliana	MYB binding site involved in drought-inducibility	drought
CsOPR3	Unnamed__4	CTCC	4	+	1190	1190	1194	4	Petroselinum hortense
CsOPR3	Unnamed__4	CTCC	4	+	1489	1489	1493	4	Petroselinum hortense
CsOPR3	CAAT-box	CAAT	4	+	27	27	31	4	Nicotiana glutinosa
CsOPR3	CAAT-box	CAAT	4	-	29	25	29	4	Nicotiana glutinosa
CsOPR3	CAAT-box	CAAT	4	+	95	95	99	4	Nicotiana glutinosa
CsOPR3	CAAT-box	CAAT	4	-	116	112	116	4	Nicotiana glutinosa
CsOPR3	CAAT-box	CAAAT	5	-	137	132	137	5	Pisum sativum	common cis-acting element in promoter and enhancer regions
CsOPR3	CAAT-box	CAAT	4	+	150	150	154	4	Nicotiana glutinosa
CsOPR3	CAAT-box	CAAT	4	-	152	148	152	4	Nicotiana glutinosa
CsOPR3	CAAT-box	CAAT	4	+	253	253	257	4	Nicotiana glutinosa
CsOPR3	CAAT-box	CAAAT	5	-	255	250	255	5	Pisum sativum	common cis-acting element in promoter and enhancer regions
CsOPR3	CAAT-box	CAAAT	5	-	291	286	291	5	Pisum sativum	common cis-acting element in promoter and enhancer regions
CsOPR3	CAAT-box	CAAT	4	+	509	509	513	4	Nicotiana glutinosa
CsOPR3	CAAT-box	CAAT	4	-	535	531	535	4	Nicotiana glutinosa
CsOPR3	CAAT-box	CAAAT	5	+	605	605	610	5	Pisum sativum	common cis-acting element in promoter and enhancer regions
CsOPR3	CAAT-box	CAAAT	5	-	629	624	629	5	Pisum sativum	common cis-acting element in promoter and enhancer regions
CsOPR3	CAAT-box	CAAT	4	-	656	652	656	4	Nicotiana glutinosa
CsOPR3	CAAT-box	CAAT	4	+	683	683	687	4	Nicotiana glutinosa
CsOPR3	CAAT-box	CAAT	4	-	687	683	687	4	Nicotiana glutinosa
CsOPR3	CAAT-box	CAAT	4	-	694	690	694	4	Nicotiana glutinosa
CsOPR3	CAAT-box	CAAT	4	-	760	756	760	4	Nicotiana glutinosa
CsOPR3	CAAT-box	CAAAT	5	-	831	826	831	5	Pisum sativum	common cis-acting element in promoter and enhancer regions
CsOPR3	CAAT-box	CAAAT	5	-	890	885	890	5	Pisum sativum	common cis-acting element in promoter and enhancer regions
CsOPR3	CAAT-box	CAAT	4	+	903	903	907	4	Nicotiana glutinosa
CsOPR3	CAAT-box	CAAT	4	-	916	912	916	4	Nicotiana glutinosa
CsOPR3	CAAT-box	CAAAT	5	-	962	957	962	5	Pisum sativum	common cis-acting element in promoter and enhancer regions
CsOPR3	CAAT-box	CAAT	4	-	990	986	990	4	Nicotiana glutinosa
CsOPR3	CAAT-box	CAAT	4	-	1023	1019	1023	4	Nicotiana glutinosa
CsOPR3	CAAT-box	CAAAT	5	+	1050	1050	1055	5	Pisum sativum	common cis-acting element in promoter and enhancer regions
CsOPR3	CAAT-box	CAAT	4	-	1056	1052	1056	4	Nicotiana glutinosa
CsOPR3	CAAT-box	CAAT	4	-	1067	1063	1067	4	Nicotiana glutinosa
CsOPR3	CAAT-box	CCAAT	5	+	1156	1156	1161	5	Arabidopsis thaliana	common cis-acting element in promoter and enhancer regions
CsOPR3	CAAT-box	CAAT	4	+	1157	1157	1161	4	Nicotiana glutinosa
CsOPR3	CAAT-box	CAAT	4	+	1172	1172	1176	4	Nicotiana glutinosa
CsOPR3	CAAT-box	CAAT	4	+	1261	1261	1265	4	Nicotiana glutinosa
CsOPR3	CAAT-box	CAAT	4	+	1337	1337	1341	4	Nicotiana glutinosa
CsOPR3	CAAT-box	CAAT	4	-	1353	1349	1353	4	Nicotiana glutinosa
CsOPR3	CAAT-box	CAAT	4	+	1421	1421	1425	4	Nicotiana glutinosa
CsOPR3	CAAT-box	CAAT	4	+	1459	1459	1463	4	Nicotiana glutinosa
CsOPR3	CAAT-box	CAAT	4	-	1463	1459	1463	4	Nicotiana glutinosa
CsOPR3	CAAT-box	CAAT	4	-	1483	1479	1483	4	Nicotiana glutinosa
CsOPR3	GATA-motif	GATAGGA	7	-	503	496	503	7	Arabidopsis thaliana	part of a light responsive element	light
CsOPR3	as-1	TGACG	5	-	1304	1299	1304	5	Arabidopsis thaliana
CsOPR3		motif_sequence	14	+	230	230	244	4	organism	short_function
CsOPR3		motif_sequence	14	+	675	675	689	4	organism	short_function
CsOPR3		motif_sequence	14	+	898	898	912	4	organism	short_function
CsOPR3	Unnamed__1	CGTGG	5	-	873	868	873	5	Zea mays
CsOPR3	TGACG-motif	TGACG	5	-	1304	1299	1304	5	Hordeum vulgare	cis-acting regulatory element involved in the MeJA-responsiveness	JA
CsOPR3	CGTCA-motif	CGTCA	5	+	1304	1304	1309	5	Hordeum vulgare	cis-acting regulatory element involved in the MeJA-responsiveness	JA
CsOPR3	MYB-like sequence	TAACCA	6	-	237	231	237	6	Arabidopsis thaliana
CsOPR3	STRE	AGGGG	5	-	371	366	371	5	Arabidopsis thaliana
CsOPR3	STRE	AGGGG	5	-	1042	1037	1042	5	Arabidopsis thaliana
CsOPR3	ARE	AAACCA	6	+	77	77	83	6	Zea mays	cis-acting regulatory element essential for the anaerobic induction	anaerobic
CsOPR3	ARE	AAACCA	6	-	182	176	182	6	Zea mays	cis-acting regulatory element essential for the anaerobic induction	anaerobic
CsOPR3	ARE	AAACCA	6	+	1153	1153	1159	6	Zea mays	cis-acting regulatory element essential for the anaerobic induction	anaerobic
CsOPR3	ARE	AAACCA	6	-	1241	1235	1241	6	Zea mays	cis-acting regulatory element essential for the anaerobic induction	anaerobic
CsOPR3	Box 4	ATTAAT	6	+	157	157	163	6	Petroselinum crispum	part of a conserved DNA module involved in light responsiveness	light
CsOPR3	Box 4	ATTAAT	6	+	622	622	628	6	Petroselinum crispum	part of a conserved DNA module involved in light responsiveness	light
CsOPR3	Box 4	ATTAAT	6	-	789	783	789	6	Petroselinum crispum	part of a conserved DNA module involved in light responsiveness	light
CsOPR3	Box 4	ATTAAT	6	-	1324	1318	1324	6	Petroselinum crispum	part of a conserved DNA module involved in light responsiveness	light
CsOPR3	Box 4	ATTAAT	6	-	1431	1425	1431	6	Petroselinum crispum	part of a conserved DNA module involved in light responsiveness	light
CsOPR3	TATA	TATAAAAT	8	+	44	44	52	8	Arabidopsis thaliana
CsOPR3	TATA	TATAAAAT	8	-	1214	1206	1214	8	Arabidopsis thaliana
CsOPR3	TATA-box	ATATAA	6	+	43	43	49	6	Brassica oleracea	core promoter element around -30 of transcription start
CsOPR3	TATA-box	TATA	4	+	44	44	48	4	Arabidopsis thaliana	core promoter element around -30 of transcription start
CsOPR3	TATA-box	TATA	4	+	103	103	107	4	Arabidopsis thaliana	core promoter element around -30 of transcription start
CsOPR3	TATA-box	TACAAAA	7	-	281	274	281	7	Oryza sativa	core promoter element around -30 of transcription start
CsOPR3	TATA-box	TATACA	6	-	305	299	305	6	Helianthus annuus	core promoter element around -30 of transcription start
CsOPR3	TATA-box	TATA	4	+	307	307	311	4	Arabidopsis thaliana	core promoter element around -30 of transcription start
CsOPR3	TATA-box	TACAAAA	7	-	335	328	335	7	Oryza sativa	core promoter element around -30 of transcription start
CsOPR3	TATA-box	TACAAAA	7	-	353	346	353	7	Oryza sativa	core promoter element around -30 of transcription start
CsOPR3	TATA-box	TATA	4	+	398	398	402	4	Arabidopsis thaliana	core promoter element around -30 of transcription start
CsOPR3	TATA-box	TATA	4	+	409	409	413	4	Arabidopsis thaliana	core promoter element around -30 of transcription start
CsOPR3	TATA-box	TATAAATA	8	-	433	425	433	8	Daucus carota	core promoter element around -30 of transcription start
CsOPR3	TATA-box	TATAAAT	7	-	434	427	434	7	Brassica juncea	core promoter element around -30 of transcription start
CsOPR3	TATA-box	TATAAA	6	-	435	429	435	6	Helianthus annuus	core promoter element around -30 of transcription start
CsOPR3	TATA-box	TATAA	5	-	436	431	436	5	Arabidopsis thaliana	core promoter element around -30 of transcription start
CsOPR3	TATA-box	TATA	4	+	437	437	441	4	Arabidopsis thaliana	core promoter element around -30 of transcription start
CsOPR3	TATA-box	ATTATA	6	+	452	452	458	6	Brassica napus	core promoter element around -30 of transcription start
CsOPR3	TATA-box	TATAA	5	-	453	448	453	5	Arabidopsis thaliana	core promoter element around -30 of transcription start
CsOPR3	TATA-box	TATA	4	+	454	454	458	4	Arabidopsis thaliana	core promoter element around -30 of transcription start
CsOPR3	TATA-box	ATTATA	6	+	476	476	482	6	Brassica napus	core promoter element around -30 of transcription start
CsOPR3	TATA-box	TATATAA	7	-	477	470	477	7	Arabidopsis thaliana	core promoter element around -30 of transcription start
CsOPR3	TATA-box	TATATA	6	+	478	478	484	6	Arabidopsis thaliana	core promoter element around -30 of transcription start
CsOPR3	TATA-box	TATA	4	+	480	480	484	4	Arabidopsis thaliana	core promoter element around -30 of transcription start
CsOPR3	TATA-box	ATATAT	6	+	494	494	500	6	Brassica napus	core promoter element around -30 of transcription start
CsOPR3	TATA-box	TATA	4	+	495	495	499	4	Arabidopsis thaliana	core promoter element around -30 of transcription start
CsOPR3	TATA-box	TATACA	6	-	537	531	537	6	Helianthus annuus	core promoter element around -30 of transcription start
CsOPR3	TATA-box	TATA	4	+	539	539	543	4	Arabidopsis thaliana	core promoter element around -30 of transcription start
CsOPR3	TATA-box	TATA	4	+	581	581	585	4	Arabidopsis thaliana	core promoter element around -30 of transcription start
CsOPR3	TATA-box	ATATAA	6	+	608	608	614	6	Brassica oleracea	core promoter element around -30 of transcription start
CsOPR3	TATA-box	TATA	4	+	609	609	613	4	Arabidopsis thaliana	core promoter element around -30 of transcription start
CsOPR3	TATA-box	TATAA	5	-	636	631	636	5	Arabidopsis thaliana	core promoter element around -30 of transcription start
CsOPR3	TATA-box	TATA	4	+	637	637	641	4	Arabidopsis thaliana	core promoter element around -30 of transcription start
CsOPR3	TATA-box	TATTTAAA	8	+	646	646	654	8	Arabidopsis thaliana	core promoter element around -30 of transcription start
CsOPR3	TATA-box	TATAAAA	7	-	772	765	772	7	Pisum sativum	core promoter element around -30 of transcription start
CsOPR3	TATA-box	TATAAA	6	-	773	767	773	6	Helianthus annuus	core promoter element around -30 of transcription start
CsOPR3	TATA-box	TATAA	5	-	774	769	774	5	Arabidopsis thaliana	core promoter element around -30 of transcription start
CsOPR3	TATA-box	TATA	4	-	775	771	775	4	Arabidopsis thaliana	core promoter element around -30 of transcription start
CsOPR3	TATA-box	TATAAATA	8	-	807	799	807	8	Daucus carota	core promoter element around -30 of transcription start
CsOPR3	TATA-box	TATAAAT	7	-	808	801	808	7	Brassica juncea	core promoter element around -30 of transcription start
CsOPR3	TATA-box	TATAAA	6	-	809	803	809	6	Helianthus annuus	core promoter element around -30 of transcription start
CsOPR3	TATA-box	TATAA	5	-	810	805	810	5	Arabidopsis thaliana	core promoter element around -30 of transcription start
CsOPR3	TATA-box	TATA	4	-	811	807	811	4	Arabidopsis thaliana	core promoter element around -30 of transcription start
CsOPR3	TATA-box	ATTATA	6	+	824	824	830	6	Brassica napus	core promoter element around -30 of transcription start
CsOPR3	TATA-box	TATAA	5	-	825	820	825	5	Arabidopsis thaliana	core promoter element around -30 of transcription start
CsOPR3	TATA-box	TATA	4	-	826	822	826	4	Arabidopsis thaliana	core promoter element around -30 of transcription start
CsOPR3	TATA-box	TATACA	6	-	880	874	880	6	Helianthus annuus	core promoter element around -30 of transcription start
CsOPR3	TATA-box	TATA	4	-	882	878	882	4	Arabidopsis thaliana	core promoter element around -30 of transcription start
CsOPR3	TATA-box	TATA	4	-	945	941	945	4	Arabidopsis thaliana	core promoter element around -30 of transcription start
CsOPR3	TATA-box	TATA	4	-	1019	1015	1019	4	Arabidopsis thaliana	core promoter element around -30 of transcription start
CsOPR3	TATA-box	ATATAT	6	-	1147	1141	1147	6	Brassica napus	core promoter element around -30 of transcription start
CsOPR3	TATA-box	TATATA	6	-	1148	1142	1148	6	Arabidopsis thaliana	core promoter element around -30 of transcription start
CsOPR3	TATA-box	ATATAA	6	+	1149	1149	1155	6	Brassica oleracea	core promoter element around -30 of transcription start
CsOPR3	TATA-box	TATA	4	-	1150	1146	1150	4	Arabidopsis thaliana	core promoter element around -30 of transcription start
CsOPR3	TATA-box	ATATAA	6	+	1164	1164	1170	6	Brassica oleracea	core promoter element around -30 of transcription start
CsOPR3	TATA-box	TATA	4	-	1165	1161	1165	4	Arabidopsis thaliana	core promoter element around -30 of transcription start
CsOPR3	TATA-box	TATAAAA	7	-	1215	1208	1215	7	Pisum sativum	core promoter element around -30 of transcription start
CsOPR3	TATA-box	TATAAA	6	-	1216	1210	1216	6	Helianthus annuus	core promoter element around -30 of transcription start
CsOPR3	TATA-box	TATAA	5	-	1217	1212	1217	5	Arabidopsis thaliana	core promoter element around -30 of transcription start
CsOPR3	TATA-box	TATA	4	-	1218	1214	1218	4	Arabidopsis thaliana	core promoter element around -30 of transcription start
CsOPR3	TATA-box	ATATAA	6	+	1223	1223	1229	6	Brassica oleracea	core promoter element around -30 of transcription start
CsOPR3	TATA-box	TATA	4	-	1224	1220	1224	4	Arabidopsis thaliana	core promoter element around -30 of transcription start
CsOPR3	TATA-box	ATTATA	6	+	1265	1265	1271	6	Brassica napus	core promoter element around -30 of transcription start
CsOPR3	TATA-box	TATAA	5	-	1266	1261	1266	5	Arabidopsis thaliana	core promoter element around -30 of transcription start
CsOPR3	TATA-box	TATA	4	-	1267	1263	1267	4	Arabidopsis thaliana	core promoter element around -30 of transcription start
CsOPR3	TATA-box	TATA	4	-	1382	1378	1382	4	Arabidopsis thaliana	core promoter element around -30 of transcription start
CsOPR3	ERE	ATTTTAAA	8	-	548	540	548	8	Nicotiana glutinos
CsOPR3	AT~TATA-box	TATATA	6	+	478	478	484	6	Arabidopsis thaliana
CsOPR3	AT~TATA-box	TATATA	6	-	1148	1142	1148	6	Arabidopsis thaliana
CsOPR3	MYC	CAATTG	6	+	27	27	33	6	Arabidopsis thaliana
CsOPR3	MYC	CAATTG	6	+	150	150	156	6	Arabidopsis thaliana
CsOPR3	MYC	CATGTG	6	+	271	271	277	6	Arabidopsis thaliana
CsOPR3	MYC	CATGTG	6	+	897	897	903	6	Arabidopsis thaliana
CsOPR3	MYC	CATTTG	6	-	1050	1044	1050	6	Arabidopsis thaliana
CsOPR3	MYC	CATGTG	6	+	1288	1288	1294	6	Arabidopsis thaliana
CsOPR3	MYC	CATGTG	6	+	1307	1307	1313	6	Arabidopsis thaliana
CsOPR3	ATC-motif	AGTAATCT	8	-	596	588	596	8	Spinacia oleracea	part of a conserved DNA module involved in light responsiveness	light
