# Supplementary material for: Oxylipin biosynthetic gene families of Cannabis sativa
Source: PLoS One. 2023 Apr 26;18(4):e0272893. doi: 10.1371/journal.pone.0272893 (PMC10132601; doi:10.1371/journal.pone.0272893)
Supplement: S2 Table — (XLSX) [file pone.0272893.s005.xlsx]

## Sheet: Table S2 Transcriptome Atlas RN
	Name	Female Dried floral bud|1	Female Fresh Flower|1	Female Immature budding plant reproductive buds|1	Female Immature budding plant reproductive leaf|1	Female Mature plant reproductive bud|1	Female Maturing plant - reproductive bud|1	Female Maturing plant - reproductive leaf|1	Female Reproductive immature bud|1	Female Reproductive leaf|1	Female Root-mid|1	Female Root-tip|1	Female Vegetative Leaf - fresh cutting |2	Female Vegetative Leaf - fresh cutting|1	Female Vegetative leaf - mature mother plant|1	Female Vegetative leaf - mature mother plant|2	Female Vegetative leaf|1	Female_Flower_Stage1|1	Female_Flower_Stage1|2	Female_Flower_Stage1|3	Female_Flower_Stage1|4	Female_Flower_Stage1|5	Female_Flower_Stage1|6	Female_Flower_Stage2|1	Female_Flower_Stage2|2	Female_Flower_Stage2|3	Female_Flower_Stage2|4	Female_Flower_Stage2|5	Female_Flower_Stage2|6	Female_Flower_Stage3|1	Female_Flower_Stage3|2	Female_Flower_Stage3|3	Female_Flower_Stage3|4	Female_Flower_Stage3|5	Female_Flower_Stage3|6	Female_Flower_Stage4|1	Female_Flower_Stage4|2	Female_Flower_Stage4|3	Female_Flower_Stage4|4	Female_Flower_Stage4|5	Female_Flower_Stage4|6	Male Flower|1	Male Flower|2	Male Flower|3	Male Flower|4	Male Flower|5	Male Flower|6	Male Leaf|1	Trichome_Stage1|1
1	XM_030621756.1	1.06843	0.786832	0.086627	0.355235	5.59779	0.377353	0.283066	0.091099	0.022622	13.3	0.822628	0.045816	0.176755	0.079622	1.82736	0	0.331016	0.270937	0.255049	0.879811	0.876369	0.333819	1.14533	0.529257	3.37728	1.25939	1.3836	1.94598	1.58515	3.14689	3.74388	2.67064	1.55973	2.70307	1.85528	2.70911	3.54645	3.49747	1.66189	3.14994	0.082072	0.11809	0.063899	0.33363	0.179493	0.273621	4.73593	0.517881
2	XM_030621757.1	3.3699	0.3932	0	0.613999	1.52382	0.282636	0.13803	0	0	8.18004	0.815654	0.444336	0.598382	0.197562	0.433187	0.224068	0	0	0	0.297483	0.176191	0	0.196825	0.066685	0.251017	0	0.378923	0.146732	0.880153	0.837833	0.726027	0.575936	0	0.514116	0	0.102781	0.336202	0.787987	0.339069	0.406446	0.27461	0	0	0.429643	0.435522	0	0.966392	0.618482
3	XM_030621758.1	0.458123	0.32801	0.017507	0	0.253468	0	0	0.028656	0.027216	0	0	0	0	0	0	0	0.29423	0.19946	0.244387	0	0	0.268097	0	0	0	0.427467	0	0	0	0	0	0	0	0	0.491271	0	0	0	0	0	0	0.242389	0.082485	0	0	0.48667	0	0
4	XM_030621759.1	113.754	50.0082	46.2192	35.4235	58.2183	68.8363	52.9952	24.4198	22.8107	29.8142	94.9482	22.9555	21.6694	30.5959	99.3963	9.44525	65.7853	87.1869	56.3347	68.3185	88.1491	92.7409	49.6659	23.9854	74.7479	64.2319	76.0953	82.3602	56.8176	63.9902	79.4302	78.28	81.9566	80.1115	55.6931	60.7829	64.0015	55.5449	53.7118	63.3052	69.9879	79.5655	62.8406	49.2788	55.7226	69.9143	43.6416	73.3692
5	XM_030621760.1	4.36468	162.748	17.5706	116.556	65.6845	24.3789	88.8018	19.5543	64.9192	4.40288	6.09511	390.77	179.537	233.42	3.23526	9.44743	62.1029	84.8812	23.6109	38.0522	61.9873	90.4741	95.0522	22.0201	94.6387	50.83	55.0701	106.061	43.3171	121.336	102.847	110.339	60.6756	108.101	133.007	62.6567	42.5257	75.7024	70.4301	71.8269	51.8265	50.4914	60.274	67.2495	78.4524	57.1671	474.823	33.8992
6	XM_030621761.1	0.93404	1.59078	4.12375	2.77715	3.23043	6.17687	4.1762	3.61567	6.76244	1.0933	1.38399	9.37804	8.11359	7.22119	4.358	1.29848	4.84966	4.34503	4.31895	4.33458	5.11105	5.73013	2.47424	1.09749	3.27027	2.49759	3.18732	3.19152	3.44537	2.86608	2.83321	3.63443	2.775	3.43356	1.49604	1.0984	2.96321	1.34743	1.92506	2.00868	2.84628	4.86529	3.59202	3.63645	2.59593	4.29668	2.91656	3.87761
7	XM_030621762.1	1.54405	0.127426	3.73389	0.732525	0.252213	2.148	0.384125	4.82953	5.87401	9.5642	0.696889	4.3752	3.75346	5.91756	75.6425	2.73875	1.45782	1.75037	1.07846	1.7805	2.02076	1.92069	0.569989	0.65817	0.687221	1.65926	1.1994	1.11899	0.764169	0.538971	0.721311	1.29936	0.69125	0.330065	0.136025	0.034509	1.05154	0.236498	0.350443	1.12836	0.63837	1.63716	1.90691	1.64446	1.31554	1.19615	0.559966	0.942737
8	XM_030621763.1	7.20356	8.1548	6.60821	10.8752	7.54288	10.8166	10.2365	7.38434	9.63282	15.8021	4.76672	10.9885	13.1145	13.5117	14.0288	2.66776	7.47451	10.3628	8.55582	9.26981	9.74518	9.41414	6.26697	2.69757	7.79942	8.93234	8.23905	8.23079	9.78606	8.41442	8.13444	7.10004	10.1936	8.96257	7.34799	5.92257	8.67715	7.22341	6.49536	8.04563	13.3854	12.2758	14.0221	11.4461	14.5046	13.9718	12.9947	8.88416
9	XM_030621764.1	0	0.015066	0	0	0	0	0	0	0	0.143936	0	0	0.362711	0	0.211976	0	0	0	0	0	0	0	0	0	0	0	0	0	0	0	0	0	0	0	0	0	0	0	0	0	0	0	0	0	0	0	1.01766	0
10	XM_030621765.1	7.52932	68.8858	100.849	65.6619	85.6276	91.4312	54.9317	100.039	201.135	11.6527	50.3173	392.282	141.119	159.219	47.0616	54.8446	79.7175	118.65	84.1544	79.0965	95.9472	105.569	54.1988	28.0411	62.7929	76.5425	73.946	102.693	72.9877	83.1416	72.8285	84.4683	84.9376	76.7625	67.9863	40.8627	57.609	66.9551	52.8896	65.8878	85.2043	110.489	116.759	99.61	102.96	106.114	153.919	62.5704
11	XM_030621766.1	71.758	21.7086	12.7614	19.7634	30.1277	20.891	27.3227	11.9665	14.1008	24.5938	74.4729	13.9951	17.3161	21.8495	29.8925	6.34197	16.0329	22.1524	15.3118	16.1407	22.0288	20.5446	13.6009	7.26851	22.99	18.0303	17.2738	23.5417	28.4761	20.9364	18.7752	17.9195	18.9458	20.8143	27.1666	17.1365	17.7512	18.0448	15.0784	18.1545	16.9085	17.6427	18.6307	15.1203	18.8059	19.6132	31.7502	18.4671
12	XM_030621767.1	4.8883	0.415285	0.074739	0.169356	0.564226	0	0.306747	0.152594	0.080064	1.19214	1.47409	0.429274	0	0.996306	1.07563	0	0	0	0	0.136806	0.214817	0.786055	0.7823	0.213556	0.284838	0.437754	0.16322	0	1.03543	0.204354	1.10595	0.448383	0.777195	0.536104	0.816104	0.512216	0	0	0	1.65353	0.107426	0.817615	0	0.6776	0	0	0	0
13	XM_030621768.1	1.37746	5.06686	7.20373	6.94477	8.18259	11.937	7.10885	5.9693	6.27696	10.4148	11.3034	5.14594	5.89324	7.84899	13.2371	3.61121	9.21662	8.20802	8.28401	9.98565	11.7036	10.7895	5.54449	3.26593	7.81109	8.67368	8.55993	7.85619	8.81653	9.00034	8.46202	9.12749	9.27141	7.6276	3.77588	3.86672	9.11231	7.01213	7.5667	9.20217	9.55466	12.6686	11.4687	9.05076	9.63302	12.0146	4.11871	8.68609
14	XM_030621769.1	0.249569	4.37064	3.96812	2.00273	5.77518	4.43573	1.54965	4.81321	4.7025	1.99249	1.53607	3.74469	6.91364	5.85522	6.30737	2.3073	4.20688	4.53388	3.33359	2.68139	3.86615	5.5768	2.92331	1.03006	3.37502	2.54825	2.7553	3.49446	3.60922	2.59413	2.66699	3.09258	4.17214	2.92004	1.6041	1.45757	2.62222	1.39274	1.98359	2.52972	3.33004	5.60593	4.64523	5.02456	3.98722	4.41195	3.0263	2.03015
15	XM_030621770.1	1.10834	2.70999	2.2032	1.34152	1.77316	3.128	1.99327	2.25704	2.17234	2.05287	4.45192	3.104	2.085	2.68831	2.13121	1.25889	3.72008	2.81309	2.65802	4.05671	3.60586	3.41134	2.16716	1.41993	3.7424	4.171	3.40044	4.51114	2.68697	2.55733	2.49619	2.36849	3.52797	2.46986	1.27005	1.03447	1.94023	1.24633	2.00534	2.47994	4.22692	6.78304	5.76883	4.81903	4.61881	6.85815	4.35589	3.10841
16	XM_030621771.1	0	0	0.404584	0	0.276065	0	0	0	0	0	0	0.675142	0	0.503476	1.3219	0	0	0	0	0.352711	0	0	0	0	0	0	0	0	0	0.369068	0	0.192002	0	0.400437	0	0	0	0	0	0.412923	0	2.09712	0	1.37118	0	1.47338	0	0
17	XM_030621772.1	0.501228	0.411565	0.438132	1.06113	0	0.593902	0.756092	0.925091	0.970305	1.15674	0.430174	1.33652	0.530376	0	0	0.261791	0.673727	0.503358	0.343354	0.553007	0.653711	0.792416	0.251953	0.175574	0.315005	0.503295	0.398527	0.392207	0.355791	0	0.464885	0.318637	0.530745	0	0.244028	0.248405	0.583415	0.322629	0.510142	0	0.88237	2.22352	3.06287	0	1.26872	0	0.181855	0.386477
18	XM_030621773.1	1.34626	3.23315	0.160133	0.560288	3.92702	0	1.16247	0	0.926308	0.079686	0.740624	2.46222	2.54791	1.74545	3.57067	0.67782	2.06548	1.57725	1.86248	1.22453	1.61006	1.785	1.9994	0.920433	4.47834	0.701367	3.05058	1.30106	2.52401	5.6061	2.71204	3.57891	1.51452	3.29782	6.33471	5.4314	1.50056	2.68712	2.84902	4.11541	2.6004	1.57114	2.70516	2.39754	2.24995	1.14281	2.29765	3.88226
19	XM_030621774.1	0.775919	13.9666	9.9401	22.6454	16.3732	13.8663	16.9372	14.0965	28.913	12.1075	8.26975	44.8396	33.9263	39.1881	10.0136	5.2628	11.3285	12.0175	6.51956	13.7849	10.946	12.7202	6.85424	3.37315	7.73626	8.09099	9.77446	9.272	11.1831	13.2705	13.4777	8.86377	11.6021	9.9865	6.54311	4.61006	7.65468	7.06661	6.11393	6.96082	10.8436	13.9144	11.7152	9.44854	8.88425	14.2845	65.3846	10.2496
20	XM_030621775.1	56.7299	239.469	515.295	195.032	319.815	412.305	164.621	621.487	517.364	119.209	803.293	578.434	202.345	207.398	356.385	226.293	159.683	157.57	151.01	166.279	195.994	198.638	115.267	69.3653	132.535	196.1	166.035	194.459	154.617	138.421	157.029	175.215	155.596	140.18	127.152	93.2867	157.091	135.79	161.927	194.528	431.389	486.986	487.836	465.553	496.894	503.936	140.768	203.327
21	XM_030621776.1	0	0	0.069147	0	0	0	0	0.074978	0.064688	0	0	0	0	0.081571	0	0	0	0.15827	0	0	0	0	0	0	0	0	0.108888	0	0	0	0	0.216996	0	0	0	0	0	0	0	0	0.306063	0.923075	0.186059	1.21973	0.085706	1.08773	0	0
22	XM_030621777.1	34.1502	21.9138	25.953	20.79	31.0911	35.0751	32.5399	19.5199	21.7068	22.2481	26.974	22.799	29.6242	28.162	36.1838	9.83199	29.9245	20.4894	14.5185	29.3531	27.9122	30.5352	21.6734	8.54683	23.9671	26.1922	24.4765	27.9039	19.7847	25.8974	24.4645	28.3417	25.9926	23.8643	17.8626	15.4664	24.8355	31.7374	24.8886	24.5029	43.4039	41.7134	46.5168	38.7998	46.367	43.9473	27.3437	20.1075
23	XM_030621778.1	89.7094	112.837	163.971	198.481	214.129	171.255	151.238	183.727	200.772	200.176	331.937	200.44	155.063	181.065	240.896	82.3436	160.642	244.69	257.592	141.309	193.762	206.881	124.258	60.5247	171.582	191.476	180.928	217.666	164.408	188.179	202.73	138.976	171.265	184.505	97.1995	95.6474	131.604	104.584	103.929	150.887	232.115	264.317	210.267	242.972	253.94	228.573	169.837	177.356
24	XM_030621779.1	8.78461	13.8332	21.7321	22.8985	27.3242	29.1421	19.9096	19.6659	23.4128	21.4223	26.1158	18.4708	15.7061	22.2074	35.592	8.88964	19.9862	28.87	24.8894	18.1889	25.2304	29.8904	14.2727	5.82566	18.7739	21.6527	20.7774	26.1719	12.9799	24.1969	23.7056	19.7372	26.5061	20.1855	17.6412	12.8337	17.8648	9.15817	17.2995	14.8818	21.1426	27.4884	21.2295	22.2407	22.6448	25.7807	14.6654	22.843
25	XM_030621780.1	13.4218	8.83062	7.09932	10.2115	13.2961	13.5314	10.1581	5.66228	8.70573	18.1528	38.5966	7.37628	10.6518	10.1245	14.1295	3.6119	11.8003	13.7314	11.764	14.5238	14.4825	15.6703	10.588	4.67032	16.943	12.4278	13.3435	16.5258	15.7465	15.4065	17.0286	15.0897	15.3973	14.9504	13.1128	9.36454	13.9399	10.7039	9.39206	13.3866	15.2773	18.5348	18.9604	15.513	15.5935	19.2256	10.2047	11.0015
26	XM_030621781.1	1.64549	1.32555	1.22647	1.82004	5.36016	2.20984	1.88819	2.78375	5.46637	4.84187	4.20608	2.44958	2.83101	3.83504	12.0794	1.66319	1.621	2.00988	1.56705	1.9104	1.48785	1.96409	1.30935	0.176427	1.74135	2.82353	1.41048	2.35248	1.53564	1.55757	1.2707	1.56388	1.34753	2.10819	2.16512	1.43688	1.8862	2.79804	1.7028	2.69079	7.59356	6.57484	9.93971	6.85503	8.96148	10.8591	19.7126	0.921036
27	XM_030621782.1	1.16361	0.052368	0	0.338324	0	0	0	0.963812	0.222169	0.548545	0.463587	2.46145	2.81998	2.20502	0	0.65653	0.817211	0.686212	0	7.64785	7.85607	7.75638	0	0	1.16514	0.802044	0.652532	1.49245	4.48478	6.6765	2.39351	6.92012	3.5187	0.652225	0	0	0	0	0	1.31947	3.93284	3.72008	8.40329	3.12232	4.23439	9.75618	8.95657	0
28	XM_030621783.1	0	0	0	0	0	0	0	0	0	0.117441	0	0	0	0	0	0	0	0	0	0	0	0	0	0	0	0	0	0	0	0	0	0	0	0	0	0	0	0	0	0	4.06033	6.89956	2.17595	5.20864	5.4267	6.79107	6.0244	0
29	XM_030621784.1	2.56901	0.023267	4.04118	8.88662	7.57424	8.91857	9.03346	3.26125	7.82186	30.2209	12.9612	2.83567	0	5.88892	7.26112	4.00001	5.03881	4.8618	5.95859	7.20936	0	0	3.46772	5.10215	4.67555	5.24853	6.88309	5.35816	3.40567	2.48024	7.34003	0	5.26966	6.75005	5.80121	2.70887	9.60622	10.8154	5.04198	4.78653	6.86346	7.74378	4.57083	5.11949	6.07577	3.62867	10.5757	4.89598
30	XM_030621785.1	8.68187	2.2747	2.72296	4.45681	5.09228	7.58864	4.86882	2.84247	6.23696	10.4946	6.66239	3.42156	9.82808	9.10243	29.8944	3.72167	4.4323	3.82944	3.43584	5.58224	5.73703	6.55457	3.94097	3.44282	5.4176	3.50118	4.1998	3.46113	3.60566	3.77088	4.38508	4.81729	4.87352	4.23694	3.59554	4.38039	4.89353	3.3808	4.71076	4.88257	10.1424	10.8811	7.12976	10.2728	14.9738	12.1761	5.69401	5.5122
31	XM_030621786.1	0	0	0.073629	0	0	0	0	0	0	0	0	0	0	0	0	0	0	0	0	0	0	0	0	0	0	0	0	0	0	0	0	0	0	0	0	0	0	0	0	0	0	0	0	0	0	0	0	0
32	XM_030621787.1	0	0	0	0	0	0	0	0	0	0	0	0	0	0	0	0	0	0	0	0	0	0	0	0	0	0	0	0	0	0	0	0	0	0	0	0	0	0	0	0	0	0	0	0	0	0	0	0
33	XM_030621788.1	8.66775	17.239	24.0089	16.5606	27.2581	24.6	18.2451	26.9348	25.9804	28.109	43.5651	31.1224	15.0481	20.1478	35.8694	12.0458	17.6418	17.4269	15.2189	21.2776	21.6307	21.0163	12.011	6.40186	15.8626	18.6402	16.8942	19.9246	15.2513	17.3873	16.3559	17.8418	17.5546	16.6778	17.2127	10.1135	16.9482	14.8376	16.9057	13.5175	22.2845	29.6769	22.9756	20.1457	25.2481	29.148	21.4958	20.7053
34	XM_030621789.1	0	0	0	0	0	0	0	0	0	0.947199	0.075114	0	0	0	0	0	0	0	0	0	0	0	0	0	0	0	0.119888	0	0	0	0	0	0	0	0	0	0	0	0	0	0	0	0	0	0	0	0	0
35	XM_030621790.1	22.5025	11.2664	11.5398	14.9737	19.0497	30.4889	18.1893	10.1624	12.9088	28.5847	27.1045	11.1128	16.5961	15.5982	22.9943	5.25173	15.7492	12.4293	10.1895	16.4685	16.1556	17.5435	11.975	5.83019	14.6616	14.8122	15.4451	17.6939	14.9722	15.8878	17.247	14.0059	18.6524	17.1228	7.51254	7.65095	14.3165	12.8765	11.1592	13.547	28.3875	27.2444	28.0529	25.7022	25.4144	29.5237	15.7139	17.9549
36	XM_030621791.1	5.01578	18.1391	14.5038	21.229	21.7794	20.7627	21.5349	14.0254	15.5766	21.2648	14.0634	15.0047	10.2416	13.5314	20.5203	5.96731	12.1532	16.0075	12.2786	14.0085	15.0267	14.7037	10.4586	6.16128	15.5375	17.0026	16.5241	18.8693	13.8656	15.4779	14.9063	16.2696	15.1853	17.0246	8.1709	9.04206	17.6276	16.406	15.9808	19.191	16.0555	17.2582	17.0434	16.5835	15.4463	19.4108	18.5257	11.7002
37	XM_030621792.1	0	0	0	0	0	0	0	0	0	0	0	0	0	0	0	0	0	0	0	0	0	0	0	0	0	0	0	0	0	0	0	0	0	0	0	0	0	0	0	0	0	0	0	0	0	0	0	0
38	XM_030621793.1	3.15296	2.57352	2.31544	3.27399	3.52898	3.57435	2.41757	2.0995	4.03621	7.33452	2.32935	3.06828	3.03263	3.01797	4.43207	1.40846	4.9875	1.92942	2.37753	4.46706	4.44147	5.1457	2.5081	1.11726	4.88736	2.73164	4.81711	3.40724	4.31412	4.19143	2.64417	3.4723	3.33649	4.14812	2.13021	2.16562	3.01586	1.7706	2.43187	2.49928	4.90246	5.66394	3.92861	5.0249	5.50697	5.10608	0.395874	3.7218
39	XM_030621794.1	2.22354	3.35529	2.27907	3.19327	3.24511	1.18534	3.85603	2.16595	2.04236	4.92316	3.10517	7.33099	3.69287	2.98914	1.76452	1.12397	5.22166	1.80965	1.14123	2.61052	3.5677	4.37369	1.973	2.52989	2.88526	1.54273	2.40614	3.40736	2.99628	4.35422	3.69021	3.38859	4.06464	4.14698	0	3.03313	1.92211	2.83232	3.35211	3.15338	6.36746	4.98927	6.13008	3.38622	6.98416	7.04082	4.63317	1.53513
40	XM_030621795.1	18.5847	26.8859	23.0206	36.4299	38.1448	34.2882	37.7595	22.0898	32.2589	46.0513	39.822	45.9814	31.6838	34.3359	31.0338	12.015	24.8706	26.9241	20.409	30.1611	31.8209	27.578	21.0393	12.0606	30.4945	31.6084	30.8054	30.4227	25.9456	31.4783	33.4086	31.5653	30.5785	29.8057	20.6379	18.6037	27.8215	26.0358	27.9185	30.2791	36.4468	36.039	39.207	32.8421	32.5422	37.6462	26.1117	20.4801
41	XM_030621796.1	0	0.255101	0.079197	0	0	0	0	0	0	0	0	0.32378	0	0.536633	0	0	0	0	0	0.925386	0	0	0	0	0.560254	0	0	0	1.44553	0	0	0	0.830217	0.197686	0	0	0	0	0	0	0.427705	0.469444	0	0	0	0	0.568211	0
42	XM_030621797.1	0	0.593881	0.373956	0	1.37462	0.846866	0	0.734193	0.278854	0.110984	0.511959	0	1.81986	0	0.552513	0.240145	0.559589	1.45613	1.65989	0	0.586425	0	0.462836	0.243264	0.241332	0.8474	0.406113	0.976632	0	0.621422	1.0438	0.189705	0	0	0	0	0.506734	0.280473	0	0.208293	0	0.469455	0	0.43586	0	0	0	0.754815
43	XM_030621798.1	0.151422	0.089606	1.87184	0.411403	0.117392	0.94654	0.196976	2.74313	1.87018	2.50645	3.46089	5.03078	0.734362	1.35777	2.308	0.765441	0.733296	0.919817	0.616576	0.884581	0.927167	1.16648	0.342262	0.097579	0.292789	0.869814	0.458516	0.421053	0.408204	0.328443	0.425598	0.815357	0.585812	0.281305	0.068566	0.040636	0.327895	0.14621	0.178184	0.305347	1.58948	8.36517	4.70944	2.74648	3.93683	10.2754	0.140882	0.618244
44	XM_030621799.1	16.3126	13.1062	11.5202	16.481	25.692	22.6799	20.9559	10.7749	10.4802	40.4517	29.6729	10.4077	18.4692	24.7388	22.4227	5.19536	22.51	21.045	17.1067	27.2274	27.5825	33.7452	17.2412	8.5533	28.3552	21.774	22.8286	23.6242	21.4433	24.1789	25.2279	22.8387	21.0668	23.701	14.1943	13.2646	21.6214	18.7452	17.2336	24.1025	26.8481	33.1757	30.5136	26.6234	33.8246	34.248	19.6918	25.3439
45	XM_030621800.1	1.03823	2.1799	4.28168	2.89834	4.0889	5.5313	4.68403	5.48806	4.64007	9.90008	3.90901	8.09282	4.56074	4.32699	6.65911	1.36231	8.54507	7.61538	4.21208	10.4433	7.15644	6.05239	3.26206	2.45244	2.85049	6.94283	6.23711	7.58765	6.29599	4.56695	6.06437	6.29296	8.09001	5.90102	1.34059	2.96272	4.91528	6.91052	3.97483	3.92616	2.4893	2.78171	3.8365	2.33913	2.26159	0.819685	5.12318	2.73907
46	XM_030621801.1	20.2033	40.1157	6.93566	7.60357	9.52533	13.1576	10.4297	3.82275	5.62434	23.0796	19.5368	4.78488	10.2424	6.6415	11.9155	1.62342	36.2533	29.6398	38.1393	50.8705	28.9838	19.1009	44.8791	21.8373	51.6983	56.0896	58.4932	49.1791	71.7642	64.6422	63.6506	76.4823	90.1625	52.2481	12.8782	20.5912	57.2102	28.9761	41.6878	72.1561	37.9	27.8713	24.1273	50.8995	22.8296	45.7042	21.7164	45.9629
47	XM_030621802.1	2.8784	53.2454	0	0.213227	2.50371	0	0	0	0	8.11455	2.15325	1.78029	0	1.60925	0.977749	0	10.7613	3.3774	0.804399	3.29616	2.34454	0	18.1367	5.98776	23.9467	26.6076	20.5622	30.3959	19.0939	21.152	19.4669	25.2757	17.04	17.0479	14.2677	5.96056	8.07606	23.9498	7.41748	21.5588	6.29614	0	4.25955	6.98726	1.12419	14.4384	35.717	0.412467
48	XM_030621803.1	0.820332	0.256539	0.211796	11.8151	1.47832	0.289545	0	0.160718	0.477307	111.959	15.148	0.262861	0.369088	0	0.10542	0.126846	0.519094	0	0	0.181276	0	0	2.06543	0.440685	3.27038	0.900414	2.30161	1.23922	1.03502	1.88769	1.75633	2.06143	2.6111	4.82691	6.49266	11.754	1.24051	5.61403	3.33969	2.78109	3.59968	4.08134	5.6474	7.37997	4.63513	1.74408	734.753	0.075811
49	XM_030621804.1	0.181466	0	0	0.214193	0	0	0	0	0	1.31012	1.24176	0	0	0	0	0	0	0	0	0	0	0	0.26285	0	0	0	0.184344	0	0	0	0	0	0	0	0.152639	0.576321	0	0	0	0	0	0	0	0.1871	0	0	27.6026	0
50	XM_030621805.1	0.378264	20.9081	0.15198	0.100564	9.57017	0	2.5695	0.772202	2.10766	0	0	4.51407	10.6265	3.07093	0.974515	0.199776	0.172124	0.4402	0.444797	0.544234	0.156837	1.96349	1.2321	0.460319	2.16239	1.16894	1.10978	1.59018	0.852775	3.69202	3.54651	4.11575	3.39802	2.60354	0.858524	1.99151	2.06327	0.977137	3.07282	4.31139	0	0	0	0	0	0	0	0
51	XM_030621806.1	0.190104	0	0	0	0.030936	0	0	0	0	0	0	0	0	0	0.204159	0	0	0	0	0	0	0	0	0.241705	0.251197	0	0	0	0	0	0	0	0	0.08359	0	0.103807	0.090784	0	0	0.093625	0	0	0	0	0	0	0.043207	0
52	XM_030621807.1	9.15299	1.45405	0.866073	0.844494	1.29016	1.361	0.97784	0.135432	0.105062	4.21184	1.52323	0.469657	1.57341	0.947134	1.39657	0.362583	1.75445	1.51756	1.1407	3.36324	2.7031	3.17638	1.35392	0.500337	1.6957	3.14426	2.16625	1.95331	2.09119	2.42621	2.38117	2.78551	2.07712	1.0185	1.18702	1.26996	2.13146	2.06615	2.80251	3.11718	0	0.022526	0.03858	0.077348	0.01883	0	3.3165	3.56821
53	XM_030621808.1	0.221227	0.010547	0.02688	0	0.090989	0.162445	0	0.196894	0.090115	0	0	0.011834	0	0	0	0	0	0.191207	0	0.109702	0.084526	0	0.280568	0.084811	0.179337	0.06389	0	0.265553	0.129267	0.044989	0.161583	0.269795	0	0.0945	0.162354	0.182525	0.150452	0	0.074335	0.113644	15.4451	11.2537	8.50848	5.40278	24.9056	52.442	0	0.091857
54	XM_030621809.1	3.52809	5.385	0.42131	0.684647	2.3027	0.802611	0.940601	0.029937	0	0.519701	0.429514	0.306756	1.54819	0.05694	0.998415	0.140362	0.952642	0.755515	0.740846	2.19676	1.238	1.17415	0.789664	0.7421	1.47283	1.70446	1.50053	0.850517	1.42387	2.87102	3.40382	2.94128	1.37331	0.68916	1.17033	0.621853	1.90552	2.57367	1.70961	1.92055	0	0	0	0	0	0	2.77753	1.93585
55	XM_030621810.1	5.55057	20.6262	41.1608	20.7963	39.9129	58.6062	27.8801	49.7822	45.9148	15.6467	62.6311	50.3812	23.9706	22.1078	47.8484	14.7598	30.0447	37.011	36.8998	27.3167	32.3121	36.0556	24.8455	10.8937	27.1077	28.0041	31.7172	33.7433	28.3441	26.9412	30.7729	29.2739	26.0405	28.4941	14.7734	15.0319	27.8821	22.1516	21.3516	30.7489	41.069	46.9421	49.478	48.6929	49.4794	52.7457	15.4342	27.0773
56	XM_030621811.1	29.5654	9.96871	9.81918	11.4447	15.7158	16.9413	11.6522	8.29334	12.7091	14.1657	33.3904	9.75526	14.0679	13.5923	32.035	6.97173	11.0144	13.5044	10.8752	12.422	12.3528	14.6069	7.21918	4.05783	11.2496	12.5061	9.5826	13.5838	9.95598	10.2029	9.75194	10.9668	12.8105	13.7299	8.70411	8.93764	11.7373	10.9253	8.51737	11.506	16.4664	18.288	12.9482	12.8081	18.987	22.8442	20.9158	12.0978
57	XM_030621812.1	2.77267	17.5379	26.1059	19.844	23.9457	27.3067	23.1974	33.5326	33.0388	17.6966	69.872	34.8391	32.2662	25.5883	27.9185	11.067	13.56	15.1651	15.581	15.4703	15.4547	19.1218	8.64937	3.13475	11.6142	13.0258	14.1689	16.0866	13.0134	10.9759	12.4157	12.7636	13.2478	11.6916	12.3436	7.11825	10.5888	6.4603	7.93224	13.4279	28.2941	37.0217	33.9426	33.756	35.381	32.6078	16.3546	17.3167
58	XM_030621813.1	44.4541	9.30824	6.73334	9.44392	11.7911	10.8489	11.2535	5.60712	7.2946	11.4186	24.1363	7.95146	9.11227	10.3008	10.3075	3.8139	9.85355	10.0486	8.26678	13.0881	12.6144	10.6922	9.77666	5.29602	15.5505	9.72914	13.4778	11.8609	12.4347	12.461	14.2109	11.9657	13.1697	13.0453	16.717	12.675	13.1374	10.3828	9.78436	14.3024	9.44461	12.9346	10.4761	8.98922	11.3651	12.0315	8.57464	11.5856
59	XM_030621814.1	323.2	384.048	544.597	287.57	510.004	442.19	329.351	756.276	691.236	156.024	793.554	674.793	307.073	329.429	633.388	247.459	183.372	269.915	330.205	197.829	236.196	205.096	134.323	83.3177	221.595	289.197	288.45	283.052	268.08	238.169	241.736	245.513	244.271	232.583	204.521	114.059	258.284	209.087	240.088	279.064	458.042	619.439	505.137	561.411	524.315	588.745	264.602	308.953
60	XM_030621815.1	102.474	0.456565	0.90742	5.35	6.31403	24.0008	4.78192	0.271177	1.15938	6.10621	26.4266	0.117248	13.5679	0.734926	7.80035	0	4.30309	5.40916	8.34371	1.76876	3.22012	4.28399	6.36171	0.920638	4.20692	1.63652	1.52529	7.08353	7.201	6.51031	1.66894	3.22102	4.54357	10.5877	3.43884	1.62942	3.18869	2.19856	0.518003	2.74361	0.091487	0.298875	1.07564	0	0.270374	0	4.08373	6.38695
61	XM_030621816.1	4.01802	34.7112	16.6335	59.3076	38.6381	16.271	31.6289	26.3402	57.7799	36.7565	8.77122	55.2451	71.1334	93.1805	51.4061	27.4128	23.2122	23.7738	15.3426	22.9632	29.2625	30.0885	19.1956	9.95443	27.0073	28.0637	21.8235	23.885	19.601	24.3539	28.3397	28.6514	21.3844	22.4488	18.2157	14.2301	19.4144	27.9141	22.7471	25.5373	49.0003	51.2659	42.992	47.0078	46.3216	44.0747	83.9799	25.0863
62	XM_030621817.1	418.775	55.9772	9.968	13.9794	35.6638	28.6675	38.8741	8.26448	14.9764	29.5397	43.1869	9.37174	30.3415	17.9332	34.173	3.23631	37.9951	38.7701	58.2256	52.1543	42.3609	37.1173	27.9221	9.21188	48.2563	34.6556	40.0118	34.0853	56.675	69.2541	64.8784	45.7284	51.4912	47.8329	90.2847	40.2913	45.8181	45.2586	34.1937	45.7906	54.9211	61.9267	57.3537	46.8706	57.5608	53.1079	53.7908	41.7851
63	XM_030621818.1	1.32389	3.0622	19.2797	5.48226	6.56469	18.0414	5.26528	25.9463	26.1311	8.64569	10.0912	34.6395	20.8342	22.5351	54.3498	7.55776	9.65331	9.24892	9.04717	10.3189	8.85084	12.6061	5.85099	1.29929	2.87204	6.28283	8.27036	4.00002	6.80192	3.79596	6.86294	3.85914	10.0554	7.40424	3.56098	2.90179	5.05256	1.92842	3.67761	3.00415	13.0026	28.1108	26.9564	13.5668	16.6475	12.0449	10.0265	10.9413
64	XM_030621819.1	0	0.666297	0	0	4.40689	0.15597	0	0.163477	0.065802	1.24163	0	0.018813	0	0.028711	0.059959	0	0.520719	0	0	1.27367	1.16769	0.278469	1.48901	0	3.07565	3.53635	3.41762	2.42427	1.26523	4.71174	3.9846	4.65799	2.47612	2.51817	1.8567	1.00608	2.73939	3.52999	1.90516	3.59117	0	0.106712	0	0.136213	0	0.117903	0	0.266374
65	XM_030621820.1	11.8255	12.3738	3.19605	16.3067	22.756	6.55147	9.67951	4.93307	11.4186	5.87225	14.1996	20.6152	14.4275	24.328	10.0763	2.58095	7.3912	7.63459	8.30768	9.00458	6.79417	8.16847	10.2537	5.37953	15.6967	10.5901	12.4168	14.7226	16.3755	16.3024	17.3137	11.8809	14.2096	19.5558	11.0165	12.1458	16.1283	13.7667	10.7422	14.5283	15.575	13.9433	15.7126	9.49503	13.6519	16.7655	46.5211	5.68537
66	XM_030621821.1	0.549497	0.193641	4.40881	3.40306	2.79772	4.74255	2.65846	4.7422	4.94325	6.08652	13.4787	3.88762	4.87361	6.93833	8.07721	2.65725	2.48613	2.21843	1.42965	3.01745	2.71761	3.66612	1.1046	0.729325	1.88949	2.05213	2.01631	2.38693	1.7625	1.91623	1.94623	2.3054	1.7294	2.31134	1.04614	0.988131	2.58889	1.76626	1.69174	1.92648	7.43154	9.66174	8.17281	8.70145	10.7366	10.1763	1.98569	3.32455
67	XM_030621822.1	0	0	0	0	0	0	0	0	0	0	0	0	0	0	0	0	0	0	0	0	0	0	0	0	0	0	0	0	0	0	0	0	0	0	0	0	0	0	0	0	0	1.35117	0	0	0	0	0	0
68	XM_030621823.1	0	0	0	0	0	0	0	0	0.078025	0	0	0.030097	0	0	0	0	0	0	0	0	0	0	0	0	0	0	0	0	0.262582	0	0	0.112939	0	0	0	0	0	0.092673	0.080565	0	1.67134	0	0.210501	0.489315	4.2644	0	0	0
69	XM_030621824.1	0	0	0	0	0	0	0	0	0	1.08363	0.0398	0	0	0	0.082626	0	0	0	0	0	0	0	0	0	0	0	0	0	0	0	0	0	0	0	0	0	0	0	0	0	0	0	0	0	0	0	0	0
70	XM_030621825.1	0.104349	0.182442	0.604784	0.49902	1.12397	0.717904	0.310495	0.354505	0.388157	27.9078	1.5994	0.124326	1.12841	1.85823	316.13	0.838881	0.119735	0.226111	0.151585	0.147341	0.216585	0.336835	0.328002	0	0.071708	0.159393	0.065158	0.168949	0.685238	0.674116	0.375051	0.629525	0.465257	0.915436	0.442636	0.657566	0.425675	0.920097	0.473525	0.336725	21.3127	2.51756	9.06498	1.49175	8.65204	1.31055	0.465054	0.107224
71	XM_030621826.1	41.919	0.989389	1.98391	0.347156	1.68813	3.12469	0.33152	0.421002	0.381016	3.22314	1.59387	0.346534	1.22696	0.456222	1.22387	0.033695	2.11318	2.92387	2.30108	2.96922	1.93815	2.80711	4.76467	3.21521	6.93039	5.71227	3.90685	5.50127	6.63286	6.39698	6.67285	6.46585	5.84924	6.5364	3.10008	4.6618	8.87601	5.36557	6.75076	9.98529	3.67928	0.628837	0.750473	2.09148	0.855018	1.83503	0.436663	5.42606
72	XM_030621827.1	0	0.321654	2.65901	27.4285	0.047326	2.67166	7.86845	2.1227	2.39674	0.107806	0	0.593256	4.17924	1.65403	0.218778	0.617184	1.18067	1.39903	0.918692	0.278371	1.06358	1.29015	0.276854	0.22811	1.17312	0.848893	0.980302	0.713584	0	0.456032	0.136347	0.250699	0.564882	0.876351	0.395378	0.325401	0.267459	0.189609	0.19974	0.606458	0	0	0	0	0	0	0.237801	0.910317
73	XM_030621828.1	0.39505	2.64675	14.6907	5.87295	1.25093	16.1916	1.72006	10.8241	5.75167	1.71077	2.20264	5.00974	5.49108	7.5315	5.67857	1.22501	13.1639	16.3655	13.4021	10.4683	14.6883	18.5186	5.43797	2.88232	6.05987	8.42015	9.96965	10.2776	5.38326	5.53625	4.79374	6.90759	6.65657	5.64725	1.50937	2.21816	7.11384	1.55178	4.43803	6.51874	7.35457	4.93418	5.98808	5.09813	4.91049	4.3032	0.271114	20.9957
74	XM_030621829.1	17.9613	3.54298	10.7154	6.27034	7.21888	22.9272	10.5642	3.10451	7.21628	32.6552	17.965	7.4465	7.21415	9.53751	32.7215	5.58816	10.0509	7.21896	7.93437	21.4473	14.2262	18.0995	5.70528	2.936	12.5999	10.4868	12.5957	7.79725	11.4681	10.3657	10.1827	11.0384	16.7797	12.8155	4.48979	6.78488	9.6027	10.5229	8.32954	9.21506	16.9237	16.789	14.438	11.0013	25.0412	22.7992	3.39357	19.5741
75	XM_030621830.1	4.15858	7.00559	12.4171	16.7882	14.6271	16.8658	9.05845	17.205	21.2068	32.9743	29.9216	13.6268	11.4672	27.4369	44.4832	10.0501	13.4112	28.2178	24.17	13.5621	15.6451	12.2361	10.9785	7.59963	11.7651	17.3122	15.8075	18.1344	9.6428	18.2293	12.866	12.9424	19.2051	15.6819	10.9825	6.91668	12.2466	23.0023	13.6141	9.96422	22.2921	27.2193	30.4549	25.2643	27.2971	23.3398	12.9684	13.2462
76	XM_030621831.1	21.3007	8.52795	20.0536	17.2668	11.6563	41.4163	12.4819	10.0379	22.7776	62.1149	24.0621	27.8961	25.2749	34.276	67.1056	9.27164	26.0132	20.0811	13.3489	31.5922	32.9281	34.2368	14.1561	6.50205	18.4217	16.3541	21.3796	19.4354	25.1869	14.1555	23.4731	16.6424	23.0471	19.9803	10.3048	13.3678	22.4128	3.89669	10.0197	16.5638	43.3713	44.8405	42.4868	33.9171	55.7575	47.5184	8.98436	42.4454
77	XM_030621832.1	2.70948	0.202954	2.85603	1.5757	0.42022	1.15839	0.669794	3.71964	3.30795	42.3806	5.48175	2.59843	6.04011	8.56369	1.26315	1.99375	2.895	2.35049	1.03795	3.37683	2.34932	3.50256	0.830537	0.391613	0.545483	1.37515	1.40014	1.22355	0.392271	0.843445	2.10386	1.13462	0.775968	0.273234	0.179831	0.132059	0.396205	0.258978	0.400983	0.433802	2.89857	3.18401	4.19042	6.81736	4.82561	3.78374	27.3024	1.20926
78	XM_030621833.1	0.547628	0	1.54288	1.78353	0.290369	0.668099	0.641639	2.28318	2.06568	32.0978	5.13592	2.05525	4.4655	3.66514	0.709618	1.63555	1.28438	1.0117	0.78642	1.01167	1.59996	1.47971	0	0.23947	0.488657	0.325975	0.247491	0.337313	0.071334	0.26108	0.415067	0.236187	0.331059	0.430357	0	0.343941	0.091249	0.148872	0.192756	0	1.86754	1.95534	3.69115	1.90884	1.33122	0.663593	5.70249	0.362621
79	XM_030621834.1	8.68843	7.86469	48.6887	16.5928	11.9652	55.5059	7.83859	43.058	46.6112	12.9759	18.2924	48.1691	43.6977	58.6247	59.8268	16.381	36.285	40.3685	23.8151	32.3038	44.0429	48.5207	15.104	6.85632	17.5182	25.0259	24.3627	24.978	17.6689	15.8563	18.7709	22.9554	23.3086	17.0085	6.44259	8.57634	24.1736	13.775	16.8808	19.947	53.6925	75.9468	68.3905	58.1909	58.8152	74.2591	5.00766	28.0517
80	XM_030621835.1	0	0.075505	0.2219	0.443913	0.157718	1.21174	0.083288	0.054845	0	0	0	0.144076	0.601631	0.11934	4.20092	0	2.83223	2.71862	1.21494	10.985	6.38304	14.279	0.112336	0	0.041789	0.287402	0.791796	0.045554	1.2333	0.333645	0.931567	0.35306	1.37723	0.167514	0.155094	0	0.121263	0	0	0.122743	0.305695	0	0.402995	0.319829	0.199191	0.046132	0.451187	3.45528
81	XM_030621836.1	0	0	0	4.04357	0.308002	0	0	0	0	249.794	20.0084	0	0	0	0.892668	0	0	0	0	0	0	0	0	0	0	0	0	0	0	0.180842	0	0	0	0	0	0	0	0.244284	0	0	0	0	0	0	0	0	2.29664	0
82	XM_030621837.1	5.53467	18.6692	17.1421	31.4508	17.1708	29.9222	24.0062	17.619	41.1359	1.60019	25.7123	101.789	34.7034	44.5737	3.91875	6.12278	18.2891	19.5323	10.8781	17.9093	19.486	19.8135	13.0095	5.2386	13.0801	11.2002	12.8819	17.0288	12.0136	19.1354	19.2589	17.0093	16.4787	14.4372	8.49537	9.15809	10.864	12.0124	10.8256	11.0318	23.5557	25.1794	28.278	22.3592	20.5514	28.3429	40.8934	12.5362
83	XM_030621838.1	155.54	329.172	646.279	289.292	554.667	469.543	248.116	987.173	784.543	160.517	806.381	661.116	328.631	373.662	560.07	332.141	305.707	434.81	459.524	295.179	361.813	354.189	220.876	108.006	284.492	445.399	352.125	406.861	298.064	326.202	335.541	333.654	315.319	309.126	225.062	161.101	322.182	184.912	262.131	383.33	463.935	562.512	519.735	479.629	412.086	577.126	268.163	352.295
84	XM_030621839.1	1.55931	6.38705	13.1862	7.40118	14.0691	15.1986	8.21992	13.1919	14.5337	6.23836	16.3163	15.8808	10.3314	10.4466	13.2988	4.87304	9.07938	9.04191	7.01656	8.97287	9.82725	12.0133	4.96136	3.16226	6.2341	7.17549	8.3458	9.42991	7.05655	6.76369	7.77816	8.12335	6.83004	6.22643	2.70238	3.18887	5.86111	4.31889	5.18461	7.31881	12.6787	18.8823	14.1424	10.3738	11.9452	18.0581	5.2447	7.42085
85	XM_030621840.1	11.3378	13.831	15.7805	10.1952	27.472	20.8733	10.1415	19.1659	17.3249	11.3335	20.7632	18.2244	13.7579	9.60534	24.8855	6.2614	10.7885	10.0932	7.92323	14.1201	15.3542	12.8599	8.04449	4.61501	9.79179	10.7251	14.1764	13.4367	12.2102	12.3573	13.7667	12.0473	13.0411	8.93791	9.8849	6.71133	11.4721	11.8542	12.7173	12.6782	16.791	21.9877	20.4863	17.1901	23.7144	21.0568	14.7634	9.80595
86	XM_030621841.1	1715.26	91.2283	12.4215	111.777	21.2762	13.6989	115.939	10.6199	18.4108	365.341	115.47	7.0351	83.7644	14.4139	28.8783	4.0439	14.664	6.97192	8.05962	19.8213	13.0412	11.0124	19.2099	28.4748	38.2909	48.0691	34.5839	30.4517	33.9441	32.7091	22.799	38.1244	33.2559	41.2017	51.4259	41.7582	38.2368	53.9534	58.4772	64.2067	30.026	10.7539	7.56007	45.5464	13.127	23.9301	143.202	13.0817
87	XM_030621842.1	7.49355	34.9251	40.0043	41.2511	35.3643	49.9328	33.2567	35.0179	41.2291	54.2094	53.5788	54.6086	41.4355	42.5961	37.067	15.4983	28.6138	36.0309	30.9525	29.7758	32.2929	35.8562	22.5944	12.5129	30.5295	33.8186	31.8666	33.3272	30.6117	31.8721	33.9824	30.1089	35.2051	36.3627	26.4922	20.2531	32.3474	22.8743	22.1573	29.1611	48.4851	48.7328	48.6625	45.4066	48.5618	48.1768	27.2163	41.8142
88	XM_030621843.1	4.0301	1.85132	1.52685	17.9619	6.89419	5.14907	4.65885	4.20672	7.37957	532.517	200.518	8.54976	7.47739	11.6047	118.734	7.28407	3.28933	2.64769	2.31718	3.15309	4.17357	3.58028	16.9387	5.45583	31.0522	7.37066	16.6247	18.1951	13.8492	10.332	13.794	14.1342	13.3399	25	15.6003	16.9544	9.99654	15.5858	10.673	12.0203	5.80112	7.50766	6.07013	5.68482	7.55304	7.24324	16.7575	5.41378
89	XM_030621844.1	15.413	31.8177	46.2219	29.5816	51.8267	45.2823	24.4424	56.7438	54.8376	31.1061	80.9338	41.4058	32.8095	30.9993	65.5792	29.9634	29.2796	42.5262	36.2116	27.2334	32.8941	27.1332	23.1716	15.5123	31.2364	34.8319	33.8604	33.1758	33.4577	28.8479	32.1098	31.8031	31.9381	29.7633	21.7372	17.6619	29.9436	19.5833	23.4019	34.0707	56.5107	72.3703	45.6905	55.5594	70.5353	68.6686	20.1677	36.2416
90	XM_030621845.1	0.375384	0	0	0	0	0.281668	0.084763	0	0.389527	0	0.182461	0	0.20368	0	0.456356	0	0.575667	0.45814	0	0	0	0.118899	0.250613	0	0.170544	0.373921	0	0	0	0.055349	0.06531	0.158283	0.066633	0	0.177386	0	0.05726	0	0.079953	0	0	0	0.3331	0.233788	0.042752	0	0	0
91	XM_030621846.1	19.974	25.4947	14.962	38.2695	27.6491	19.1973	41.0229	15.1511	28.3009	11.656	4.34456	55.2251	37.4554	36.9631	13.3378	8.70437	19.743	22.2812	16.8088	23.0461	19.1216	18.8297	14.8908	7.28556	16.7041	19.2776	20.8541	23.5004	17.5485	22.5732	24.1694	18.3241	21.7742	20.1719	20.5302	11.8839	16.0931	17.3876	16.2764	16.525	25.7061	20.2621	18.402	18.2298	16.823	17.9037	43.1431	14.9599
92	XM_030621847.1	0.930584	7.11009	35.8917	15.1748	20.0496	48.0541	5.75464	21.7738	25.9704	0.363856	0.195602	17.2589	27.6991	28.935	4.98463	13.185	32.1359	29.8034	22.8997	42.8525	45.6227	52.4557	15.1988	8.29954	19.5037	32.642	36.8139	26.8709	20.4299	24.4304	34.0342	29.094	23.9125	21.366	14.6155	8.44628	32.6213	21.4577	16.3384	23.6072	57.374	37.0895	35.2661	36.3756	23.256	21.1631	15.2371	46.743
93	XM_030621848.1	0	0.515986	2.69925	1.50745	1.2078	4.29933	0.674328	1.446	1.53117	0	0	1.19649	0.918284	1.95365	0.171861	0.35067	2.72088	1.88656	1.72142	2.66863	2.75473	3.28116	0.859306	0.992247	0.978105	1.90396	2.06744	1.43095	0.938203	2.33232	2.05339	1.16379	2.27677	0.79061	0.432209	0.635871	2.31843	1.4357	0.941996	0.28098	6.64678	1.47032	0.393697	1.10245	0.774029	2.88694	2.0067	2.83212
94	XM_030621849.1	0.027541	0.044477	0.005048	0.651685	0	0	0	0.035841	0.026063	0.464696	0.63241	0.014063	0.031767	0	0	0	0	0	0	0	0	0	0	0	0	0	0	0	0	0	0.021094	0	0	0	0	0	0	0	0	0	0.554156	0.122954	0.287511	1.53254	0.161905	0.218177	59.7784	0
95	XM_030621850.1	1.98902	20.6619	60.8244	42.0657	29.5813	86.1154	34.3317	45.2459	54.6774	15.901	18.2869	54.5257	64.3028	81.6938	77.0755	16.6628	58.4667	71.3261	64.2262	47.4931	57.9217	68.4197	29.5807	13.7918	29.3468	38.1709	41.7692	50.7264	42.2899	41.2026	42.4612	34.6893	47.7063	37.5402	15.401	16.1346	29.0943	24.5198	21.1691	23.1567	77.7542	61.0867	73.7179	69.578	65.2924	68.1985	23.4951	55.349
96	XM_030621851.1	1.42625	5.83303	7.0298	7.33075	6.4875	9.0753	5.4562	7.18884	13.7657	2.30167	12.5387	24.4071	7.00231	8.63264	7.07689	2.11332	6.72229	6.64712	4.14525	8.0115	7.26334	7.81381	4.34203	2.68544	6.2873	6.47765	5.48828	6.72503	4.81571	6.41461	5.30182	6.62763	6.17271	5.48219	2.02593	2.69294	4.41885	4.23173	4.80424	5.65114	6.94515	8.56412	7.73845	5.13219	7.85256	8.15102	4.93279	4.93939
97	XM_030621852.1	19.6337	21.5585	26.2729	16.1637	22.165	33.0062	10.1699	16.3036	29.4174	10.7081	56.1509	35.1275	74.2078	65.6323	27.9571	13.0272	43.8925	48.5811	23.9726	28.5179	54.664	68.4766	26.0907	8.10795	32.0363	22.2454	27.6674	37.9596	18.476	28.319	27.8188	25.0475	21.9497	32.7767	21.9916	18.3673	14.9131	15.9144	20.3631	15.4836	69.7374	89.0079	104.938	63.1008	79.3798	81.3559	74.2362	32.0265
98	XM_030621853.1	15.605	196.941	539.3	767.543	42.7946	1265.23	270.876	248.851	421.468	1117.82	62.4516	297.51	333.699	608.513	983.684	288.943	909.698	1222.66	1355.11	878.403	1333.89	1232.59	727.487	303.578	764.897	1069.64	1198.98	901.49	545.738	606.8	767.148	619.401	637.513	399.787	150.191	211.003	471.727	308.919	478.36	439.61	157.228	122.407	97.0022	142.334	124.907	94.4745	31.8122	2998.6
99	XM_030621854.1	0	16.6612	0	0.085385	0.227033	0	0	0	0	0	0	0.023487	0	0	0	0	0	0.186103	0	0	0	0	0	0	0.109156	0	0.131343	0.264079	0	0	0	0	0	0	0	0	0	0	0	0	0	0	0	0	0.585917	0.118855	0	0
100	XM_030621855.1	6.27566	10.9029	10.7666	11.7103	23.1743	14.827	15.2634	14.1239	10.409	10.793	23.389	7.5731	21.0598	18.9052	15.8582	4.64148	12.4429	15.3304	14.6246	8.67319	13.1765	14.4791	7.37115	5.79783	10.3266	12.2524	12.1563	15.6338	10.2071	10.7079	9.28721	10.5028	11.9941	15.3053	8.57229	8.00852	11.2558	10.5827	10.7541	13.1409	21.2876	20.5266	22.6165	22.5176	24.52	18.6994	18.3627	9.94372
101	XM_030621856.1	46.1351	490.41	905.677	1091.49	440.57	1009.12	318.4	792.012	1818.4	21.7313	29.7138	3238.95	1978.08	1746.14	278.714	247.122	1232.89	2072.5	1614.29	801.036	1481.74	1143.29	648.705	181.366	685.946	641.283	910.119	890.935	606.937	1016.39	915.418	693.898	826.066	755.518	310.518	263.242	412.467	219.897	264.244	426.052	1187.15	1413.02	1063.18	1129.9	904.467	1309.08	1694.45	685.305
102	XM_030621857.1	20.0626	34.4198	31.3276	26.3086	52.5558	60.0863	31.1533	18.9747	40.0565	115.719	54.3351	19.1084	13.4622	22.4192	6.80941	19.6205	23.3981	28.5933	26.1359	30.1923	32.4519	32.2652	15.4583	8.28926	19.8928	26.4959	22.2022	25.0845	34.8292	29.5642	30.4659	27.365	35.0061	23.584	25.2855	19.6387	48.4037	37.0902	34.1937	32.5314	43.9452	40.7807	38.4392	46.1701	41.506	52.4456	10.0977	56.2094
103	XM_030621858.1	13.2807	36.0975	27.6043	19.3414	48.5981	46.4219	25.311	30.9012	34.7091	7.01201	23.2402	49.0979	24.1779	20.6382	35.1054	9.87778	30.7019	38.322	40.3765	25.374	33.5948	28.0385	22.7129	9.92911	32.3712	32.3884	33.0157	38.9474	30.8459	38.2969	39.5015	32.7277	38.8037	35.7973	20.9404	15.5285	25.2288	22.3492	25.5104	35.4957	37.341	40.8969	34.8552	39.4211	39.9052	45.3253	32.2181	27.2115
104	XM_030621859.1	0.037547	0.234205	8.83503	2.59542	0.462511	6.45666	0.698018	4.21843	1.17564	3.77777	13.183	2.63214	1.48231	1.40854	0.207955	1.09315	1.5145	2.19952	1.10483	1.6942	2.45004	3.59721	0.561406	0.501899	0.509944	1.01492	0.794537	0.913567	0.912711	0.554132	0.985539	1.27018	1.03313	0.578448	0.206343	0.201457	0.904696	0.350373	0.231398	0.964644	2.25958	5.28611	4.74963	3.50798	1.67856	3.8386	0.28856	2.15237
105	XM_030621860.1	1.98986	87.1968	36.5274	130.554	244.349	83.0644	105.015	51.0401	99.8893	42.6464	26.3637	46.3061	124.504	131.039	186.628	31.7167	34.8013	49.4115	26.6157	29.5837	56.9287	56.5093	35.85	20.0623	49.0941	44.1026	45.8672	62.3463	48.5164	48.1345	45.3006	43.8631	51.163	49.9117	35.4569	28.017	35.5682	38.2586	31.9483	47.6855	16.5204	20.9775	32.0143	25.6141	19.8957	22.9377	126.581	15.8636
106	XM_030621861.1	0.152094	33.9857	11.3232	52.9257	64.3856	24.1256	29.9779	15.1906	23.26	15.643	5.95503	10.7774	38.3139	33.5056	66.9088	3.00277	11.1613	13.0849	9.95866	11.0367	12.2721	13.9236	9.83536	6.55427	18.6374	19.1595	18.2908	21.1033	13.5845	13.8138	14.3455	13.1826	12.5341	16.5503	11.09	9.78005	11.6722	9.92045	8.84938	13.2554	5.98494	6.32053	5.72828	4.83169	6.86699	7.80784	49.0779	7.11096
107	XM_030621862.1	0.04741	0.011042	0	0.442744	0	0	0	0.034764	0.035817	0	0.100626	0	0	0.005233	0.010482	0.122625	0	0	0	0	0	0	0	0	0	0	0	0	0	0	0.055476	0.024303	0	0	0	0	0	0	0	0	4.40007	14.3896	5.28207	0.791798	1.10634	16.117	17.5615	0
108	XM_030621863.1	0	0	0.020451	0	0	0	0	0	0	0.368792	0.407268	0.036384	0	0	0	0	0	0	0	0	0	0	0	0	0	0	0	0	0	0	0	0	0	0	0	0	0	0	0	0	0.457906	1.0238	0	0	0	7.43469	27.738	0
109	XM_030621864.1	26.4963	29.5583	49.1439	45.2891	53.2496	57.6033	41.9032	48.4229	54.0527	32.979	123.652	62.9057	52.5225	46.2023	41.7407	18.7429	45.5697	60.9369	51.3989	42.0665	48.431	64.6347	31.9761	18.7515	42.3589	45.602	40.2262	51.8733	40.8687	45.5046	44.8058	46.0559	41.6863	48.6814	35.9975	26.742	34.8987	36.2958	30.3166	45.0421	72.0989	80.9354	69.9013	82.692	86.1088	89.704	40.2318	36.6562
110	XM_030621865.1	0.511226	0.86603	1.96813	0.82301	1.36455	2.48126	1.76909	2.6448	3.28439	0.169328	2.37173	2.05095	2.05522	0.949028	0.555952	0.281029	1.49836	3.24449	2.08717	1.27326	1.65784	1.37383	0.177787	0	0.91395	3.20614	0.796192	2.20361	1.71172	0.957138	1.47711	1.19987	1.29931	1.04286	0	0.774753	1.48102	0.195674	0.223816	0.429604	0.912585	0.806384	0	2.38471	3.98532	2.26497	1.30002	1.80695
111	XM_030621866.1	37.8877	10.2885	3.66754	6.28428	13.2879	4.2171	4.49142	2.75603	5.52867	2.60833	0.591555	4.27525	10.0528	8.73889	1.67635	3.25604	12.6888	10.1882	8.08199	11.3347	13.9055	13.5064	9.25464	4.17389	13.3928	13.3443	15.122	12.3024	7.90957	14.7668	18.3041	12.5112	10.006	8.96533	10.2959	7.94016	6.49494	11.3206	8.22771	11.0757	29.2845	17.5995	18.8704	13.7262	15.0213	13.3658	5.88091	10.3974
112	XM_030621867.1	0	0	0	0	0	0	0	0	0	0	0	0.094542	0	0.055897	0	0	0	0	1.67239	0.691621	0	0	0	0	0	0	0	0	0	0	0	0	0	0	0	0	0	0	0	0	0	0	0	0	0	0	0	0
113	XM_030621868.1	0.701402	2.58198	5.3299	5.83467	5.89687	5.9043	3.77623	5.46607	4.8589	2.52015	2.489	6.21177	7.85803	6.42931	8.55821	3.09739	4.40905	3.49383	2.21019	4.63557	3.91416	4.68695	3.52432	1.49045	4.6245	5.21847	5.27297	5.02468	7.1223	3.31385	5.25353	2.9192	4.3034	4.58057	3.43545	2.43864	7.01615	3.83759	3.91872	6.43701	8.03074	3.91954	6.33548	7.23008	7.47617	4.66445	2.74029	7.60731
114	XM_030621869.1	0	0.176918	0	0.081983	0	0	0	1.02278	0.790719	0	0.231985	0.257481	0.652082	0.565545	0	0	0.439996	0.61965	0	0	0.14332	0	0.16013	1.36195	0	0.375259	0	0.664015	0	0.523429	0.62139	0	0.582254	0.671568	0	0	0	1.96742	0	0.510077	0.265587	0.606568	0	0	1.45689	0.13163	0.261349	1.16899
115	XM_030621870.1	2.19637	23.9214	34.2373	33.3813	29.2101	40.9706	31.7072	33.1673	29.4943	11.5586	10.9967	22.9981	15.0203	22.1836	28.2346	12.5529	15.9981	24.9062	22.5645	12.4782	23.3771	22.4247	13.1757	5.70164	17.944	27.6285	22.076	27.0895	20.1903	23.0388	19.6113	21.1865	20.4042	25.376	12.8515	15.041	20.8745	17.0353	19.797	26.1625	41.4383	22.847	34.4175	22.2739	35.9634	26.39	21.4881	21.2751
116	XM_030621871.1	0.276942	1.3576	0.634166	0	0.532939	0.831009	0.568884	0.376366	0	0	0	0.103296	0	0.177794	0.46883	0	0	0	0	0	0	0	0	0	0.400564	0	0	0.184506	0	0	0	0.089603	0	0.682763	0	0.39411	0.714045	0.295091	0.488221	0.137241	0	0	0.176801	0	0.704507	0	0.303869	0
117	XM_030621872.1	5.03916	36.5702	32.5044	73.3655	61.6555	35.7707	25.8759	41.3713	46.0918	23.9467	58.3767	45.1673	59.0262	83.6504	24.7255	13.9023	52.6029	81.2299	72.1196	43.5258	62.4799	73.3221	35.6394	19.9592	51.5349	58.0082	50.78	75.4305	54.7666	63.9001	55.1625	57.119	51.646	65.2362	31.8705	24.1187	38.1097	34.3661	29.8727	42.0781	44.779	51.968	52.8387	50.3294	47.7618	53.398	142.643	33.7107
118	XM_030621873.1	0.29728	0.682709	1.3861	4.47804	0.228426	1.00713	0.216803	3.54907	13.8787	10.2901	2.18729	4.90031	5.55024	14.7308	24.7311	5.00061	0.871433	0.792426	0.547785	0.780866	1.02008	1.11368	0.303729	0.035594	0.177582	0.341472	0.149834	0.203714	0.033113	0.135464	0.080767	0.248211	0.081436	0.161892	0.131819	0.081698	0.147884	0.36027	0.177683	0.105812	4.10923	8.41418	11.4839	10.177	5.42829	7.35352	0.904079	0.690444
119	XM_030621874.1	16.8246	12.9791	4.55063	11.9407	9.11412	1.63777	2.64862	4.67893	10.4915	14.908	1.54747	7.47546	8.9088	6.44926	5.80784	1.65295	6.44016	1.94024	3.07067	9.55906	3.86842	1.47792	4.20369	1.12601	2.9621	5.41558	7.9775	4.49972	8.59712	6.63704	6.11221	7.97794	9.01708	6.21754	11.5929	5.0998	12.831	16.5138	13.0201	13.5938	7.78362	4.00596	3.68732	14.2988	4.5697	4.27679	27.16	4.46111
120	XM_030621875.1	3.769	9.22151	3.43354	5.34204	4.51868	5.02853	5.21178	5.98506	10.6295	17.8764	3.94405	11.3478	13.2687	9.02925	29.3303	4.79341	5.65712	9.08243	3.97512	12.5611	6.9816	4.5781	2.25627	4.69606	7.16076	12.446	6.98112	5.62013	8.32264	10.0343	6.99515	6.24128	10.4254	3.09591	2.79366	2.53947	8.82895	3.95821	7.80831	7.85307	8.87961	9.31679	5.89097	11.2546	10.1093	9.03562	13.6198	4.91454
121	XM_030621876.1	1.13314	12.0612	3.08171	6.07067	5.93424	5.93047	1.30928	6.64387	6.74708	36.8432	4.53078	14.3713	12.5291	10.4108	37.9892	4.96794	5.55516	2.37248	9.51079	10.8701	6.02465	7.36797	5.34069	2.75282	2.72982	6.8686	7.19338	8.91364	7.91994	11.1822	11.3408	8.36865	5.96232	6.70173	6.91628	4.39113	6.06263	5.1092	5.91448	9.89345	12.8141	10.4093	7.70326	12.6271	4.69116	8.04596	25.0421	6.22912
122	XM_030621877.1	0	0.860452	0.240771	0	1.6321	0	0.496727	0	0	0	0	0	0	0	0	0	1.08241	0.834941	0.973246	2.04107	0	2.0843	0	0	0.759793	0	0.765508	0	0	0	1.47872	0	1.07475	0.957154	0	0.667833	0	0.829818	1.64493	0	2.88077	1.16284	1.05043	1.63882	0	2.55155	1.24967	0
123	XM_030621878.1	0.719013	0.779274	0.975746	0.913701	1.18296	1.92402	2.59149	0.586354	0.891786	1.12128	1.50039	1.03396	0.694939	1.02828	1.56657	0	1.17914	1.53591	1.20995	1.44865	1.18123	0.708796	1.71188	0.151235	1.37409	1.62538	1.97384	2.15173	1.34947	1.51582	1.37574	2.22386	1.76707	1.73086	1.13325	0.844771	1.6325	0.866694	0.679146	0.934376	0.698802	2.30337	1.93825	1.8212	1.77547	1.46185	1.25657	0.902049
124	XM_030621879.1	0.197285	0	0.064356	0	0	0	0	0	0	0	0	0	0	0	0	0	0	0	0	0	0	0	0	0	0.138398	0	0	0	0	0	0	0	0	0	0	0	0	0	0	0	0	0	0	0	0	0	0	0
125	XM_030621880.1	0	0	0	0	0	0	0	0	0	0	0	1.60256	0	1.15061	1.79617	1.04571	0	0	0	0	0	0	0	0	0	1.11932	0	0	0	0.946997	0	1.40143	0	0	0.531244	0	0	0	0	0.949182	0	0.920535	0	0	1.49869	0	0	1.71228
126	XM_030621881.1	0	0.326603	0.755917	0.611166	0.197386	0	0	0	1.40675	1.1779	0	0.03564	0	0.034808	0.576208	0	0.554501	0.172315	0	0	0	0.833953	0.583101	0	0.490092	0	0	0	0	0.504133	0	0.170951	0.372707	0	0	0	0	0	0.176121	0	0.288809	0.660319	0.314068	0.087549	0.19354	0.494014	0.151066	0
127	XM_030621882.1	0	0	0	0	0	1.38076	0	1.36946	0	0	2.37552	0	1.38084	0	0	0	0	0	0	0	2.01684	0	0	1.0222	0	0	0	1.3942	1.45919	0	0	0	0	0	0	0	0.514432	0	0	1.01212	0	0	0	0	0	0	0.994077	0
128	XM_030621883.1	108.416	281.031	125.666	124.881	70.8088	333.703	93.4224	113.45	144.164	876.724	676.225	78.9107	158.313	201.837	214.966	90.3418	608.101	459.156	577.289	757.013	552.236	317.551	280.672	136.517	340.983	442.023	485.63	416.227	493.422	447.802	421.329	379.362	594.935	300.772	208.626	129.334	376.943	223.693	279.962	326.477	652.797	321.121	275.421	626.131	218.782	371.999	496.2	617.802
129	XM_030621884.1	12.708	21.8242	20.3593	26.4123	18.4083	40.8816	36.4952	11.5811	13.331	4.54202	11.5119	15.649	15.2433	16.5527	16.8153	10.3885	14.3448	14.9327	12.1778	8.57169	14.3885	15.0557	7.99758	5.98415	12.8105	14.0875	15.0834	19.1601	15.9768	15.7332	15.9202	15.0314	19.9895	13.2443	11.0405	11.4059	20.3468	12.2142	18.9071	16.6576	0.631109	0.176095	0	0	0	0.192664	0.143227	21.2513
130	XM_030621885.1	92.0899	50.7686	57.553	75.7935	79.229	95.7065	68.1182	88.3834	148.624	408.368	298.313	61.168	72.3419	100.603	309.135	94.8844	64.7565	62.5201	63.4377	78.7846	63.8773	58.7205	37.1391	29.0571	49.9519	67.7943	61.5489	53.9306	63.7296	61.1495	61.459	60.7003	68.713	54.4589	45.0301	36.3324	72.2823	55.0384	54.7447	56.4135	137.062	168.427	139.249	146.779	149.759	136.32	55.8967	70.2593
131	XM_030621886.1	1.08066	0	0.306062	0.259813	0	0.560902	0	0	0.208823	0.114663	0	0.0906	0	0.377306	0	0	0	0	0.497462	0	0.235242	0.260802	0	0	0	0.312609	0	0	0	0	0	0	0.294698	0	0	0	0	0.244284	0	0	0	0	1.34272	0.243714	0.377649	0.216482	0	0
132	XM_030621887.1	1.11393	0	0	0	0	0	0.034247	0	0	0.011549	0	0	0	0	0	0	0	0	0	0	0	0	0	0	0	0	0	0.034435	0	0.020202	0	0	0	0	0.063041	0	0	0	0	0.024033	0	0	0	0	0	0	0.580084	0
133	XM_030621888.1	4.74076	0.246216	0.189367	0.520915	0.359105	0.162198	0.107135	0.301816	0.858762	3.94543	1.01238	1.96566	1.02646	1.76763	0	0.117626	0.560328	0.403107	0.17177	0.15246	0.28794	0.476088	0.224536	0.215684	0.283387	0.174954	0.173096	0.405113	0.162913	0.408343	0	0.392812	0.150424	0.188934	0.913254	0.338462	0.070547	0.317255	0	0.152896	0.043145	0	0.215481	0.072508	0	0.176331	0.487059	0.041661
134	XM_030621889.1	0	0.126701	0.028199	0	0.069858	0	0	0.044544	0.043118	0	0	0.08701	0	0.084862	0	0	0	0	0	0	0	0.108062	0	0	0	0	0	0	0	0	0	0	0.128069	0	0	0	0.19392	0	0	0	0	0	0	0	0	0	0.15147	0
135	XM_030621890.1	9.75726	6.4464	5.11077	9.37868	8.85619	11.128	13.0145	4.99687	5.65853	6.13457	18.0474	3.96289	6.13822	8.15235	6.20671	2.83906	6.12919	6.00627	6.11154	6.40997	7.2322	5.4346	3.95789	1.69047	5.45748	4.66816	4.42342	6.08383	7.55086	5.8704	3.42313	3.93104	6.63266	3.97661	5.58298	2.86203	4.6824	5.40847	3.27431	5.48079	9.51269	7.92847	6.93346	9.22971	11.6258	9.80351	7.32611	8.3201
136	XM_030621891.1	10.8802	6.13556	5.30684	6.10816	6.57422	5.35792	5.22715	3.43193	3.47865	9.26312	14.1101	3.11583	8.69289	5.20459	7.00986	1.64388	3.62367	3.77057	2.35043	4.32323	3.11465	6.943	2.4427	1.24219	3.3685	3.98328	5.33371	3.17877	2.23439	3.90962	4.06524	3.64537	3.93094	6.34243	5.12592	2.28795	4.66551	1.06005	5.15454	2.95925	7.70182	8.09957	7.23476	9.16321	9.31049	9.52787	7.26915	5.64816
137	XM_030621892.1	0	0.012732	0	0	0	0	0	0	0.110814	0.20651	0	0	0	0.086376	0.106898	0	0.05552	0	0	0	0	0	0	0	0	0	0	0	0	0	0	0.177543	0	0.055504	0	0.066633	0	0	0	0	0.759601	0.89645	0.183923	0.061715	0.093884	0.938503	0	0
138	XM_030621893.1	81.3089	47.344	30.4899	45.7128	94.6706	65.7768	42.0457	25.4163	36.7562	51.8272	35.807	63.3668	54.2962	70.4373	89.6283	10.7947	77.7609	68.1385	54.1072	94.4976	76.574	89.9301	73.8924	24.3119	123.336	74.3353	96.5754	110.059	86.4565	104.561	117.129	99.7552	103.081	144.56	80.1486	75.6405	99.9344	102.814	70.776	87.2359	34.4105	44.7176	36.6535	33.1667	35.0665	36.1733	141.837	91.905
139	XM_030621894.1	1.88403	6.07049	14.4146	0.946032	25.6058	42.1121	1.50196	5.56349	1.15284	40.3369	6.54623	0.585249	0.641059	0.376166	0.980836	0.363296	28.0905	43.1333	31.3225	26.6453	33.8028	36.345	14.4937	5.94228	18.4287	16.6569	23.9176	22.2301	34.8028	26.2158	22.9057	22.8794	35.5628	26.4621	9.11231	9.30735	25.5595	12.6082	14.3539	23.9154	4.19161	4.19358	4.13667	6.40161	5.19495	8.83287	0.73376	22.1152
140	XM_030621895.1	4.06376	2.03497	23.6523	1.04934	20.3364	59.5865	0.276271	6.2732	0.47194	35.6873	4.20903	0.196779	0	0.226325	0.970195	1.45038	48.8269	70.2417	63.3826	57.0997	55.2357	61.4071	24.2844	7.62668	21.2389	32.8057	25.7432	37.151	47.2148	31.8096	32.0554	29.847	50.126	32.5737	10.4268	12.6316	36.3803	15.04	21.5585	34.8737	5.40027	5.28941	7.38026	7.41257	6.35606	11.7172	0.504448	31.4235
141	XM_030621896.1	6.49442	2.78207	2.13185	2.12887	5.71435	5.64074	1.25248	2.88289	2.97289	1.98234	5.324	3.93801	2.84677	1.60616	9.1065	1.20092	2.74704	2.35703	2.02736	2.35063	2.56703	2.52506	2.63595	1.04902	2.48923	1.34698	2.92629	3.5233	5.21833	3.41804	2.97154	1.58112	3.57618	2.97503	2.7427	1.75595	2.87797	2.56186	3.24654	2.8207	11.3212	12.541	8.64245	9.79524	19.8619	9.9618	2.25736	2.40878
142	XM_030621897.1	2.98289	0.978859	1.35403	0.315438	2.25777	0.79767	0.972204	1.61849	0.556541	1.0084	2.24534	1.27305	0	0.206283	3.18801	0.191767	1.47896	0.927996	0.746984	2.71502	1.51516	1.18396	1.11022	0.732538	1.41683	2.24801	1.29775	0.284401	0	1.52616	1.88588	2.72656	1.54404	0.578323	0.518808	0.360558	1.2899	1.71386	0.802835	2.35722	2.09816	2.2787	0.542576	3.59745	1.60425	3.16746	1.17744	0.714585
143	XM_030621898.1	33.1353	9.35091	8.52087	13.0759	19.1446	16.6209	24.4693	6.74444	7.80799	6.59325	23.6987	5.89263	11.6099	14.7731	17.9003	6.41467	13.748	14.4224	12.8682	14.3786	18.1918	22.882	11.6092	5.24012	15.0083	13.9145	13.5368	15.2509	15.4126	14.7214	12.22	12.8426	14.8963	14.9681	11.9828	8.43011	13.3095	10.3239	12.0028	12.4967	15.3107	20.0767	19.4887	16.0844	17.0612	18.3477	22.2864	13.8651
144	XM_030621899.1	4.18583	1.30816	0.915395	0.674146	1.01257	3.93699	0.306431	0.333506	0.31401	0.593603	2.68335	0.949443	0	1.57887	0.215253	0	2.60735	2.71962	1.40925	1.1693	2.73731	1.03503	0.835612	0.600187	1.72533	0.569702	1.26355	1.59734	0.998464	2.3432	4.30074	1.8846	0.506934	1.26187	1.62372	2.51047	0.297477	2.13808	2.39864	0.990274	0.851306	2.69105	3.00539	1.18927	2.15621	1.05673	1.37586	2.66498
145	XM_030621900.1	0.251012	0	4.59352	0	1.65111	3.70355	0	1.12773	0	0	0.368351	0.017137	0	0.055932	0.05635	0	1.34219	5.52451	5.47025	2.35855	3.83323	3.20933	2.22638	0.565278	1.14821	3.37308	3.14563	3.57075	2.1915	0.48575	2.02317	1.23174	0.893189	3.60666	0.597697	0.280537	0.648717	0.157836	0	0	0	0.17719	0.178044	0	0	0.310415	0	0.161969
146	XM_030621901.1	3.69115	15.6278	17.6517	15.0987	23.0961	23.0889	14.4612	22.4667	18.8347	11.3104	44.9368	16.9386	12.8306	12.2794	22.5677	7.69721	17.2866	15.0735	11.1161	17.888	17.5116	19.3368	10.2815	7.23485	15.4319	15.6217	17.5811	19.0314	17.5782	15.9651	19.6901	18.5323	17.3359	15.5564	13.0751	9.03106	18.5799	15.2935	16.4053	18.8048	25.8259	28.8239	23.8467	22.1672	26.5283	33.1356	14.8272	14.5911
147	XM_030621902.1	833.427	304.004	148.973	301.49	445.867	439.268	395.516	131.166	183.296	1065.15	1027.22	126.826	211.292	296.766	234.711	127.902	288.21	248.135	213.574	325.645	282.208	286.795	204.22	104.755	295.717	244.574	297.482	309.043	275.117	283.586	295.831	278.219	353.049	313.886	349.766	218.131	269.793	310.266	255.596	268.142	410.976	398.707	394.415	422.694	383.996	412.389	240.777	326.416
148	XM_030621903.1	247.104	181.371	47.1918	56.6042	77.1529	149.383	70.2698	38.7402	54.4019	217.533	95.6078	46.3978	53.2281	74.6193	97.957	27.467	190.539	115.422	205.307	380.457	188.973	75.0092	187.333	119.215	208.909	229.31	292.021	167.41	407.15	402.128	419.04	332.921	437.033	255.927	245.922	182.277	509.939	385.581	325.809	409.177	208.999	106.147	117.307	168.749	121.812	155.875	84.6417	280.48
149	XM_030621904.1	0.333129	0.044244	0.425562	0	0	0	0	1.19179	0	0	0.097798	0.955464	0	0.169656	0.371758	0	0	0	0	0	0.15127	1.05657	0.188117	0	0.20132	0	0.757403	0	0	0.775724	0	0.360353	0	0.495053	0	0	0	0	0	0.552612	0	1.71274	1.634	0	0.448185	0.855124	0	0.273277
150	XM_030621905.1	0.12004	0	1.33488	0.792334	1.36007	1.60752	0	3.94639	3.4594	2.65534	0	4.07692	0	2.29138	0.533836	0	0	1.70547	1.28695	1.26882	0	0	0	0	0	0	0	0	0	0	1.11988	1.02027	1.2817	0.317548	0	0.549683	0	0	0	0	1.74207	3.07481	0	0	2.10702	2.32135	0	0.631781
151	XM_030621906.1	0.195533	0.052921	0.688593	0	0	1.08279	0.826193	0.281864	0.663866	0	0	0.913234	0	0	0.614541	0	1.40367	0	0	0.425898	1.82412	1.24409	0	0	0	0	0.586752	0	1.50686	0	0.126893	0.213183	0.318496	0.574177	0	0	0	0	0	0.922811	0.414379	2.7994	3.44607	1.03976	0.382127	0	0	0
152	XM_030621907.1	0	0.5663	0.784193	0	0	0	0	0	0	0.8901	1.183	1.20567	1.51918	0.36832	2.11882	1.11633	0	0	0	0	0	0	0.729756	0.356619	0.923824	1.79835	0	1.13539	0	0.703073	0	0	0	0	0.500973	0	1.03276	1.12286	0.705115	0	0	2.65879	0	1.9662	0	0.85217	1.92662	0.271849
153	XM_030621908.1	0.201647	5.39041	8.71598	2.58735	11.1862	13.0008	2.20539	12.0377	7.58039	6.36679	10.2257	14.1352	4.72276	4.16151	12.7112	2.72868	6.4293	5.80321	5.43184	6.82177	7.58004	8.58531	5.09651	1.89275	6.22526	5.74675	5.74756	6.77472	6.73356	5.34901	6.75567	5.59262	5.99861	5.38967	3.31605	2.6205	4.22192	3.33048	5.65299	7.56285	10.5798	12.2494	12.1672	9.24532	17.7597	12.2888	2.74196	4.69416
154	XM_030621909.1	23.1588	5.25994	0.943747	2.95733	8.12015	5.08183	4.566	1.41412	1.33132	13.1524	25.1046	4.1995	3.95947	3.76342	2.57586	1.39344	4.5371	3.87937	4.15642	5.10078	5.63289	4.06279	13.2816	5.89604	16.5127	9.78458	12.4328	15.4483	13.0884	10.306	13.2977	8.71422	12.7014	24.2703	8.47741	8.40453	13.8903	12.3676	7.74482	13.8845	7.36199	6.47586	6.73437	7.18791	8.77303	7.3389	17.3085	5.29804
155	XM_030621910.1	0	0.093666	0.107236	0.358469	0	0.266038	0	0	0	15.5285	0.773418	0	0	0.092297	1.49454	0	0	0	0	0.272117	0.644023	0	0	0	0.136282	0.469585	0	0	0	0.542526	0	0	0	0.174267	0	0.362093	0	0	0	0.195972	0	0.17533	0	0	0	0.201945	0.294738	0
156	XM_030621911.1	6.76094	99.8297	150.707	111.493	81.0527	98.6925	35.7397	175.252	381.804	6.00982	11.0231	568.583	223.781	221.641	33.839	55.7394	83.2254	117.356	87.4616	66.9507	91.7905	89.1083	45.6037	20.0979	48.5996	66.4719	62.4322	83.4803	42.0644	72.3874	69.1192	72.4947	63.0281	61.6905	41.1753	31.0765	42.1119	31.7967	42.4188	50.842	133.308	155.343	166.268	125.752	114.342	133.203	94.748	48.7621
157	XM_030621912.1	0.396324	0.081413	0.076455	5.49725	0	0.110142	0.075127	0.411148	0.245292	4.48479	4.47787	0.123242	0.081169	0.020224	0	0	0.044477	0	0.234035	0	0	0.096885	0	0.093478	0.105714	0	0.295676	0.036759	0	0	0.20954	0.044057	0.053923	0.134795	0.052382	0.13162	0.149686	0.20907	0.076426	0	3.95239	1.44164	1.05747	13.4248	2.83847	12.7167	416.497	0.125189
158	XM_030621913.1	7.02727	12.5708	9.36047	10.1549	18.5412	17.6941	17.8052	13.3806	8.92546	32.3472	17.9432	6.42907	10.7886	11.7261	16.2047	4.93209	12.6092	12.5232	10.7971	14.1295	15.7041	13.748	12.154	6.95194	17.6437	15.6445	16.9111	17.2119	16.1751	13.6198	15.6572	16.6207	16.8188	15.8388	7.77082	9.79578	15.334	14.846	12.3582	16.8487	12.7021	13.0061	13.3466	13.5199	11.4606	12.79	8.99949	13.7642
159	XM_030621914.1	0	0	0	0	0	0	0	0	0	0	0.107529	0	0	0.083808	0	0	0	0	0	0	0	0	0	0	0	0	0	0	0	0	0	0	0	0	0	0	0	0	0	0	0	0	0	0	0	0.147154	0	0
160	XM_030621915.1	0.073335	0	0.179485	0	0.109779	0	0.617523	0.643865	0	2.14199	7.95089	0.136056	0.181813	0.114709	2.16107	0	0.127842	0.496049	0	0	0	0	0	0	0	0	0	0.418462	0.132655	0.163916	0.136395	0	0.219802	0	0	0	0	0	0	0	0.342676	0	0	0.456041	0	0	1.92746	0
161	XM_030621916.1	0.396555	0.052939	1.16143	1.63264	0.106363	1.3671	0	0.261387	0.637533	59.217	48.173	0.939364	1.74712	1.41404	13.6097	1.00266	0.125375	0	0.670486	0.30923	0.365909	0.308053	0.507673	0.339339	1.44919	0.450401	0.745353	0.218276	0.905541	0.652207	1.5747	1.34288	0.837557	0.912768	0.985017	1.70808	0.872216	0.31095	1.03527	0.81597	0	0.450609	0.547488	0.345083	0.476512	0.881328	5.39814	0.651192
162	XM_030621917.1	1.12934	2.87806	6.44083	3.52978	4.10214	8.49975	5.28071	5.02769	5.40058	3.07423	3.81217	8.83654	6.71333	5.1867	7.85973	1.08096	5.781	6.06845	3.78146	5.77863	5.76854	9.48461	4.34724	2.73183	5.30822	3.99201	6.4524	5.5652	3.35372	6.02953	2.99624	3.38222	4.73452	4.4006	1.69375	2.26288	4.28931	2.49593	3.93147	3.09756	8.17985	9.34468	7.23047	9.50485	7.18401	10.2025	2.15918	6.0633
163	XM_030621918.1	0	2.81242	2.14641	3.48146	3.55677	2.37926	2.90954	5.10027	4.30942	3.50064	6.60252	6.1008	1.59123	3.56055	4.74107	0.917774	2.76763	4.56901	3.72286	3.77009	5.2163	2.16269	1.73509	0	3.14252	4.75905	2.34397	3.49111	2.56415	2.51934	4.90705	3.83669	1.0023	3.53259	3.26801	1.0944	3.12658	0	3.69679	3.80965	3.15508	2.28276	3.39636	0.21151	0.708865	4.5554	3.9378	1.03381
164	XM_030621919.1	0	0.034626	0	0	0.061944	0.06585	0	0	0	0	0	0	0	0	0.148769	0	0	0	0.048531	0	0	0	0.16698	0	0.037555	0	0.046661	0.082656	0.261655	0.194881	0	0	0	0	0.107542	0	0.108727	0	0.078928	0.059103	10.4893	18.8726	8.7498	5.42539	21.105	20.0842	0.034258	0
165	XM_030621920.1	0.58542	0.505715	0.241603	2.40664	3.33837	0.143959	1.21002	0.078006	0.041357	0.034639	0.023777	0.479037	0.155956	0.220968	0.09351	0	0.880389	1.6905	1.76106	1.92713	0.627765	1.5709	0.968398	0.310569	1.42224	0.625721	1.12343	1.82638	0.597051	2.14434	1.57501	1.33315	0.636272	1.63031	0.560363	1.02758	0.817356	0.508976	0.807039	0.825275	0.288789	0.143327	0.7708	0.51821	0.216019	0.340113	6.43357	0
166	XM_030621921.1	0	0	0	0	0	0	0	0	0	0	0	0	0	0	0	0	0	0	0	0	0	0	0	0	0	0	0	0	0	0	0	0	0	0	0	0	0	0	0	0	0	0	0	0	0	0	0	0
167	XM_030621922.1	0.087173	0	0.211809	1.31658	0.300456	1.30539	0	0.280133	0.864351	0.05878	0.113645	1.10195	3.38892	2.48844	2.22917	0.491664	0.387529	0.446142	0.246099	0.409307	1.11985	0	0.069386	0	0.796652	0.264582	1.07001	0.068611	0.081192	0.470105	0.377804	0.462812	0.73419	0.198332	0	0.322359	0.460924	0.167678	0.31683	0.385282	1.18754	1.51486	1.47467	1.36197	1.54541	1.96929	0.276652	0.755913
168	XM_030621923.1	0	0	0	0	0	0	0	0	0	0	0	0	0	0	0	0	0	0	0	0	0	0	0	0	0	0	0	0	0	0	0	0	0	0	0	0	0	0	0	0	0	0	0.47151	0	0	0	0	0
169	XM_030621924.1	0.409044	1.68496	2.99231	2.49544	3.37714	4.53962	1.33877	4.20483	4.14315	3.01873	3.29616	4.66818	2.41501	4.53139	5.86795	1.4279	2.18152	2.18896	1.41217	2.22988	2.00931	2.61592	1.18762	0.181479	2.4238	1.30354	2.13603	1.81419	1.2369	1.72142	1.61332	2.46863	1.83805	1.70843	0.349043	0.233771	1.91365	1.04559	1.21058	2.04512	4.09027	5.84955	5.04594	3.47465	4.10754	4.07588	1.70061	1.44964
170	XM_030621925.1	0.248225	0.335507	1.24381	0.89135	1.27428	1.14514	0.299904	0.592043	2.41723	0.888931	1.09687	2.22992	0.251041	2.05686	3.92916	0	0.898073	0.925111	1.63534	0.845233	1.00867	1.80304	0.426137	1.77574	0.53383	2.37144	1.02503	1.9565	2.23392	1.10256	1.28408	1.23032	0.766005	1.60739	1.22512	0.91105	1.50398	2.0837	0.771596	1.3014	3.64036	3.05115	1.81799	2.52189	2.7484	1.77692	0	1.42777
171	XM_030621926.1	0	0.142452	0.2435	0.058091	0.329096	0.286146	0	0	0.268921	0	0	0.775252	0.185371	0.297015	0	0	0.048241	0	0	0.095083	0	0	0.068675	0	0.059925	0.212164	0.118404	0.340743	0	0	0	0	0.34683	0.07371	0.068058	0	0	0	0	0	0.168007	0.085354	0.415535	0.578725	0.09579	1.58265	1.50141	0.070322
172	XM_030621927.1	14.3956	11.42	14.1002	6.30442	32.4286	24.8786	6.29024	15.7366	13.101	7.33004	21.4391	18.0223	19.7112	13.1121	38.5975	2.25157	13.5884	18.7323	14.5169	16.0525	18.5092	22.6686	12.4304	4.04457	17.0859	16.854	15.716	21.5014	20.1003	19.6909	18.4634	21.7582	18.7682	20.1113	11.2444	8.35633	16.2911	19.5532	14.4455	20.2511	19.543	24.7239	20.9184	15.7483	19.3331	22.7763	13.2736	15.2027
173	XM_030621928.1	0	0	0	0	0	0	0	0	0	0	0	0	0	0	0	0	0	0	0	0	0	0	0	0	0	0	0	0	0	0	0	0	0	0	0	0	0	0	0	0	0	0	0	0	0	0	0	0
174	XM_030621929.1	109.909	2.47438	2.68359	6.17258	5.77911	5.44446	6.92458	1.68694	2.6257	25.2065	9.15329	3.25802	6.8194	4.52056	4.92033	0.698578	7.52508	4.63488	2.52184	8.1266	6.96312	9.57398	4.43378	3.22392	6.39781	5.20106	5.69735	7.09607	3.12399	7.01236	6.94976	6.53417	6.61132	5.62286	1.96298	4.21533	5.66021	6.85885	5.7602	5.98161	8.64258	12.2799	13.0242	8.49118	12.6283	12.3222	3.74669	4.08154
175	XM_030621930.1	8.09156	0.607957	0.220272	0	1.04682	0.691846	1.7927	0	0.697108	5.20603	0.846205	0.338904	0.56015	0.816175	0.249865	0	0.827144	0.50506	0.839207	0.656088	0.736937	1.28515	0.328919	0	0.261765	0.229739	0.346679	0.666016	1.30762	0.440045	0.798176	0.833686	0.915946	0.505171	0.402511	0	0.744579	0.363621	1.301	1.0058	1.21853	1.48625	0.160914	2.08881	0.624596	2.13002	0	0.738263
176	XM_030621931.1	0	0	0.246346	0	0	0	0.91772	0	0	0	0	0	0	0	0	0	0	0	0	0	0	0	0	0	0	0	0	0	0	0	0	0	0	0	0	0	0	0	0	0	0	0	0	0	0	0	0	0
177	XM_030621932.1	0	0	0.047008	0	0	0	0	0.079521	0	0	0	0.066934	0	0	0	0	0	0	0	0	0	0	0	0	0.308701	0	0	0	0	0	0.264546	0.13675	0	0	0	0	0	0	0	0.278315	0	0	0	0	0	0	0	0
178	XM_030621933.1	0.052434	0.039681	0	0	0.299102	0	0	0.294895	0.942765	0.066285	0.228194	2.05335	0	1.22218	0.091973	0	0	0.623008	0	0.336718	0.308654	0.199515	0	0	0.082043	0	0	0.188585	0.268283	0.227811	0	0.502521	0.4834	0.247946	0	0.412199	0	0	0	0	0	0.085483	0.413339	0.332773	0.250069	0.481601	0.11777	0.208859
179	XM_030621934.1	0.055711	0	0	0	0	0	0	0	0	0	0	0	0	0	0	0	0	0	0	0	0	0	0	0	0	0	0	0	0	0	0	0	0	0	0	0	0	0	0	0	0	0	0	0	0	0	0	0
180	XM_030621935.1	0	0	0	0.109196	0	0	0	0	0.050892	0	0	0.151358	0.37101	0.028351	0	0	0	0.121787	0.066203	0	0	0	0	0	0	0	0.172151	0	0	0	0	0	0	0	0	0	0	0	0	0	0	0	0	0	0	0	0	0
181	XM_030621936.1	0.129853	3.95556	8.48253	4.05985	3.86717	5.45847	2.01904	9.5667	17.7993	5.4124	2.25834	14.8378	5.42835	8.75813	2.95194	6.42675	6.7335	7.11437	6.59919	6.56542	5.66003	6.10457	2.18395	2.37834	3.97676	5.18228	3.75006	5.94093	2.35236	8.22185	1.95735	4.75889	2.7731	4.44302	0	1.01906	3.37138	0.4336	2.36239	3.06076	3.57428	4.8762	6.6122	6.41148	3.97053	4.06446	3.08456	5.6384
182	XM_030621937.1	3.37877	20.6209	42.4007	38.3672	30.3933	38.6879	18.3968	48.3382	53.6129	57.2736	57.048	56.3486	24.7113	42.0944	38.1521	17.1618	34.8525	44.9032	31.5145	31.7412	42.3949	35.7557	19.8999	12.0764	22.5047	33.5779	33.8217	28.5894	28.1492	27.2972	34.2607	29.5149	33.2132	30.976	15.2188	13.1086	30.032	22.0269	22.2182	26.9854	31.9711	40.8593	44.1375	32.2566	25.6135	32.1913	20.9176	30.3674
183	XM_030621938.1	0	0	0	0	0	0	0	0	0	0	0	0	0	0.039188	0	0	0	0	0	0	0	0	0	0	0	0	0	0	0	0	0	0.087871	0	0	0	0	0	0	0	0	0.053936	0	0	0	0.082838	0.119566	0	0
184	XM_030621939.1	4.56021	17.3456	15.6812	15.4806	26.0369	21.7039	18.8165	18.2273	18.1554	17.0385	41.3306	14.5539	17.5046	16.7648	25.7292	6.44946	12.7451	12.8083	9.15599	11.8584	14.4576	15.4839	11.1352	6.42898	13.9436	16.0772	15.6371	18.633	11.0642	15.3955	15.1412	15.0502	14.8065	15.89	8.54765	9.27124	14.7057	12.9496	14.2373	16.9279	23.853	25.8609	28.3	21.0656	22.3037	29.3026	24.3497	11.0034
185	XM_030621940.1	1.45004	0.439253	0.243086	0.320846	0.881971	1.74872	0.6738	0.118588	0.302286	2.89766	7.27204	0.829839	0.462479	0.765415	0.74246	0.141245	1.76982	0.870571	1.59742	4.70401	2.35219	2.25052	1.15704	0.593479	2.06478	0.985299	2.61423	1.27942	4.21194	1.02558	2.61703	1.84559	2.6423	1.20559	0.635644	1.65376	0.709723	1.26716	1.69613	1.41232	1.75236	4.35752	3.84603	1.45766	2.56763	1.59344	0.246578	1.91799
186	XM_030621941.1	0.512334	1.52358	5.20781	3.95237	1.82724	3.75949	1.67584	2.69245	4.3812	1.26601	4.21542	8.68548	9.55035	12.5426	3.21677	4.6616	4.97478	4.94193	1.26098	4.70498	4.62536	5.30809	2.71821	1.33429	1.71448	2.11745	2.54981	2.28323	2.59187	0	2.18765	4.39348	1.6198	1.12322	0	1.16549	1.72017	2.07733	1.88881	2.145	6.77088	13.3911	14.598	9.98138	9.47369	14.7623	0.596681	1.83892
187	XM_030621942.1	0.789548	0.462654	0.315836	0	1.88431	0	0	4.45036	6.49114	3.22141	0	0.885844	1.90189	2.41288	1.82149	1.12953	0.599105	0	1.83806	0	0	0	0	0	0.909133	1.06481	0	1.60468	0	0.701842	0	0	0.890388	0	1.62172	0	0	0	0	0.365774	0.992135	0	0	0	0	0	3.08023	0
188	XM_030621943.1	0.141314	0	0.064634	0	0.106573	0	0	0	0.232056	0.645083	0.057679	0.233146	0	0.279689	0.362629	0	0.141343	0	0	0	0.138527	0.135444	0	0	0	0	0	0	0	1.8718	0	0	0	0.620523	0	0	0	0	0	0	0	0.369139	0.217377	1.59791	0.099713	0.128053	0	0.110468
189	XM_030621944.1	2.34759	2.2502	11.5493	1.50332	2.50461	10.4566	1.18331	9.32547	0.23017	0.208659	0.790591	0.669755	3.92788	3.00633	1.37322	0	11.0276	7.92237	18.8106	24.4652	21.5428	12.9516	3.79983	2.7211	4.26246	15.5957	17.9462	10.8864	9.50021	11.4587	10.5783	14.8191	14.2191	3.31107	2.68	1.44341	15.8643	5.3766	12.028	14.9584	3.57536	4.23062	2.16354	3.2473	1.21999	2.46782	0.755205	6.73194
190	XM_030621945.1	60.6535	32.5567	54.4118	38.0788	69.2988	70.3814	54.6415	45.0665	41.2559	24.6401	54.7397	42.0823	68.5265	55.2647	71.9012	23.9905	55.0031	52.1878	58.4155	49.3281	58.9048	67.3299	43.5516	11.3125	47.1162	56.9784	59.09	46.7918	60.0779	54.7521	56.7637	43.7612	50.8719	60.2125	54.7436	39.2453	45.8197	24.3911	34.3053	45.9949	60.0376	68.547	67.1798	52.0668	55.4732	68.3243	48.0951	56.3174
191	XM_030621946.1	2.99545	12.827	16.949	18.5196	20.707	26.0821	15.671	20.0644	22.5971	14.7471	18.6866	18.7312	20.3567	23.3676	30.2993	7.54379	13.3832	18.145	14.6895	18.0457	19.3017	19.974	10.3483	5.3335	14.9893	15.8864	14.0895	17.0153	15.9117	12.1123	15.4985	15.0257	15.2135	15.4581	10.4993	7.85782	15.1803	14.2035	11.8593	14.7338	22.3498	23.0832	21.268	18.569	19.5726	22.79	16.3011	21.7832
192	XM_030621947.1	19.4868	23.33	9.03073	14.8877	24.3709	41.5423	33.0263	4.83741	12.5021	21.4912	31.7672	34.0317	16.5539	18.9623	5.28981	2.97801	31.8328	29.185	24.534	35.6893	33.4866	31.0149	18.613	6.71806	22.7768	19.558	22.9723	25.9458	33.5091	31.1225	28.9735	21.7614	31.7204	28.3614	9.51162	10.1935	20.5692	16.8672	11.2235	16.1004	6.67119	7.57563	5.89096	9.32171	5.69402	9.53401	29.4946	28.7337
193	XM_030621948.1	17.6177	29.3686	27.8713	29.1831	34.9545	33.3506	30.9365	26.4553	26.7719	85.2645	47.2186	27.8292	22.4537	25.4185	47.1585	10.8035	27.5951	32.4315	26.7102	37.0198	36.6688	34.1443	31.9713	21.4959	39.7033	39.3515	40.5271	39.3734	40.9749	40.8249	45.6811	40.091	36.8112	47.2163	28.2444	36.0324	40.9572	39.3992	35.8996	43.1818	32.5449	30.4451	26.0722	24.617	30.4617	28.2704	20.5055	30.0322
194	XM_030621949.1	3.32097	2.10364	5.33851	3.78422	7.66474	10.2707	4.80436	6.46083	4.51554	18.0151	15.2245	8.4845	6.49533	5.46606	7.79691	1.59014	5.5304	5.79528	5.14205	6.91151	7.62067	7.28056	3.97487	1.80878	4.82315	4.59667	5.1103	6.64259	4.73557	5.87683	7.10091	7.03256	7.70166	7.39254	3.95708	2.7711	6.73569	4.71216	4.42604	6.48104	9.75556	17.4516	13.0892	7.44223	7.89058	14.1528	9.08868	10.2844
195	XM_030621950.1	33.1031	19.7381	11.8557	16.1997	30.4018	25.1801	32.7782	13.9698	11.6506	19.4388	43.2156	12.0592	16.1586	15.6632	21.17	4.05595	23.4544	22.8924	18.1318	28.5218	28.5135	26.5249	22.0837	13.5977	33.8644	28.4307	29.7479	33.0743	32.5451	28.8215	34.5442	26.9947	27.8521	27.9116	17.1406	22.2575	29.145	21.1971	29.2376	32.0487	29.1516	30.2422	31.8556	23.8168	31.236	36.6796	27.7873	20.125
196	XM_030621951.1	6.49548	9.07425	5.81449	8.33556	10.1747	7.45414	7.30865	3.90063	2.97488	4.59245	19.9451	5.02474	4.1997	5.92331	5.14325	2.53857	7.33331	4.79337	4.84185	8.75493	7.27798	5.54984	2.50146	3.80526	5.20228	7.61841	8.46766	5.61278	4.81027	9.33292	9.27969	15.9644	10.7098	8.47909	8.05315	3.92491	11.2664	18.6326	11.1577	16.0332	11.6084	10.4693	9.07162	11.0652	9.65475	14.5853	2.59501	6.0021
197	XM_030621952.1	8.18655	5.16631	2.28144	1.35846	6.90801	3.21777	7.65857	1.04591	2.52497	2.51238	9.90266	3.08151	1.39829	2.42111	4.36672	2.88326	2.84224	4.00945	2.58989	4.12057	2.81072	5.07315	5.367	1.69901	6.6004	5.38828	4.61241	6.36926	9.13818	6.80984	6.8051	7.97796	10.3853	7.84123	3.91721	2.69259	7.13442	4.2594	3.88368	8.29554	4.65639	6.57777	5.30417	4.16193	6.34739	7.44824	2.91725	5.52852
198	XM_030621953.1	0	0.294694	0.545568	0.892425	0.477416	0.277326	0.468441	0.532612	0.865698	0.135007	0.313127	0.159989	0	0.445841	0.315796	0	0.193483	0	1.07055	1.06168	1.57207	0	0	0	1.09787	0.289051	0.528298	0	2.53369	0.208371	0.21704	0	0	0	0.243449	0	0.228724	0	0	0	2.11371	3.41183	0	0	2.2495	1.50791	0.189237	1.18257
199	XM_030621954.1	1.06839	15.7962	29.9618	41.3914	16.3606	44.4824	25.439	31.0466	30.9218	28.2803	46.7395	24.0121	41.7875	37.7295	51.8032	13.2513	26.9213	36.9757	41.8759	24.177	29.7745	35.3174	17.1273	8.49131	20.774	28.7447	23.5068	25.936	21.3505	22.9567	21.3301	23.2451	26.7915	28.6293	15.3205	12.7791	23.7041	12.5385	14.0008	19.1598	53.2469	63.5846	61.0016	66.3325	56.2702	61.737	17.9261	32.0554
200	XM_030621955.1	0	0	0	0	0	0	0	0	0	0	0	0	0	0	0	0	0	0	0	0	0	0	0	0	0	0	0	0	0	0	0	0	0	0	0	0	0	0	0	0	0	0	0	0	0	0	0	0
201	XM_030621956.1	0	1.6888	3.92779	2.36089	7.93473	3.3569	1.09029	5.40813	7.8202	0.500586	6.49648	13.5583	2.01729	5.52169	12.6715	1.13924	3.04861	2.55744	1.8114	2.86684	3.11414	3.08841	1.58409	1.35546	2.48569	2.80961	4.18203	3.64392	3.26106	3.73007	2.38704	4.56862	2.3177	1.13283	0.895141	0.421306	2.70073	0.654833	0.905122	0.431546	4.41192	6.84116	6.03668	1.978	3.13587	6.71615	0	2.19083
202	XM_030621957.1	2.9366	3.1057	1.03263	3.67287	3.89204	1.36885	4.90064	1.40858	0.701997	14.1207	3.46746	1.50843	0.348817	0.483978	2.35228	0.635838	2.70257	1.67552	0.717931	1.97817	1.19651	2.83362	2.45917	1.69657	2.06524	1.68529	2.34053	1.76259	0.894106	3.47864	2.69052	3.16366	2.38614	3.42014	3.16599	0.976696	2.03121	1.84132	0.294066	2.72319	1.48815	1.45507	0.709782	4.05548	2.21965	1.80432	1.05309	3.27375
203	XM_030621958.1	71.1972	52.3493	45.6047	88.7123	84.2774	74.4011	117.035	36.2851	60.8448	153.086	78.3023	56.1821	86.6514	93.2472	177.725	28.058	63.7274	78.0034	63.8021	57.8291	73.0654	79.9901	41.1731	22.2153	64.2731	62.1053	53.8161	71.0504	46.1959	75.7997	83.3818	56.8514	68.1101	72.4061	52.616	43.7418	52.5268	52.0043	45.9164	55.5459	77.2964	86.1561	65.8298	73.5762	76.7351	79.3518	91.9691	94.9518
204	XM_030621959.1	0.783201	1.14143	3.6467	1.11166	0.903309	6.72016	1.11485	3.61388	7.64083	5.91371	9.22958	8.06445	4.58514	6.71775	11.453	2.82802	2.46436	3.07131	2.40922	3.50803	2.56038	2.80422	1.83803	0.856684	2.13556	1.94118	2.38233	2.23924	2.90859	2.55265	2.62044	1.77396	4.42706	2.24699	0.991759	0.821745	2.5837	2.0593	1.10139	2.47119	5.08075	6.1634	5.00583	5.43252	6.40579	5.31565	2.97607	3.91655
205	XM_030621960.1	0	0.457924	0.41104	0.146564	0.206568	0.351555	0	0.44862	0.576595	0.347603	0	0.918477	1.11111	0.104747	0.303695	1.33454	0.447886	0.284993	0.385719	0.514532	0.224114	0.276847	0.348974	0.124177	0.336882	0.112134	0.264367	0.286078	0	0.45067	0	0	0.108287	0.081214	0	0	0	0.184002	0.468031	0.287243	0.248138	0.712934	0	0.706938	1.00196	0.425074	0.05103	0
206	XM_030621961.1	0.538944	6.09541	8.33742	4.55545	13.3808	11.5326	6.58275	9.07474	9.60066	7.51722	6.56803	14.0135	10.4988	10.8403	19.3723	1.45908	8.31918	9.85459	6.18196	7.91911	11.3321	13.9627	6.14168	2.5803	7.29821	8.38465	8.26642	8.90304	9.15618	8.42964	9.83543	9.94463	9.07516	8.64012	5.13648	4.74655	8.7016	7.81626	7.29523	8.59828	13.7515	18.07	18.7584	13.0013	16.7026	17.7538	8.44219	6.62955
207	XM_030621962.1	0.202762	0	0	0	0.972467	0	0	0	0	0	0	0	0	0.184109	0	0	0	0	0	0	0	0	0	0	0	0	0	0	0.801605	0	0.859011	0.564963	0	0	0	0	0	0	0	0	0	0	0	0	0.383543	0.496569	0	0
208	XM_030621963.1	37.4727	22.3893	15.6615	19.3486	43.0788	43.0381	9.92957	10.8357	16.7881	0.89778	2.75889	20.1226	33.0157	35.483	23.6101	4.13319	39.3681	57.6696	50.6998	39.0348	46.7785	46.4344	33.4835	11.2251	40.8959	37.5871	41.8458	50.4786	40.6272	41.7095	43.2583	34.628	42.6771	60.6153	23.5062	26.7924	34.0086	28.596	22.6675	36.7445	27.8513	21.2137	20.4082	22.7015	18.0768	23.1889	20.7183	50.2386
209	XM_030621964.1	0.363627	3.99663	0.645922	3.6425	4.98283	5.03906	2.62123	0.94705	1.43488	9.38457	8.71863	0.48499	4.26546	1.82069	2.48655	1.34509	3.96507	5.10249	3.69275	3.02542	3.93068	3.04179	4.58023	2.07326	7.90403	7.47458	7.94037	8.23794	6.16075	4.54873	4.28159	4.5189	5.74856	7.3369	3.70303	3.60354	5.51629	5.21151	4.89477	6.43914	3.41967	2.29525	1.99505	4.13514	2.19306	4.97191	0.202318	2.60179
210	XM_030621965.1	0.834306	0.447539	0.045198	4.20147	0.431262	0	2.23372	0.502726	0.688262	45.8853	17.4863	0.812913	2.08783	1.30385	12.1058	0.741555	0.126689	0.127102	0.148401	0.206391	0.200695	0.28023	0.105137	0.05173	0.389851	0.088211	0.202921	0.290991	0.416654	0.250248	0.075478	0.269614	0.03859	0.221655	0.41106	0.039855	0.106881	0.88851	0.201787	0.112449	1.17015	5.60867	2.42208	2.19615	2.8273	2.77525	2.83536	0.062874
211	XM_030621966.1	0	0	0.198059	0	0	0.458325	0	0	0.444091	0	0.110934	0.031955	0	0	0	0	0.235331	0	0.124927	0	0	0.218179	0	0	0	0	0	0	0.161591	0	0	0	0	0	0	0	0	0	0	0	0.201141	0	0	0	0	0	0	0
212	XM_030621967.1	0	0	0	0	0	0	0	0	0	0	0	0	0	0	0	0	0	0	0	0	0	0	0	0	0	0	0	0	0	0	0	0	0	0	0	0	0	0	0	0	0	0	0	0	0	0	0	0
213	XM_030621968.1	0.450879	0.057718	0.232572	0	0.282196	0	0	0.627352	0.615027	0	0	0.298591	0	0	0	0	0.13319	0	0	0	0	0	0	0	0.67383	0	0	0	0	0.385706	0	0.188486	0	0	0	0	0	0	0	0.793118	0.34012	0	0	0	0.139236	0	0	0
214	XM_030621969.1	0.145029	0	0	0	0	0	0	0	0	0.039741	0.01237	0	0	0	0	0	0	0	0	0	0	0	0	0	0	0	0	0	0	0	0	0	0	0	0	0	0	0	0	0	0	0	0	0	0	0	0	0
215	XM_030621970.1	0	0	0	0	0	0	0	0	0	0	0	0	0	0	0	0	0	0	0	0	0	0	0	0	0	0	0	0	0	0	0	0	0	0	0	0	0	0	0	0	0	0	0	0	0	0	0	0
216	XM_030621971.1	0	0	0	0	0	0	0.189231	0	0	0.102964	0.115167	0	0	0	0	0	0	0	0	0	0	0	0.139547	0	0	0	0	0	0	0	0	0	0	0	0	0	0	0	0	0	0	0.092055	0	0.117793	0	0	10.0172	0
217	XM_030621972.1	0.129577	0.300628	0	3.24472	0.057242	0	0.233485	0.099215	0.215347	2.23536	2.05865	0.151135	0	0	0	0	0	0	0	0	0	0	0	0	0	0	0	0	0	0	0	0	0	0	0	0	0	0	0	0	0.883995	0.601883	0	2.96443	0.419387	0.261036	309.754	0
218	XM_030621973.1	1.48813	0.011702	0	0	0	0	0	0	0	0.110239	0.122948	0	0	0	0	0	0	0	0	0	0	0	0	0	0.042952	0	0	0	0	0	0	0	0	0	0	0	0	0	0	0.065959	0	0	0	0	0	0	0	0
219	XM_030621974.1	0.057219	0.03225	0	0	0.116381	0.404363	0.511171	0	0	0.375685	0	0	0	0.031327	0	0	0	0	0.218586	0.077032	0.405906	0	0	0.576184	0	0.160771	0.089886	0.24801	0	0	0.353622	0	0.453746	0.279274	0	0.147848	0	0.154378	0	0.460264	0	0	0	0	0	0	0	0
220	XM_030621975.1	0	0	0	0	0	0	0	0	0	0	0	0	0	0	0	0	0	0	0	0	0	0	0	0	0	0	0	0	0	0	0	0	0	0	0	0	0	0	0	0	0	0	0	0	0	0	0	0
221	XM_030621976.1	0.046771	0	0	0	0	0	0	0.054786	0.099691	0	0	0.071821	0.547981	0.214085	3.74731	0	0	0	0	0	0	0	0	0	0	0	0	0	0	0	0	0	0	0	0	0	0	0	0	0	3.27391	0.347308	0.155758	0.402051	3.61912	0	0	0
222	XM_030621977.1	0	0	0	0	0	0	0	0	0	0	0	0	0	0	0	0	0	0	0	0	0	0	0.061486	0	0	0	0	0	0	0	0	0	0	0	0	0	0	0	0	0	0	0	0	0	0	0	0	0
223	XM_030621978.1	0.024293	0.013063	0.034096	0.071401	0	0.14423	0	0.041086	0	0	0	0.080762	0	0	0	0.097075	0.310901	0.160352	0.184714	0.094059	0	0	0.072418	0.119765	0.092996	0	0	0	0.162679	0	0	0	0.072296	0	0	0	0	0	0	0	0	0	0	0.267136	0	0.055463	0.075997	0
224	XM_030621979.1	1.58567	0.300742	1.33209	0.534439	1.03693	2.4104	0.328822	0.573116	1.10728	1.29305	0.432869	3.77738	2.6593	1.30091	0.36286	0.75932	1.4731	0.75089	0.654212	1.69121	1.72765	1.89663	0.551672	0.485085	1.14422	1.32825	0.712562	0.949854	0.907881	0.516605	1.1853	1.44129	1.27514	0.521075	0.533897	0.632971	0.915376	1.40156	0.708026	1.49705	0.418244	0.928897	0.556297	1.07594	0.585146	1.10602	0	0.688498
225	XM_030621980.1	0	0.039489	0	0	0	0	0	0	0	0.293629	0	0	0	0	0	0	0	0	0	0	0	0	0	0	0	0	0	0	0	0	0	0	0	0	0	0	0	0	0	0	0	0	0	0	0	0	0	0
226	XM_030621981.1	0	0	0	0	0	0	0	0	0	0	0	0	0	0	0	0	0	0	0	0	0	0	0	0	0	0	0	0	0	0	0	0	0	0	0	0	0	0	0	0	0	0	0	0	0	0	0	0
227	XM_030621982.1	0	0	0	0	0	0	0	0	0	0	0	0	0	0	0	0	0	0	0	0	0	0	0	0	0	0	0	0	0	0	0	0	0	0	0	0	0	0	0	0	0	0	0	0	0	0	0	0
228	XM_030621983.1	0	0	0	0	0	0	0	0	0	0	0	0	0	0	0	0	0	0	0	0	0	0	0	0	0	0	0	0	0	0	0	0	0	0	0	0	0	0	0	0	0	0	0	0	0	0	0	0
229	XM_030621984.1	0	0	0	0	0	0	0	0	0	0	0	0	0	0	0	0	0	0	0	0	0	0	0	0	0	0	0	0	0	0	0	0	0	0	0	0	0	0	0	0	0	0	0	0	0	0	0	0
230	XM_030621985.1	0	0	0	0	0.091215	0	0	0.075019	0.055229	0	0	0	0	0	0	0	0	0	0	0	0	0	0	0	0	0	0	0	0	0	0	0	0	0	0.113024	0	0	0	0.177236	0	0	0	0	0	0	0	0	0
231	XM_030621986.1	0	0	0	0	0	0	0	0	0	0	0	0	0	0	0	0	0	0	0	0	0	0	0	0	0	0	0	0	0	0	0	0	0	0	0	0	0	0	0	0	0	0	0	0	0	0	0	0
232	XM_030621987.1	0	0	0	0	0	0	0	0	0	0	0	0	0	0	0	0	0	0	0	0	0	0	0	0	0	0	0	0	0	0	0	0	0	0	0	0	0	0	0	0	0	0	0	0	0	0	0	0
233	XM_030621988.1	0	0	0	0	0	0	0	0	0	0	0	0	0	0	0	0	0	0	0	0	0	0	0	0	0	0	0	0	0	0	0	0	0	0	0	0	0	0	0	0	0	0	0	0	0	0	0	0
234	XM_030621989.1	0	0	0	0	0	0	0	0	0	0	0	0	0	0	0	0	0	0	0	0	0	0	0.059289	0	0	0	0	0	0	0	0	0	0	0	0	0	0	0	0	0	0	0	0	0	0	0	0	0
235	XM_030621990.1	58.9474	12.7989	0.84879	2.7735	5.74476	9.16451	6.6262	0.86472	0.96588	30.1105	32.9254	2.61255	5.01069	2.57455	1.66334	1.28967	8.14851	3.46104	4.50061	8.87164	7.6684	6.94137	19.7977	9.99677	31.3074	14.6466	21.4207	21.5805	19.5723	16.3979	25.2755	13.5029	21.0642	39.422	8.65377	12.7614	24.2317	14.6493	13.8431	22.0892	3.49238	2.83472	2.12632	3.97421	3.40333	3.03068	5.851	9.98235
236	XM_030621991.1	0	0	0	0	0	0	0	0	0	0	0	0	0	0	0	0	0	0	0	0	0	0	0	0	0	0	0	0	0	0	0	0	0	0	0	0	0	0	0	0	0	0	0	0	0	0	0	0
237	XM_030621992.1	0	0	0	0	0	0	0	0	0	0	0	0	0	0	0	0	0	0	0	0	0	0	0	0	0	0	0	0	0	0	0	0	0	0	0	0	0	0	0	0	0	0	0	0	0	0	0	0
238	XM_030621993.1	0	0	0	0	0	0	0	0	0	0	0.021923	0	0	0	0	0	0	0	0.041618	0	0	0	0	0	0	0	0	0	0	0	0	0	0	0	0	0	0	0	0	0	0	0	0	0	0	0	0	0
239	XM_030621994.1	0	0	0	0	0	0	0	0	0	0	0	0	0	0	0	0	0	0	0	0	0	0	0	0	0	0	0	0	0	0	0	0	0	0	0	0	0	0	0	0	0	0	0	0	0	0	0	0
240	XM_030621995.1	0	0	0	0	0	0	0	0	0	0	0	0	0	0	0	0	0	0	0	0	0	0	0	0	0	0	0	0	0	0	0	0	0	0	0	0	0	0	0	0	0	0	0	0	0	0	0	0
241	XM_030621996.1	0	0	0	0	0	0	0	0	0	0	0	0	0	0	0	0	0	0	0	0	0	0	0	0	0	0	0	0	0	0	0	0	0	0	0	0	0	0	0	0	0	0	0	0	0	0	0	0
242	XM_030621997.1	0	0	0	0	0	0	0	0	0	0	0	0	0	0	0.101483	0	0	0	0	0	0	0	0	0	0	0	0	0	0	0	0	0	0	0	0	0	0	0	0	0	0	0	0	0	0	0	0	0
243	XM_030621998.1	0	0	0	0	0	0	0	0	0	0.01987	0.020427	0	0	0	0	0	0	0	0	0	0	0	0	0	0	0	0	0	0	0	0	0	0.110806	0	0.046315	0	0	0	0	0	0	0	0	0.049867	0.112479	0	0	0
244	XM_030621999.1	0	0	0	0	0	0	0	0	0	0	0	0	0	0	0	0	0	0	0	0	0	0	0	0	0	0	0	0	0	0	0	0	0	0	0	0	0	0	0	0	0	0	0	0	0	0	0	0
245	XM_030622000.1	0.019877	0.010724	0	0	0	0	0.07301	0.030954	0	0.025108	0	0.07316	0	0.072334	0.064937	0	0	0	0	0.258673	0	0.099355	0	0	0	0	0	0	0	0.04676	0	0	0	0	0.242675	0	0	0	0	0	0	0	0	0	0	0	0	0
246	XM_030622001.1	2.275	0.018495	0	0.481801	0.128803	0	0	0	0.320742	7.59676	8.28982	0.123307	0.294203	0.52511	0.469077	0.108531	0	0.339495	0	0	0.15748	0	0	0.624076	0.533023	0.606029	0.785265	0.213918	0	0	0	0	0	0.086656	0	0.205148	0.277601	0.233444	0.12984	0.483474	0.151443	0.206078	0.224876	0.477458	0.523622	0.580711	0.416211	0.234958
247	XM_030622002.1	0	0	0	0	0	0	0	0	0	0	0	0	0	0	0	0	0	0	0	0	0	0	0	0	0	0	0	0	0	0	0	0	0	0	0	0.181047	0	0	0	0	0	0	0	1.05971	0	0	0	0
248	XM_030622003.1	0	0	0	0	0	0	0	0	0	0	0	0	0	0	0	0	0	0	0	0	0	0	0	0	0	0	0	0	0	0	0	0	0	0	0	0	0	0	0	0	0	0	0	0	0	0.080282	0	0
249	XM_030622004.1	0	0	0	0	0	0	0	0	0	0	0	0	0	0	0	0	0	0	0	0	0	0	0	0	0	0	0	0	0	0	0	0	0	0	0	0	0	0	0	0	0	0	0	0	0	0	0	0
250	XM_030622005.1	0	0	0	0	0	0	0	0	0	0	0	0	0	0	0	0	0	0	0	0	0	0	0	0	0	0	0	0	0	0	0	0	0	0	0	0	0	0	0	0	0	0	0	0	0	0	0	0
251	XM_030622006.1	0.072271	0.874691	0.91011	2.35458	0.195194	1.94257	1.40861	0.329798	0.326115	11.6247	9.0354	0.191331	0.44973	0.152356	0.846177	0	3.53067	1.66826	2.14204	2.47134	3.46185	2.42561	2.18799	0.674411	3.75051	5.014	4.42021	3.09073	1.33121	2.57272	2.1439	2.57253	1.7733	2.14463	0.612614	0.814811	2.16327	1.57437	0.948844	3.14099	0	0.786874	0.455681	0.229814	0.054221	0.891875	0.441507	3.41955
252	XM_030622007.1	0.207636	0.036758	0.475316	0	0	0.407783	0	0	0	0	0	0	0.297642	0	0	0	2.96377	0.760603	0.71185	3.8349	1.73332	1.80114	0	0.690479	0.410586	0.235804	0.167692	0.146347	0	0.182374	0	0	0.219134	0	0	0	0.18923	0	0	0.19682	0	0	0	0	0	0	0	1.51518
253	XM_030622008.1	0.096956	0	0	0	0.04009	0	0	0	0	0	0	0	0	0	0	0	0	0.293287	0	0	0	0	0.129557	0	0	0.152374	0	0.091256	0.163001	0.329015	0	0.413954	0.398526	0.11534	0.312554	0.578645	0.225788	0.112177	0.597494	0.845942	4.64015	2.31328	1.24405	2.08872	2.06348	1.04503	0.260998	0
254	XM_030622009.1	0	0	0.076988	0.478211	0.053459	0	0.613554	0	0	0.290676	0.260261	0.264911	0	0.03143	0	0	0.26846	0.646398	0.528348	0.22536	0.25028	0.150385	0	0.18274	0.191926	0.342701	0.244287	0.451055	0.320223	0.782733	1.07843	0.391614	0.999136	0.407593	0.734245	0	0.559947	0.194313	0.785779	0	0	0	0	0	0	0	11.9939	0.097428
255	XM_030622010.1	0	0	0	0	0	0	0	0	0	0	0	0	0	0	0	0	0	0	0	0	0	0	0	0	0	0	0	0	0	0	0	0	0	0	0	0	0	0	0	0	0	0	0	0	0	0	0	0
256	XM_030622011.1	0	0	0	0	0	0	0	0	0	0	0	0	0	0	0	0	0	0	0	0	0	0	0	0	0	0	0	0	0	0	0	0	0	0	0	0	0	0	0	0	0	0	0	0	0	0	0	0
257	XM_030622012.1	0	0	0	0	0	0	0	0	0	0	0	0	0	0	0	0	0	0	0	0	0	0	0	0	0	0	0	0	0	0	0	0.138348	0	0	0	0	0	0	0	0	0	0	0	0	0.148825	0	0	0
258	XM_030622013.1	0	0	0	0	0	0	0	0	0	0	0	0	0	0	0	0	0	0	0	0	0	0	0	0	0	0	0	0	0	0	0	0	0	0	0	0	0	0	0	0	0	0	0	0	0	0	0	0
259	XM_030622014.1	0	0	0	0	0	0	0	0	0	0	0	0	0	0	0	0	0	0	0	0	0	0	0	0	0	0	0	0	0	0	0	0	0	0	0	0	0	0	0	0	0	0	0	0	0	0	0	0
260	XM_030622015.1	0	0.191062	0	0	0.025303	0	0	0	0	0	0	0.014759	0	0	0.035716	0	0	0.130136	0.037455	0.069488	0	0	0	0	0	0.072931	0	0.050084	0	0.134988	0	0.20533	0	0	0	0	0.067016	0	0.089075	0.264947	0.031158	0	0	0	0.067107	0	0.067646	0
261	XM_030622016.1	0	0	0	0	0	0	0	0	0	0	0	0	0	0	0	0	0	0	0	0	0	0	0	0	0	0	0	0	0	0	0	0	0	0	0	0	0	0	0	0	0	0	0	0	0	0	0	0
262	XM_030622017.1	1.00918	0.037652	0	0	0	0	0	0	0	0.623931	0	0	0	0.143873	0	0	0	0	0	0	0.161668	0.537702	0	0	0.136862	0	0.333391	0	0.246676	0	0	0.178946	0	0	0	0	0	0	0	0	0	0.139377	0	0	0	0	0	0
263	XM_030622018.1	0	0.038329	0.065245	0	0.083415	0.252975	0	0.100714	0.164579	0	0	0	0	0.034473	0.151668	0	0.1306	0	0	0	0	0	0.192058	0	0.100985	0	0	0	0	0.454825	0	0	0.471976	0.143856	0	0.376779	0.14143	0	0	0.355979	0	0	0	0	0	0	0	0
264	XM_030622019.1	0	0.20707	0.154	0	0.089152	0	0	0.341561	0	0	0	0	0	0	0	0	0	0	0	0	0	0	0	0	0	0	0	0	0	0	0	0	0	0	0	0	0	0	0	0	0	0	0	0	0	0	0	0
265	XM_030622020.1	0	0	0	0	0	0	0	0	0	0	0	0	0	0	0	0	0	0	0	0	0	0	0	0	0	0	0	0	0.254688	0	0	0	0	0	0	0	0	0	0	0	0	0	0	0	0	0.40719	0	0
266	XM_030622021.1	0	0	0	0	0	0	0	0	0	0	0	0	0	0	0	0	0	0	0	0	0	0	0	0	0	0	0	0	0	0	0	0	0	0	0	0	0	0	0	0	0	0	0	0	0	0	0	0
267	XM_030622022.1	0	0	0	0	0	0	0	0	0	0	0	0	0	0	0	0	0	0	0	0.080876	0	0	0	0	0	0	0	0	0	0	0	0	0	0	0	0.112134	0	0	0	0	0	0.192757	0	0	0.640332	0	0	0
268	XM_030622023.1	0	0	0	0	0	0.145431	0	0	0	0	0	0	0	0	0	0	0	0	0	0	0	0	0	0	0	0	0	0	0	0	0	0.037203	0	0	0	0	0	0	0	0.133594	0	0	0	0	0	0	0	0
269	XM_030622024.1	7.32379	3.40893	3.38276	4.442	7.54844	6.41044	4.97633	3.55322	4.92437	11.3448	7.51448	4.31791	5.17972	6.72507	10.4529	2.6745	4.8322	3.66382	2.86841	5.1068	5.29117	5.21982	4.4015	2.2687	6.24071	5.69194	6.3136	6.46371	6.19332	5.97305	6.79785	7.50897	5.95761	6.58338	3.2428	3.5538	6.6518	5.48011	4.8467	6.48636	13.9302	11.7293	12.7653	8.57504	15.7253	14.4401	6.05092	4.02934
270	XM_030622025.1	0	0	0	0	0	0	0	0	0	0	0	0	0	0	0	0	0	0	0	0	0	0	0	0	0	0	0	0	0	0	0	0	0	0	0	0	0	0	0	0	0	0	0	0	0	0	0	0
271	XM_030622026.1	0	0	0	0	0	0	0	0	0	0	0	0	0	0	0	0	0	0	0	0	0	0	0	0	0	0	0	0	0	0	0	0	0	0	0	0	0	0	0	0	0	0	0	0	0	0	0	0
272	XM_030622027.1	0	0	0	0	0	0	0	0	0	0	0	0	0	0	0	0	0	0	0	0	0	0	0	0	0	0	0	0	0	0	0	0	0	0	0	0	0	0	0	0	0	0	0	0	0	0	0	0
273	XM_030622028.1	0	0	0	0	0	0	0	0	0	0	0	0	0	0	0	0	0	0	0	0	0	0	0	0	0	0	0	0	0	0	0	0	0	0	0	0	0	0	0	0	0	0	0	0	0	0	0	0
274	XM_030622029.1	0	0.208084	0	0.113464	0.151567	0	0	0	0	0.040189	0	0.15358	0	0.058814	0.080248	0	0	0	0	0	0.041312	0	0	0	0.070566	0.065063	0.046384	0.038236	0	0.043659	0.052381	0.044994	0	0.142742	0	0.06435	0	0	0.077136	0.114815	0	0.034476	0.142782	0	0.037937	0.040081	0.578251	0
275	XM_030622030.1	0	0	0	0	0	0	0	0	0	0	0	0	0	0	0	0	0	0	0	0	0	0	0	0	0	0	0	0	0	0	0	0	0	0	0	0	0	0	0	0	0	0	0	0	0	0	0	0
276	XM_030622031.1	0	0	0	0	0	0	0	0	0	0	0	0	0	0	0	0	0	0	0	0	0	0	0	0	0	0	0	0	0	0	0	0	0	0	0	0	0	0	0	0	0	0	0.207772	0	0	0	0	0
277	XM_030622032.1	0	0	0	0	0	0	0	0	0	0	0	0	0	0	0	0	0	0	0	0	0	0	0	0	0	0	0	0	0	0	0	0	0	0	0	0	0	0	0	0	0	0	0	0	0	0	0	0
278	XM_030622033.1	0	0	0	0	0	0	0	0	0	0	0	0	0	0	0	0	0	0	0	0	0	0	0	0	0	0	0	0	0	0	0	0	0	0	0	0	0	0	0	0	0	0	0	0	0	0	0	0
279	XM_030622034.1	0	0	0	0	0	0	0	0	0	0	0	0	0	0	0	0	0	0	0	0	0	0	0	0	0	0	0	0	0	0	0	0	0	0	0	0	0.073613	0	0	0	0	0	0	0	0	0	0	0
280	XM_030622035.1	0	0	0	0	0	0	0	0	0	0	0	0	0	0	0	0	0	0	0	0	0	0	0	0	0	0	0	0	0	0	0	0	0	0	0	0	0	0	0	0	0	0	0	0	0	0	0	0
281	XM_030622036.1	0.024949	0	0	0	0.088281	0.072406	0	0	0.028816	0	0	0.008296	0	0.012637	0	0	0	0	0.23875	0	0	0	0	0	0	0.077986	0	0	0	0	0.067054	0	0.069014	0	0.121413	0.070579	0.06153	0.2937	0.179639	0.067498	0	0	0	0	0.14549	0	0	0
282	XM_030622037.1	0.204376	0	0	0	0	0	0	0	0	0	0	0	0	0	0	0	0	0	0	0	0.038885	0	0	0	0	0	0	0.0362	0	0	0	0	0	0	0.039172	0	0	0	0	0	0.031054	0	0	0	0	0	0.02773	0
283	XM_030622038.1	0.237089	0	0	0.035415	0	0	0	0	0	0	0	0	0.102025	0	0	0	0	0	0	0	0	0	0	0	0	0	0	0	0	0	0	0	0	0.11758	0	0	0	0	0	0	0	0	0	0	0	0	0.739447	0
284	XM_030622039.1	0.427481	0.007183	0	0	0	0.087696	0	0.036089	0	0	0.013182	0.056982	0.057579	0.101408	0.01617	0	0.030469	0	0	0.125834	0.027541	0.034181	0.031385	0	0.023043	0.040764	0.027812	0	0	0.030832	0.073182	0	0	0	0	0	0	0.046166	0.044181	0	0.162391	0	0	0.063615	0.047193	0	0.142809	0
285	XM_030622040.1	1.12077	0.419268	1.00506	0.443998	0.591949	1.11834	0	1.1672	1.17506	0.706411	0.575358	1.40112	0.673437	1.15977	1.07056	0.137877	0.305137	0.869586	1.05326	1.25974	0.939811	1.07876	0	0.368411	0.586041	0.7842	0.525937	0.966284	1.02032	0.7123	0.55079	0.550766	0.760424	0.712208	0.21984	0.375458	0.581773	0.587894	0.389599	0.625294	0.568439	1.4066	0.856745	0.875231	1.068	0.676102	0.147854	0.474757
286	XM_030622041.1	0	0	0.212705	0	0	0	0	0.153582	0	0.118783	0.090233	0.048754	0.242132	0.142271	0	0.17932	0	0	0	0.101146	0.115966	0	0.12559	0	0	0.161688	0.240097	0	0	0	0.150434	0.232625	0	0	0	0	0.251548	0	0	0	0	0	0	0	0	0	0.089102	0
287	XM_030622042.1	0.12709	0.141404	0	0	0.581722	0	0	0.050315	0.079213	1.78881	1.03552	0	0.278648	0.105173	0.374283	0	0.074441	0.101312	0	0.188287	0	0.083313	0.260882	0.156028	0.059374	0.216754	0.070543	0	0	0.148958	0.182204	0.083152	0.188837	0	0.589138	0.312579	0	0.268033	0	0.190376	0	0	0.243718	0	0.122084	0.345343	0.050868	0.100538
288	XM_030622043.1	0	0	0	0	0	0	0	0	0	0	0	0	0	0	0	0	0	0	0	0	0	0	0	0	0	0	0	0	0	0	0	0	0	0	0	0	0	0	0	0	0	0	0	0	0	0	0	0
289	XM_030622044.1	0	0	0	0	0	0	0	0	0	0	0	0	0	0	0	0	0	0	0	0	0	0	0	0	0	0	0	0	0	0	0	0	0	0	0	0	0	0	0	0	0	0	0	0	0	0	0	0
290	XM_030622045.1	0	0	0	0	0	0	0	0	0	0	0	0	0	0	0	0	0	0	0	0	0	0	0	0	0	0	0	0	0	0	0	0	0	0	0	0	0	0	0	0	0	0	0	0	0	0	0	0
291	XM_030622046.1	0	0	0	0	0	0	0	0	0	0	0	0	0	0	0	0	0	0	0	0	0	0	0	0	0	0	0	0	0	0	0	0	0	0	0	0	0	0	0	0	0	0	0	0	0	0	0	0
292	XM_030622047.1	0	0	0	0	0	0	0	0	0	0	0	0	0	0	0	0	0	0	0	0	0	0	0	0	0	0	0	0	0	0	0	0	0	0	0	0	0	0	0	0	0	0	0	0	0	0.082456	0	0
293	XM_030622048.1	0.009673	0	0	0	0	0	0	0	0	0	0	0	0	0	0	0	0	0	0	0	0	0	0	0	0	0	0	0	0	0	0	0	0	0	0	0	0	0	0	0	0	0	0	0	0	0	0.061417	0
294	XM_030622049.1	0	0	0	0	0	0	0	0	0	0	0	0	0	0	0	0	0	0	0	0	0.161006	0	0	0	0	0	0	0	0	0	0	0	0	0	0	0	0	0	0	0.195972	0	0	0	0	0	0	0.148226	0.125234
295	XM_030622050.1	0	0	0	0	0	0	0	0	0	0	0	0	0	0	0	0	0	0	0	0	0	0	0	0	0	0	0	0	0	0	0	0	0	0	0	0	0	0	0	0	0	0	0	0	0	0.076878	0	0
296	XM_030622051.1	0	0	0	0	0	0	0	0	0	0	0	0	0.060688	0	0	0	0	0	0	0	0	0	0	0	0	0	0	0	0	0	0	0	0	0	0	0	0	0	0	0	0	0	0	0	0	0	0	0
297	XM_030622052.1	0	0	0	0	0	0	0	0	0	0	0	0	0	0	0	0	0	0	0	0	0	0	0	0	0	0	0	0	0	0	0	0	0	0	0	0	0	0	0	0	0	0	0	0	0	0	0	0
298	XM_030622053.1	0	0	0	0	0	0	0	0	0	0.171759	0	0.01192	0	0.017796	0.184847	0	0	0	0	0	0	0	0	0	0	0	0	0	0	0	0	0	0	0	0	0	0	0	0	0	0	0	0	0.090899	0	0	0	0
299	XM_030622054.1	0	0	0	0	0	0	0	0	0	0	0	0	0	0	0	0	0	0	0	0	0	0	0	0	0	0	0	0	0	0	0	0	0	0	0	0	0	0	0	0	0	0	0	0	0	0	0	0
300	XM_030622055.1	0	0	0	0	0	0	0	0	0	0	0	0	0	0	0	0	0	0	0	0	0	0	0	0	0	0	0	0	0	0	0	0	0	0	0	0	0	0	0	0	0	0	0	0	0	0	0.226577	0
301	XM_030622056.1	81.8829	8.99976	5.53642	14.5498	11.0441	10.3063	25.1373	4.16657	7.72538	4.78657	3.68485	15.2559	15.5222	5.47568	3.57178	1.93971	6.3303	4.13201	3.16916	8.21941	6.37281	8.21874	8.01723	3.5209	9.79308	5.13358	7.94065	7.19198	10.1996	10.1958	12.9706	7.5402	9.44094	9.38633	11.7875	14.2759	7.61468	9.4032	9.22532	6.21071	7.98997	10.0851	4.5701	7.84032	9.77332	8.02784	8.80066	6.98889
302	XM_030622057.1	0	0	0	0	0	0	0	0	0	0	0	0	0	0	0	0	0	0	0	0	0	0	0	0	0	0	0	0	0	0	0	0	0	0	0	0	0	0	0	0	0	0	0	0	0	0	0.044141	0
303	XM_030622058.1	0	0	0	0	0	0	0	0	0	0	0	0	0	0	0	0	0	0	0	0	0	0	0	0	0	0	0	0	0	0	0	0	0	0	0	0	0	0	0	0	0	0	0	0	0	0	0	0
304	XM_030622059.1	0	0	0	0	0	0	0	0	0	0	0	0	0	0	0	0	0	0	0	0	0	0	0	0	0	0	0	0	0	0	0	0	0	0	0	0	0	0	0	0	1.07154	0.978675	1.8376	2.29978	0.448021	0.47119	0	0
305	XM_030622060.1	0	0	0	0	0	0	0	0	0	0	0	0	0	0	0	0	0	0	0	0	0	0	0	0	0	0	0	0	0	0	0	0	0	0	0	0	0	0	0	0	0.502995	0.775685	0.375096	0.912159	0.205741	0.4288	0	0
306	XM_030622061.1	0	0	0	0	0	0	0	0	0	0	0	0	0	0	0	0	0	0	0	0	0	0	0	0	0	0	0	0	0	0	0	0	0	0	0	0	0	0	0	0	0	0	0	0.236445	0	0	0	0
307	XM_030622062.1	0	0.590256	0	0	0.846732	0	0	0	0	0	0	0.090845	0	0.027592	12.1184	0	0	0	0	0	0	0.089897	0.112441	0.310906	0.970587	0.442859	0.636108	0	0.45453	1.05277	0	0	0	0	2.38937	1.27467	1.05997	0.416075	0	0.801919	0	0	0	0	0	0	0	0
308	XM_030622063.1	0	0	0	0	0	0	0	0	0	0.705157	0	0	0	0.098375	0	0	0	0	0	0	0	0	0	0	0	0	0	0	0.113022	0	0.274958	0	0.213071	0	0	0	0	0	0	0	0	0	0	0	0	0.307328	0	0
309	XM_030622064.1	68.4311	407.449	69.7276	538.293	34.3553	71.9624	416.678	12.489	11.4837	38.2498	14.4173	5.88062	20.2723	62.5919	189.451	7.31701	126.168	216.191	136.298	138.048	167.945	170.916	111.318	65.241	187.231	135.882	148.587	164.119	194.514	196.049	145.458	135.773	157.673	324.177	164.697	288.576	136.845	174.716	214.74	175.292	88.8606	35.5258	39.7714	44.1394	51.1889	33.714	9.26678	115.284
310	XM_030622065.1	0	0.173989	0	0	0	0	0	0	0	0	0	0	0	0	0	0	0	0	0	0	0	0	0	0	0	0	0	0	0	0	0	0	0	0	0	0	0	0.244284	0	0	0	0	0	0	0	0	0	0.125234
311	XM_030622066.1	0	0	0	0	0	0	0	0	0	0	0	0	0	0	0	0	0	0	0	0	0	0	0	0	0	0	0	0	0	0	0	0	0	0	0	0	0	0	0	0	0.72612	2.0048	1.47123	1.9529	0.947712	0.216646	0	0
312	XM_030622067.1	0	0	0	0	0	0	0	0	0	0	0	0	0	0	0	0	0	0	0	0	0	0	0	0	0	0	0	0	0	0	0	0	0	0	0	0	0	0	0	0	0	0	0	0	0	0	0	0
313	XM_030622068.1	0.100153	0.036147	0.143658	0.107201	0.044429	0	0	0.143417	0.166151	0	0.078906	0.18036	0.113391	0.071832	0.11959	0	0	0	0	0.036739	0.046542	0.073509	0	0	0.038087	0	0.094765	0	0	0.047837	0	0	0	0	0	0.063953	0.0489	0	0	0	0	0.127695	0	0	0	0.297472	0	0
314	XM_030622069.1	0	0	0	0	0	0	0	0	0	0	0	0	0	0	0	0	0	0.301501	0	0	0	0	0	0	0	0	0	0	0	0	0	0	0	0	0	0	0	0	0	0	0	0	0	0	0	0	0	0
315	XM_030622070.1	0	0	0	0	0	0	0	0	0	0.030091	1.11889	0	0	0	0	0	0	0	0	0	0	0	0	0	0	0	0	0	0	0	0	0	0	0	0	0	0	0	0	0	0	0	0	0	0	0	0.039962	0
316	XM_030622071.1	0	0	0	0	0	0	0	0	0	0.023565	1.05699	0	0	0.157452	0	0	0	0	0	0	0	0	0	0	0	0.059495	0	0	0	0	0	0	0	0	0	0	0	0	0	0	0	0	0	0	0	0	0	0
317	XM_030622072.1	0	0	0	0	0	0	0	0	0	0	0	0	0	0	0	0	0	0	0	0	0	0	0	0	0	0	0	0	0	0	0	0	0	0	0	0	0	0	0	0	0	0	0	0	0	0	0	0
318	XM_030622073.1	0	0	0	0	0	0	0	0	0	0	0	0	0	0	0	0	0	0	0	0	0	0	0	0	0	0	0	0	0	0	0	0	0	0	0	0	0	0	0	0	0	0	0	0	0	0	0	0
319	XM_030622074.1	0.348256	0.077717	0.523223	0.207237	1.48724	0.882501	0.813776	1.04755	1.14363	0	2.34953	1.41773	1.46103	1.08329	0.499282	0	0.972818	0.210313	0.144905	0	0.307361	1.071	0.177586	0.23016	0.395718	0.889461	0.931651	1.42908	0.215071	1.27247	1.58516	1.34166	0.397171	0.520709	0.332711	1.26733	0.176442	0.244284	0	0.779794	2.44311	1.08562	0	0.361631	0.276214	0.635301	0	0.345276
320	XM_030622075.1	0	0	0	0	0	0	0	0	0	0	0	0	0	0	0	0	0	0	0	0	0	0	0	0	0	0	0	0	0	0	0	0	0	0	0	0	0	0	0	0	0	0	0	0	0	0	0	0
321	XM_030622076.1	0	0	0	0	0	0	0	0	0	0	0	0	0	0	0	0	0	0	0	0	0	0	0	0	0	0	0	0	0	0	0	0	0	0	0	0	0	0	0	0	0	0	0	0	0	0	0	0
322	XM_030622077.1	0.055849	0.019311	1.82855	1.42282	2.76013	1.80905	0.569724	1.27242	2.2939	0.418598	1.50696	3.91351	1.87076	3.41095	3.56902	0.761019	1.80262	1.85753	1.73257	1.4191	1.71294	2.10682	1.18717	0.329092	2.0624	2.12637	2.39179	2.59152	1.40966	1.7208	1.10696	2.01849	1.63861	1.40496	0.770572	1.10724	1.25083	2.1968	1.48608	1.70935	2.43032	3.22891	4.15776	2.13505	2.58834	4.45197	2.40592	1.31031
323	XM_030622078.1	0	0	0	0	0	0	0	0	0	0	0.27801	0	0	0	0.375771	0	0	0	0	0	0	0	0	0	0	0	0	0	0	0	0	0	0	0	0	0	0	0	0	0	0	0	0	0	0	0	0	0
324	XM_030622079.1	0.503854	0	0.172575	0	0.058331	0	0	0.558821	0.289683	0	0	0.132309	0	0.28882	0.068879	0.213805	0	0	0	0.11588	0	0	0	0	0	0	0	0	0	0	0	0	0	0	0	0	0	0	0	0	0	0	0	0	0	0	0	0
325	XM_030622080.1	2.11021	0.097327	0.010958	0.011472	0.095086	0.06836	0	0	0	0.092281	0.029306	0.010588	0	0	0	0	0.096756	0.103866	0	0.015231	0.016773	0.125739	0.111692	0.115687	0.343617	0.193293	0.190046	0.109333	0.228682	0.323362	0.270632	0.447378	0.184575	0.302338	0.470625	0.337604	0.312453	0.522777	0.718197	0.3061	0.152806	0.029148	0	0.443869	0.106324	0.063323	0.706469	0.062085
326	XM_030622081.1	0	0	0	0	0	0	0.243314	0	0	0	0	0	0	0	0	0	0.59002	0	0	0	0	0	0.339365	0	0	0	0	0	0	0	0	0	0	0	0	0	0	0	0	0	0	0	0	0	0	0	0	0
327	XM_030622082.1	0	0	0	0	0	0	0	0	0	0	0	0	0	0	0	0	0	0	0	0	0	0	0	0	0	0	0	0	0	0	0	0	0	0	0	0	0	0	0	0	0	0	0	0	0	0	0	0
328	XM_030622083.1	0.037125	0.064117	0.132054	0.058558	0.1881	0	0.147554	0	0.238105	0	0	0.518216	0.337065	0.125502	0.126525	0	0	0	0.0945	0	0	0	0	0	0	0.125326	0.085896	0	0	0.510605	0.104448	0.1635	0.104571	0	0.095312	0	0.097693	0.252848	0	0	0.337573	0	0.666418	0	0	0.095295	0.830369	0.127622
329	XM_030622084.1	0.793778	0.447279	0.072324	0	1.16957	0	0	0.470488	0.621653	2.49574	1.47527	0.262815	0.317136	0.643299	0.715053	0.269054	0	0	0	0	0.213508	0	0.479988	0.355512	0.534083	0.800279	0.33688	1.46838	0	1.47711	0.688022	1.77056	0	1.45721	0	0.336366	1.12372	0.238906	1.28148	0.702528	0	1.22761	1.45024	1.16649	0.832765	0.897465	10.0354	0
330	XM_030622085.1	0	0	0	0	0	0	0	0	0	0	0	0	0	0	0	0	0	0	0	0	0	0	0	0	0	0	0	0	0	0	0	0	0	0	0	0	0	0	0	0	0	0	0	0	0	0	0	0
331	XM_030622086.1	0	0	0	0	0	0	0	0	0	0	0	0	0	0	0	0	0	0	0	0	0	0	0	0	0	0	0	0	0	0	0	0	0	0	0	0	0	0	0	0	0	0	0	0	0	0	0	0
332	XM_030622087.1	3.23895	4.4873	3.1225	4.05102	5.38476	5.3084	5.39698	2.91267	3.14262	5.67647	6.74697	3.5882	4.82099	5.90258	6.40287	1.37249	3.52083	4.02766	3.14473	5.59846	4.33421	6.06366	3.42893	2.04644	5.19347	4.19697	4.94357	5.05032	4.55532	4.36131	4.91757	4.34108	3.61453	3.69476	3.06772	2.86214	3.24817	3.49691	3.91875	5.3316	7.10344	7.79644	6.89983	4.34541	5.16765	7.14454	5.85838	2.30328
333	XM_030622088.1	0	0	0	0	0	0	0	0	0	0	0	0	0	0	0	0	0	0	0	0	0	0	0	0	0	0	0	0	0	0	0	0	0	0	0	0	0	0	0	0	0	0	0	0	0	0	0	0
334	XM_030622089.1	0.046247	0	0.034519	0	0.09247	0	0	0	0.113471	0	0	0.154737	0	0	0.051447	0	0	0	0	0	0	0	0.148144	0.690479	0	0	0	0.101118	0	0	0	0.249177	0.139116	0	0	0	0	0	0	0	0	0.233629	0	0	0	0	0	0.150665
335	XM_030622090.1	0	0	0	0	0	0	0	0	0	0	0	0	0	0	0	0	0	0	0	0	0	0	0	0	0	0	0	0	0	0	0	0	0	0	0	0	0	0	0	0	0	0	0	0	0	0	0	0
336	XM_030622091.1	0	0	0	0	0	0	0	0	0	0	0	0	0	0	0	0	0	0	0	0	0	0	0	0	0	0	0	0	0	0	0	0	0	0	0	0	0	0	0	0	0	0	0	0	0	0	0	0
337	XM_030622092.1	0	0	0	0	0	0	0	0	0	0	0	0	0	0	0	0	0	0	0	0	0	0	0	0	0	0	0	0	0	0	0	0	0	0	0.059297	0	0	0	0	0	0	0	0	0	0	0	0	0
338	XM_030622093.1	0	0	0	0	0	0	0.307634	0	0.106659	0	0	0.125685	0	0	0.102624	0	0	0	0.180854	0	0	0	0	0	0	0	0	0	0.773646	0	0.440597	0	0	0.190899	0.183924	0	0	0.248533	0	0	0	0	0	0.487673	0	0	0	0
339	XM_030622094.1	0	0	0	0	0	0	0	0	0	0	0	0	0	0	0	0	0	0	0	0	0	0	0	0	0	0	0	0	0	0	0	0	0	0.031687	0	0	0	0	0	0	0	0	0	0	0	0	0	0
340	XM_030622095.1	0	0	0	0	0	0	0	0	0	0	0	0	0	0	0	0	0	0	0	0	0	0	0	0	0	0	0	0	0	0	0	0	0	0	0	0	0	0	0	0	0	0	0	0	0	0	0	0
341	XM_030622096.1	0	0	0	0	0	0	0	0	0	0	0	0	0	0	0	0	0	0	0	0	0	0	0	0	0	0	0	0	0	0	0	0	0	0	0	0	0	0	0	0	0	0	0	0	0	0	0	0
342	XM_030622097.1	0	0	0	0	0	0	0	0	0	0	0	0	0	0	0	0	0	0	0	0	0	0	0	0	0	0	0	0	0	0	0	0	0	0.032385	0	0	0	0	0	0	0	0	0	0	0	0	0	0
343	XM_030622098.1	0.054561	0.055115	0.035634	0.294175	0.093076	0	0	0	0	0	0	0.671993	1.09168	3.13197	0.236981	0	0.357237	0.144506	0.476887	0.196126	0.558185	0	0.259507	0.182996	0.366225	0.622998	0.861375	0.403977	0.764999	1.38652	1.71193	0.84488	0.580198	0.625116	0.601399	0	0.393929	0.547428	0.18859	0.420132	0.621841	1.51099	0.936178	1.54737	1.59609	1.11198	0.469359	0.251943
344	XM_030622099.1	0.021676	0	0	0	0	0	0	0	0	0	0	0	0	0	0	0	0	0	0	0	0	0	0.063905	0	0	0	0	0	0	0	0	0	0	0	0	0	0	0	0	0	0	0	0	0	0	0	0	0
345	XM_030622100.1	0	0	0	0	0	0	0	0	0	0	0	0	0	0	0	0	0	0	0	0	0	0	0	0	0	0	0	0	0	0	0	0	0	0	0	0	0	0	0	0	0	0	0	0	0	0	0	0
346	XM_030622101.1	0.062989	0	0.011688	0	0	0.045704	0	0	0	0	0	0	0	0	0	0	0	0	0	0.097572	0	0	0	0	0.033084	0	0	0	0	0	0	0	0	0	0	0	0	0	0	0.196515	0	0	0	0	0.081802	0	0	0
347	XM_030622102.1	0	0	0	0	0	0	0	0	0	0	0	0	0	0	0	0	0	0	0	0	0	0	0	0	0	0	0	0	0	0	0	0	0	0	0	0	0	0	0	0	0	0	0	0	0	0	0	0
348	XM_030622103.1	0	0	0	0	0	0	0	0	0	0	0	0	0	0	0	0	0	0	0	0	0	0	0	0	0	0	0	0	0	0	0	0	0	0	0	0	0	0	0	0	0	0	0	0	0	0	0	0
349	XM_030622104.1	0	0	0	0	0	0	0	0	0	0	0	0	0	0	0	0	0	0	0	0	0	0	0	0	0	0	0	0	0	0	0	0	0	0	0	0	0	0	0	0	0	0	0	0	0	0	0	0
350	XM_030622105.1	0	0	0	0	0	0	0	0	0	0	0	0	0	0	0	0	0	0	0	0	0	0	0	0	0	0	0	0	0	0	0	0	0	0	0	0	0	0	0	0	0	0	0	0	0.027208	0	0	0
351	XM_030622106.1	0	0	0	0	0	0	0	0	0	0	0	0	0	0	0	0	0	0	0	0	0	0	0	0	0	0	0	0	0	0	0	0	0	0	0	0	0	0	0	0	0	0	0	0	0	0	0	0
352	XM_030622107.1	0	0	0	0	0	0	0	0	0	0	0	0	0	0	0	0	0	0	0	0	0	0	0	0	0	0	0	0	0	0	0	0	0	0	0	0	0	0	0	0	0	0	0	0	0	0	0	0
353	XM_030622108.1	0	0	0	0	0	0	0	0	0	0	0	0	0	0	0	0	0	0	0	0	0	0	0	0	0	0	0	0	0	0	0	0	0	0	0	0	0	0	0	0	0	0	0	0	0	0	0	0
354	XM_030622109.1	0	0	0	0	0	0	0	0	0	0	0	0	0	0	0	0	0	0	0	0	0	0	0	0	0	0	0	0	0	0	0	0	0	0	0	0	0	0	0	0	0	0	0	0	0	0	0	0
355	XM_030622110.1	0	0	0	0	0	0	0	0	0	0	0	0	0	0	0	0	0	0	0	0	0	0	0	0	0	0	0	0	0	0	0	0	0	0	0	0	0	0	0	0	0	0	0	0	0	0	0.053032	0
356	XM_030622111.1	0	0	0.017559	0	0	0	0	0	0	0	0	0.017529	0.11192	0.019816	0	0	0	0	0	0	0	0	0	0	0	0	0	0	0	0.049812	0.09456	0.116055	0	0	0	0	0.070648	0	0	0	0	0	0	0	0	0	0	0.632426
357	XM_030622112.1	0	0	0	0	0	0	0	0.237738	0	0	0	0.019577	0	0	0	0	0	0	0	0	0	0	0	0	0	0	0	0	0	0	0	0	0	0.213059	0	0	0	0	0	0	0.633227	0	0	0	0	0	0	0
358	XM_030622113.1	0	0	0.241208	0	0.685883	0.142867	0	0	0	0.102742	0	0.043114	0	0	0.038181	0	0	0.133151	0	0.072759	0.175844	0.12038	0	0	0.211719	0	0	0	0	0	0	0.132447	0	0	0	0	0.132671	0	0.132942	0	1.43931	1.43477	0.553966	0.302237	1.49637	2.19483	1.07635	0.066861
359	XM_030622114.1	0.039751	0	0.008961	0.017816	0.012016	0.086102	0	0.016699	0	0.317426	0	0.005126	0	0	0	0	0.089986	0.037656	0.073254	0	0.026751	0.067025	0.061333	0	0	0	0	0	0	0	0.071284	0.061062	0.036597	0.029857	0	0.067148	0.032169	0	0	0	0	0.025787	0	0	0	0	0	0.101914
360	XM_030622115.1	0	0	0	0	0	0	0	0	0	0	0	0	0	0	0	0	0	0	0	0	0	0	0	0	0	0	0	0	0	0	0	0	0	0	0	0	0	0	0	0	0	0	0	0	0	0	0	0
361	XM_030622116.1	0	1.03033	0	0	0.733993	0	0	0	0	0	0	0	1.47487	0	0	0	0	0	0	1.1128	0	1.01288	0	0	0.714724	0	0.439228	0	0	0	0	0.410084	0	0.5228	0.839493	0	0	0	0	0.988381	0	0	0	0	0	0	0	0.356772
362	XM_030622117.1	0.021308	0	0	0	0	0	0	0	0	0	0	0	0	0	0	0	0	0	0.047409	0	0	0	0	0	0	0	0	0	0	0	0	0	0	0	0	0	0	0	0	0	0	0	0	0	0	0	0	0
363	XM_030622118.1	0	0	0	0	0	0	0	0	0	0	0	0	0	0	0	0	0	0	0	0	0	0	0	0	0	0	0	0	0	0	0	0	0	0	0	0	0	0	0	0	0	0	0	0	0	0	0	0
364	XM_030622119.1	0	0	0	0	0	0	0	0	0	0	0	0	0	0	0	0	0	0	0	0	0	0	0	0	0	0	0	0	0	0	0	0	0	0	0	0	0	0	0	0	0	0	0	0	0	0	0	0
365	XM_030622120.1	0	0	0	0	0	0	0	0	0	0	0	0	0	0	0	0	0	0	0	0	0	0	0	0	0	0	0	0	0	0	0	0	0	0	0	0	0	0	0	0	0	0	0	0	0	0	0	0
366	XM_030622121.1	0	0	0	0	0	0	0	0	0	0	0	0	0	0	0	0	0	0	0	0	0	0	0	0	0	0	0	0	0	0	0	0	0	0	0	0	0	0	0	0	0	0	0	0	0	0	0	0
367	XM_030622122.1	0	0	0	0	0	0	0	0	0	0	0	0	0	0	0	0	0	0	0	0	0	0	0	0	0	0	0	0	0	0	0	0	0	0	0	0	0	0	0	0	0	0	0	0	0	0	0	0
368	XM_030622123.1	0	0	0	0	0	0	0	0	0	0	0	0	0	0	0	0	0	0	0	0	0	0	0	0	0	0	0	0	0	0	0	0	0	0	0	0	0	0	0	0	0	0	0	0	0	0	0	0
369	XM_030622124.1	0.020321	0	0	0	0	0	0	0	0	0	0.032767	0	0	0	0	0	0	0	0	0	0	0	0	0	0	0	0	0	0	0	0.051033	0	0	0	0	0.048408	0	0	0	0	0	0	0	0	0	0	0	0
370	XM_030622125.1	0	0	0	0	0	0	0	0	0	0	0	0	0	0	0	0	0	0	0	0	0	0	0	0	0	0	0	0	0	0	0	0	0	0	0	0	0	0	0	0	0	0	0	0	0	0	0	0
371	XM_030622126.1	0	0	0	0	0	0	0	0	0	0	0	0	0	0	0	0	0	0	0	0	0	0	0	0	0	0	0	0	0	0	0	0	0	0	0	0	0	0	0	0	0	0	0	0	0	0	0	0
372	XM_030622127.1	0	0	0	0	0	0	0	0	0	0	0	0	0	0	0	0	0	0	0	0	0	0	0	0	0	0	0	0	0	0	0	0	0	0	0	0	0	0	0	0	0	0	0	0	0	0	0	0
373	XM_030622128.1	0	0	0	0	0	0	0	0	0	0	0	0	0	0	0	0	0	0	0	0	0	0	0	0	0	0	0	0	0	0	0	0	0	0	0	0	0	0	0	0	0	0	0	0	0	0	0	0
374	XM_030622129.1	0	0	0	0	0	0	0	0	0	0	0	0	0	0	0	0	0	0	0	0	0	0	0	0	0	0	0	0	0	0	0	0	0	0	0	0	0	0	0	0	0	0	0	0	0	0	0	0
375	XM_030622130.1	0	0	0	0	0	0	0	0	0	0	0	0	0	0	0	0	0	0	0	0	0	0	0	0	0	0	0	0	0	0	0	0	0	0	0	0	0	0	0	0	0	0	0	0	0	0	0	0
376	XM_030622131.1	0	0	0	0	0	0	0	0	0	0	0	0	0	0	0	0	0	0	0	0	0	0	0	0	0	0	0	0	0	0	0	0	0	0	0	0	0	0	0	0	0	0	0	0	0	0.341077	0	0
377	XM_030622132.1	0	0	0	0	0	0	0	0	0	0	0	0	0	0	0	0	0	0	0	0	0	0	0	0	0	0	0	0	0	0	0	0	0	0	0	0	0	0	0	0	0	0	0	0	0	0	0	0
378	XM_030622133.1	0	0	0	0	0	0	0	0	0	0	0	0	0	0	0	0	0	0	0	0	0	0	0	0	0	0	0	0	0	0	0	0	0	0	0	0	0	0	0	0	0	0	0	0	0	0	0	0
379	XM_030622134.1	0	0	0	0	0	0	0	0	0	0	0	0	0	0	0	0	0	0	0	0	0	0	0	0	0	0	0	0	0	0	0	0	0	0	0	0	0	0	0	0	0	0	0	0	0	0	0	0
380	XM_030622135.1	0.046194	0.025641	0	0	0	0	0	0	0	0	0	0.031946	0	0	0	0	0	0	0	0	0	0	0	0	0	0	0	0	0	0	0	0	0	0	0	0	0	0	0	0	0	0	0	0	0	0	0	0
381	XM_030622136.1	0	0	0	0	0	0	0	0	0	0	0	0	0	0	0	0	0	0	0	0	0	0	0	0	0	0	0	0	0	0	0	0	0	0	0.058622	0	0	0	0	0	0	0	0	0	0	0	0	0
382	XM_030622137.1	0	0	0	0	0	0	0	0	0	0	0	0	0	0	0	0	0	0	0	0	0	0	0	0	0	0	0	0	0	0	0	0	0	0	0	0	0	0	0	0	0	0	0	0	0	0	0	0
383	XM_030622138.1	0	0	0	0	0	0	0	0	0	0	0	0	0	0	0	0	0.138979	0	0	0	0	0	0.142356	0	0.102949	0	0	0	0	0.13614	0.489254	0.126656	0	0.142317	0	0	0.140436	0.745043	0.194811	0.155966	0	0	0	0	0	0	0	0.098033
384	XM_030622139.1	0	0	0	0	0	0	0	0	0	0	0	0	0	0	0	0	0	0	0	0	0	0	0	0	0	0	0	0	0	0	0	0	0	0	0	0	0	0	0	0	0	0	0	0	0	0	0	0
385	XM_030622140.1	41.8225	15.1372	21.4606	15.1892	22.5507	43.423	24.578	16.8926	29.9355	78.84	25.6548	56.901	43.4886	44.2445	128.256	8.05081	20.5264	16.8399	9.70959	21.3132	24.3931	23.1918	11.2766	5.30017	14.8102	11.3021	17.4955	18.0546	16.2609	17.6768	17.4769	15.4984	22.1434	17.8455	15.5883	13.3524	15.267	11.9277	9.53642	15.4927	34.6125	34.4399	40.6028	31.8513	42.1111	31.0218	17.4284	26.2872
386	XM_030622141.1	0.034111	0	0	0	0.030255	0	0	0	0	0	0	0.023038	0	0.017227	0.036196	0	0	0	0	0	0.074798	0	0	0	0	0	0	0	0.115484	0	0	0	0	0	0.090377	0	0.087058	0	0.131007	0	0	0	0	0	0	0	0.049802	0
387	XM_030622142.1	0	0	0	0	0	0	0	0	0	0	0	0	0	0	0	0	0	0	0	0	0	0	0	0	0	0	0	0	0	0	0	0	0	0	0	0	0	0	0	0	0	0	0	0	0	0	0	0
388	XM_030622143.1	0	0	0	0	0	0	0	0	0	0	0	0	0	0	0	0	0	0	0	0	0	0	0	0	0	0	0	0	0	0	0.09564	0	0	0	0	0	0	0	0	0	0.116744	0.164238	0.153525	0	0	0.077747	0	0
389	XM_030622144.1	0.280027	0.05883	0.0304	0.49578	0.536466	0.142931	0.195489	0.117993	0.063874	1.61533	1.17617	0.172149	0.474504	0.059409	0.976322	0.035922	0.175708	0.160018	0.127188	0.469089	0.273585	0.369261	0.105489	0.036817	0.190165	0.200138	0.159356	0.299179	0.03194	0.372879	0.630346	0.319271	0.091528	0.230414	0.100623	0.147984	0.136034	0.237244	0.113273	0.114429	0.274771	0.489052	0.579758	0.306256	0.149047	0.242736	1.12359	0.03461
390	XM_030622145.1	0	0	0	0	0	0	0	0	0	0	0	0	0	0	0	0	0	0	0	0	0	0	0	0	0	0	0	0	0	0	0	0	0	0	0	0	0	0	0	0	0	0	0	0	0	0	0	0
391	XM_030622146.1	1.65629	0.322618	0.298683	0.322636	1.6419	0.849863	0.093643	0.339366	0.420443	0.010975	0.146606	0.337477	0.058964	0.322461	0.3534	0.271078	0.612791	0.663979	0.294476	0.277248	0.876463	0.906124	0.410763	0.04695	0.758844	0.319021	0.425678	0.870008	0.56314	0.79875	0.333303	1.17929	0.552573	0.848443	0.513572	0.324401	0.450497	0.582515	0.398117	0.396172	0.019811	0	0.050229	0.066483	0	0	1.5398	0.579654
392	XM_030622147.1	0	0	0	0	0	0	0	0	0	0	0	0	0	0.026258	0	0	0	0	0	0.04374	0	0	0	0	0	0	0	0	0	0	0	0	0	0	0	0	0	0	0	0	0	0	0	0	0.05499	0	0	0
393	XM_030622148.1	0	0	0	0	0	0	0	0	0	0	0	0	0	0	0	0	0	0	0	0	0	0	0	0	0	0	0	0	0	0	0	0	0	0	0	0	0	0	0	0	0	0	0	0	0	0	0	0
394	XM_030622149.1	2.12597	2.13164	2.25384	1.59627	3.05725	3.58017	2.13682	2.51705	3.44327	0.230957	1.81244	3.2366	2.82957	3.2615	2.13381	0.96706	1.5767	1.33972	0.470415	1.62579	1.04047	2.31451	0.534795	0.242145	0.797981	0.924332	0.77742	1.31395	0.972123	1.5219	1.08779	0.719455	0.702559	1.78651	1.04606	0.897665	1.05357	1.56923	0.906449	0.918389	2.72116	3.51213	2.64472	4.02973	2.89887	4.08832	4.36401	1.74281
395	XM_030622150.1	0	0	0	0	0	0	0	0	0	0	0	0	0	0	0	0	0	0	0	0	0	0	0	0	0	0	0	0	0	0	0	0	0	0	0	0	0	0	0	0	0	0	0	0	0	0	0	0
396	XM_030622151.1	0	0	0	0	0	0	0	0	0	0	0	0	0	0	0	0	0	0	0	0	0	0	0	0	0	0	0	0	0	0	0	0	0	0	0	0	0	0	0	0	0	0	0	0	0	0	0	0
397	XM_030622152.1	0	0	0	0	0	0	0	0	0	0	0	0	0	0	0	0	0	0	0	0	0	0	0	0	0	0	0	0	0	0	0	0	0	0	0	0	0	0	0	0	0	0	0	0	0	0	0	0
398	XM_030622153.1	0	0	0	0	0	0	0	0	0	0	0	0	0	0	0	0	0	0	0	0	0	0	0	0	0	0	0	0	0	0	0	0	0	0	0	0	0	0	0	0	0	0	0	0	0	0	0	0.027929
399	XM_030622154.1	0	0	0	0	0	0	0	0	0	0	0	0	0	0	0	0	0	0	0	0	0	0	0	0	0	0	0	0	0	0	0	0	0	0	0	0	0	0	0	0	0	0	0	0	0	0	0	0
400	XM_030622155.1	0	0	0	0	0	0	0	0	0.102166	0.047348	0	0	0	0	0	0	0	0	0	0	0	0	0	0	0	0	0	0	0	0	0	0	0	0	0	0	0.098472	0	0	0	0	0	0	0	0	0	0.217505	0
401	XM_030622156.1	0	0	0	0	0	0	0	0	0	0	0	0	0	0	0	0	0	0	0	0	0	0	0	0	0	0	0	0	0	0	0	0	0	0	0	0	0	0	0	0	0	0	0	0	0	0	0	0
402	XM_030622157.1	0	0	0	0	0	0	0	0	0	0	0	0	0	0	0	0	0	0	0	0	0	0	0	0	0	0	0	0	0	0	0	0	0	0	0	0	0	0	0	0	0	0	0	0	0	0	0	0
403	XM_030622158.1	0	2.85192	0	0.452232	0.64979	0	0	0.194556	0.999001	0	0	0.63947	3.44531	0.356594	0	0	0	1.4318	0.35742	0	0	0.756444	0.367152	0.767748	1.45233	0.494241	0.506902	0.952482	0	0.432918	1.31645	0.251369	0	0	0	0.341833	0.33674	0.307798	0	0	0.428357	2.3973	0.509294	1.4792	0.539107	0.33491	0.799917	0.7734
404	XM_030622159.1	0	0	0	0	0	0	0	0	0	0	0	0	0	0	0	0	0	0	0	0	0	0	0	0	0.062738	0	0	0	0	0	0	0	0	0	0	0	0	0	0	0	0	0	0	0	0	0	0	0
405	XM_030622160.1	0	0	0	0	0	0	0	0	0	0	0	0	0	0	0	0	0	0	0	0	0	0	0	0	0	0	0	0	0	0	0	0	0	0	0	0	0	0	0	0	0	0	0	0	0	0	0	0
406	XM_030622161.1	0	0	0	0	0	0	0	0	0	0	0	0	0	0	0	0	0	0	0	0	0	0	0	0	0	0	0	0	0	0	0	0	0	0	0	0	0	0	0	0	0	0	0	0	0	0	0	0
407	XM_030622162.1	0	0	0	0	0	0	0	0	0	0	0	0	0	0	0	0	0	0	0	0	0	0	0	0	0	0	0	0	0	0	0	0	0	0	0	0	0	0	0	0	0	0	0	0	0	0	0	0
408	XM_030622163.1	0	0	0	0	0	0	0	0	0	0	0	0	0	0	0	0	0	0	0	0	0	0	0	0	0	0	0	0	0	0	0	0	0	0	0	0	0	0	0	0	0	0	0	0	0	0	0	0
409	XM_030622164.1	0	0	0	0	0	0	0	0	0	0	0	0	0	0	0	0	0.177186	0	0	0	0	0	0	0	0	0	0	0	0	0.364749	0	0	0	0	0.181826	0	0	0	0	0	0	0	0	0	0	0	0	0
410	XM_030622165.1	0	0	0	0	0	0	0	0	0	0	0	0	0	0	0	0	0	0	0	0	0	0	0	0	0	0	0	0	0	0	0	0	0	0	0	0	0	0	0	0	0	0	0	0	0	0	0	0
411	XM_030622166.1	0	0	0	0	0	0	0	0	0	0	0	0	0	0	0	0	0	0	0	0	0	0	0	0	0	0	0	0	0	0	0	0	0	0	0	0	0	0	0	0	0	0	0	0	0	0	0	0
412	XM_030622167.1	0.034692	0	0	0	0	0	0	0	0	0	0	0	0	0	0	0	0	0	0	0	0	0	0	0	0	0	0	0	0	0	0	0	0	0	0	0	0.023537	0	0	0	0	0	0	0	0	0	0	0
413	XM_030622168.1	0	0	0	0	0	0	0	0	0.086157	0	0	0.059255	0	0	0	0	0	0	0	0	0	0	0	0	0	0	0	0	0	0	0	0	0	0	0	0	0.102628	0	0	0	0	0	0.147769	0	0.083725	0	0	0
414	XM_030622169.1	0	0	0	0	0	0	0	0	0	0	0	0	0	0	0	0	0	0	0	0	0	0	0	0	0	0	0	0	0	0	0	0	0	0	0	0	0	0	0	0	0	0	0	0	0	0	0	0
415	XM_030622170.1	0	0	0	0	0	0	0	0	0	0	0	0	0	0	0	0	0	0	0	0	0	0	0	0.0764	0	0	0	0	0	0	0	0	0	0	0	0	0	0	0	0	0	0	0	0	0	0	0	0
416	XM_030622171.1	0	0	0	0	0	0	0	0	0	0	0	0	0	0	0	0	0	0	0	0	0	0	0	0	0	0	0	0	0	0	0	0	0	0	0	0	0	0	0	0	0	0	0	0	0	0	0	0
417	XM_030622172.1	0	0	0	0	0	0	0	0	0	0	0	0	0	0	0	0	0	0	0	0	0	0	0	0	0	0	0	0	0	0	0	0	0	0	0	0	0	0	0	0	0	0	0	0	0	0	0	0
418	XM_030622173.1	0	0	0	0	0	0	0	0	0	0	0	0	0	0	0	0	0	0	0	0	0	0	0	0	0	0	0	0	0	0	0	0	0	0	0	0	0	0	0	0	0	0	0	0	0	0	0	0
419	XM_030622174.1	0.671174	0.044446	0.666488	0.258702	0.204843	1.17342	0	0.646162	0.351917	0.398254	0	0.64487	0	0.287557	0	0.098602	0	0.251522	0	0	0	0.706069	0	0.181674	0.145714	0.455842	0.413198	0.506133	0.481536	0.20897	0.475244	0.556497	0.355088	0.395543	0.284061	0	0.139222	0.242754	0.376595	0	1.58408	4.15444	2.66074	3.68293	2.68658	3.15876	0.569877	0.487319
420	XM_030622175.1	0	0	0	0	0	0	0	0	0	0	0	0	0	0	0	0	0	0	0	0	0	0	0	0	0	0	0	0	0	0	0	0	0	0	0	0	0	0	0	0	0	0	0	0	0	0	0	0
421	XM_030622176.1	0	0	0	0	0	0	0	0	0	0	0	0	0	0	0	0	0	0	0	0	0	0	0	0	0	0	0	0	0	0	0	0	0	0	0	0	0	0	0	0	0	0	0	0	0	0	0	0
422	XM_030622177.1	0	0	0	0	0	0	0	0	0	0	0	0	0	0	0	0	0	0	0	0	0	0	0	0	0	0	0	0	0	0	0	0	0	0	0	0	0	0	0	0	0	0	0	0	0	0	0	0
423	XM_030622178.1	0	0	0	0	0	0	0	0	0	0	0	0	0	0	0	0	0	0	0	0	0	0	0	0	0	0	0	0	0	0	0	0	0	0	0	0	0	0	0	0	0	0	0	0	0	0	0	0
424	XM_030622179.1	0	0	0	0	0	0	0	0	0	0	0	0	0	0	0	0	0	0	0	0	0	0	0	0	0	0	0	0	0	0	0	0	0	0	0	0	0	0	0	0	0	0	0	0	0	0	0	0
425	XM_030622180.1	0	0	0	0	0	0	0	0	0	0	0	0	0	0	0	0	0	0	0	0	0	0	0	0	0	0	0	0	0	0	0	0	0	0	0	0	0	0	0	0	0	0	0	0	0	0	0	0
426	XM_030622181.1	0	0	0	0	0	0	0	0	0	0	0	0	0	0	0	0	0	0	0	0	0	0	0	0	0	0	0	0	0	0	0	0	0	0	0	0	0	0	0	0	0	0	0	0	0	0	0	0
427	XM_030622182.1	0	0	0	0	0	0	0	0	0	0	0	0	0	0	0	0	0	0	0	0	0	0	0	0	0	0	0	0	0	0	0	0	0	0	0	0	0	0	0	0	0	0	0	0	0	0	0	0
428	XM_030622183.1	0	0	0	0	0	0	0	0	0	0	0	0	0	0	0	0	0	0	0	0	0	0	0	0	0	0	0	0	0	0	0	0	0	0	0	0	0	0	0	0	0	0	0	0	0	0	0	0
429	XM_030622184.1	0.178223	0.105649	0	0.383567	0.052576	0	0	0.16344	0.195297	2.96745	0.701062	0.280922	0.0753	0.245055	0.225949	0.334593	0.148964	0	0	0.347648	0.097439	0.311338	0	0	0.235212	0.151294	0.065251	0.095592	0	0.091619	0.065395	0.489899	0	0	0	0	0.100885	0	0	0.349291	1.17927	0.499006	0.455643	0.730627	0.791289	1.00888	0.090191	0.082897
430	XM_030622185.1	0	0	0	0	0	0	0	0	0	0	0	0	0	0	0	0	0	0	0	0	0	0	0	0	0	0	0	0	0	0	0	0	0	0	0	0	0	0	0	0	0	0	0	0	0	0	0	0
431	XM_030622186.1	0	0.059634	0	0	0	0	0	0	0	0	0	0	0	0	0	0	0	0	0	0	0	0	0	0	0	0	0	0	0	0	0	0	0	0	0	0	0	0	0	0	0	0	0	0	0	0	0	0
432	XM_030622187.1	0	0	0	0	0	0	0	0	0	0	0	0	0	0.090963	0	0	0	0	0	0	0	0	0	0	0	0	0	0	0	0	0	0	0	0	0	0	0	0	0	0	0	0	0	0	0	0	0	0
433	XM_030622188.1	0.057923	0	0	0	0	0	0	0.063472	0	0	0	0.048521	0	0.04308	0	0	0	0	0	0	0	0.369546	0	0	0	0.25287	0	0	0	0	0	0.083947	0.117307	0.210429	0	0.106979	0	0.592691	0	0	0	0.078974	0	0	0	0	0	0
434	XM_030622189.1	0.15378	0.620754	0.123291	0	0.576927	0.109567	0	0	0.159993	0	0	0.190173	0	0.021777	7.57678	0	0.165973	0	0	0	0	0	0	0.531842	0.135128	0.224741	0.089782	0.139798	0	0.388956	0	0	0.098075	0	1.14978	0.709924	0.562371	2.33465	0.722576	0.237732	0	0	0	0	0	0	0	0
435	XM_030622190.1	0.986704	1.88905	0.03512	0	1.07543	0.283256	0	0	0	0	0	0	0	0.151822	14.6739	0.369287	0.339003	0.149141	0.217115	0.183834	0.417693	0.381541	1.18871	0.849816	3.69675	1.43589	3.11358	2.11987	0.437941	1.55516	2.85715	1.67335	1.90302	2.15979	2.5621	2.10068	3.59409	1.88912	2.38936	1.59793	0.267323	0	0	0	0.512331	0	0	0.535142
436	XM_030622191.1	0	0	0	0	0	0	0	0	0	0	0	0	0	0	0	0	0	0	0.052844	0	0	0.050667	0	0	0.038214	0	0	0	0	0	0	0	0	0	0	0	0	0	0	0	0	0	0	0	0	0	0	0
437	XM_030622192.1	0	0	0	0	0	0	0	0.06675	0	0	0	0	0	0	0	0	0	0	0	0	0	0	0	0	0	0	0	0	0	0	0	0	0	0	0	0	0	0	0	0	0	0	0	0	0	0	0	0
438	XM_030622193.1	0	0	0	0	0	0	0	0	0	0	0	0	0	0	0	0	0	0	0	0	0	0	0	0	0	0	0	0	0	0	0	0	0	0	0	0	0	0	0	0	0	0	0	0	0	0	0	0
439	XM_030622194.1	0	0	0	0	0	0	0	0	0	0.029259	0	0	0	0	0	0	0	0	0	0	0	0	0.036312	0	0	0	0	0	0	0	0	0	0	0	0	0	0	0	0.053275	0	0	0	0	0	0	0	0	0
440	XM_030622195.1	0	0	0	0	0	0	0	0	0	0	0	0	0	0	0	0	0	0	0	0	0	0	0	0	0	0.028438	0	0	0	0	0	0	0	0	0	0	0	0	0	0	0	0	0	0	0	0	0	0
441	XM_030622196.1	0	0	0	0	0	0	0	0	0	0	0	0	0	0	0	0	0	0	0	0	0	0	0	0	0	0	0	0	0	0	0	0	0	0	0	0	0	0	0	0	0	0	0	0	0	0	0	0
442	XM_030622197.1	0	0	0	0	0	0	0	0	0	0	0	0	0	0	0	0	0	0	0	0	0	0	0	0	0	0	0	0	0	0	0	0	0	0	0	0	0	0	0	0	0	0	0	0	0	0	0	0
443	XM_030622198.1	0	0	0	0	0	0	0	0	0	0	0	0	0	0	0	0	0	0	0	0	0	0	0	0	0	0	0	0	0	0	0	0	0	0	0	0	0	0	0	0	0	0	0	0	0	0	0	0
444	XM_030622199.1	0	0	0	0	0	0	0	0	0	0	0	0	0	0	0	0	0	0	0	0	0	0	0	0	0	0	0	0	0	0	0	0	0	0	0	0	0	0	0	0	0	0	0	0	0	0	0	0
445	XM_030622200.1	0	0	0	0	0	0	0	0	0	0	0	0	0	0	0	0	0	0	0	0	0	0	0	0	0	0	0	0	0	0	0	0	0	0	0	0	0	0	0	0	0	0	0	0	0	0	0	0
446	XM_030622201.1	0	0	0	0	0	0	0	0	0	0	0	0	0	0	0	0	0	0	0	0	0	0	0	0	0	0	0	0	0	0	0	0.046312	0	0	0	0	0	0	0	0	0	0	0	0	0	0	0	0
447	XM_030622202.1	0	0	0	0	0	0	0	0	0	0	0	0	0	0	0	0	0	0	0	0	0	0	0	0	0	0	0	0	0	0	0	0	0	0	0	0	0	0	0	0	0	0	0	0	0	0	0	0
448	XM_030622203.1	0	0	0	0	0	0	0	0	0	0	0	0	0	0	0	0	0	0	0	0	0	0	0	0	0	0	0	0	0	0	0	0	0	0	0	0	0	0	0	0	0.018792	0	0	0	0	0	0	0
449	XM_030622204.1	0	0	0	0	0	0	0	0	0	0	0	0	0	0	0	0	0	0	0	0	0	0	0	0	0	0	0	0	0	0	0	0	0	0	0	0	0	0	0	0	0	0	0	0	0	0	0	0
450	XM_030622205.1	0	0	0	0	0.161578	0.135724	0.360829	0	0.424161	0	0.266314	0.29792	0.599267	0.540505	0.831277	0.252371	0.373764	0.172661	0	0.665217	0.881533	0	0.221782	0	0	0	0	0	0	0	0	0	0.195797	0	0	0.154462	0.31245	0	0	0.389919	0	0	0	0	0	0	0.59398	0
451	XM_030622206.1	0	0	0	0	0	0	0	0	0	0	0	0	0	0	0	0	0	0	0	0	0	0	0	0	0	0	0	0	0	0	0	0	0	0	0	0	0	0	0	0	0	0	0	0	0	0	0	0
452	XM_030622207.1	0.055353	0	0.024832	0	0.016729	0.157235	0	0	0	0	0	0	0	0	0	0	0	0.125917	0.096112	0	0	0.13985	0.103771	0	0.070575	0.122545	0.041147	0.217586	0.06388	0	0.052774	0	0	0	0	0	0.047739	0	0	0.052758	5.02198	9.24644	5.10456	3.60135	3.65061	8.81406	0	0.030649
453	XM_030622208.1	0	0	0	0	0	0	0	0	0	0	0	0	0	0	0	0	0	0	0	0	0	0	0	0	0	0	0	0	0	0	0	0	0	0	0	0	0	0	0	0	0	0	0	0	0.533948	0	0	0
454	XM_030622209.1	0.018686	0.147527	0.115919	0.335704	0	0.432704	0.072606	0.251479	0.690522	0.171593	0	1.85496	1.06261	1.44056	0.607536	0.41066	0.584514	0.280207	0.164306	0.29388	0.39173	0.39493	0.180814	0	0.137305	0	0.092898	0.341264	0.33277	0.052521	0.1321	0	0.375566	0.088636	0	0	0.045157	0	0	0	0.08264	0.401498	0.158364	0.137809	0.203675	0.198727	0	0.26957
455	XM_030622210.1	0.11774	0.015636	0	0	0	0	0	0.043435	0	0	0	0	0.124303	0.047031	0	0	0	0	0	0	0	0	0	0	0	0	0.06431	0	0	0	0	0	0.083045	0	0.122977	0	0	0	0	0	1.90153	4.66796	6.00916	4.024	0.775891	0.352485	0.285556	0
456	XM_030622211.1	0.070674	0	0	0	0	0	0	0	0	0.117989	0	0.026642	0	0	0	0	0	0.459224	0	0	0.161006	0	0	0	0	0	0	0	0	0	0	0	0	0	0	0	0	0	0	0	1.39715	4.72178	9.42958	3.77693	1.45838	0.853731	0	0
457	XM_030622212.1	0	0	0	0	0	0	0	0	0	0	0	0	0	0	0	0	0	0	0	0	0	0	0	0	0	0	0	0	0	0	0	0	0	0	0	0	0	0	0	0	0	0	0	0	0	0	0	0
458	XM_030622213.1	0	0	0	0	0	0	0	0	0	0	0	0	0	0	0	0	0	0	0	0	0	0	0	0	0	0	0	0	0	0	0	0	0	0	0	0	0	0	0	0	0	0	0	0	0	0	0	0
459	XM_030622214.1	0	0	0	0	0	0	0	0	0	0	0	0	0	0	0	0	0	0	0	0	0	0	0	0	0	0	0	0	0	0	0	0	0	0	0	0	0	0	0	0	0	0	0	0	0	0	0	0
460	XM_030622215.1	0	0	0	0	0	0	0	0	0	0	0	0	0	0	0	0	0	0	0	0	0	0	0	0	0	0	0	0	0	0	0	0	0	0	0	0	0	0	0	0	0	0	0	0	0	0	0	0
461	XM_030622216.1	0	0	0	0	0	0	0	0	0	0	0	0	0	0	0	0	0	0	0	0	0	0	0	0	0	0	0	0	0	0	0	0	0	0	0	0	0	0	0	0	0	0	0	0	0	0.12499	0	0
462	XM_030622217.1	0	0.132281	0	0.089486	0	0.202359	0	0	0	0	0	0	0	0	0	0	0	0.175132	0.113586	0	0.263265	0.160616	0	0.220461	0.213399	0.188398	0.131355	0.247132	0	0.420367	0	0.141771	0	0.303258	0	0	0.299381	0	0	0	0.759456	0.533489	0.460091	0	1.50058	0	0	0
463	XM_030622218.1	0	0	0	0	0	0	0	0	0	0	0	0	0	0	0	0	0	0	0	0	0	0	0	0	0	0	0	0	0	0	0	0	0	0	0	0	0	0	0	0	0	0	0	0	0	0	0	0
464	XM_030622219.1	0	0	0	0	0	0	0	0	0	0	0	0	0	0	0	0	0	0	0	0	0	0	0	0	0	0	0	0	0	0	0	0	0	0	0	0	0	0	0	0	0	0	0	0	0	0	0	0
465	XM_030622220.1	0	0	0	0	0	0	0	0	0	0	0	0	0	0	0	0	0	0	0	0	0	0	0	0	0	0	0	0	0	0	0	0	0	0	0	0	0	0	0	0	0	0	0	0	0	0	0	0
466	XM_030622221.1	0	0	0	0	0	0	0.065258	0	0	0.206055	0.026357	0	0	0	0	0	0	0	0	0	0	0	0	0	0	0	0	0	0	0	0	0	0	0	0	0	0	0	0	0	5.53546	11.2639	17.6161	15.8788	13.6193	16.9704	0.027599	0
467	XM_030622222.1	24.7068	25.4372	8.74555	6.26342	28.9776	10.5264	11.0464	15.0636	20.8227	11.2496	96.5131	24.0527	12.8563	11.4159	16.3654	7.66603	17.6699	12.8078	15.3763	26.94	14.6666	10.5139	17.5213	12.7769	22.7731	27.2326	29.9766	22.0116	33.0038	33.2319	34.6941	32.7159	29.9399	20.6178	32.2112	15.995	24.2785	33.1508	29.1743	31.6783	21.7101	15.209	16.5276	24.605	22.675	16.1188	32.4887	13.5658
468	XM_030622223.1	0	0.058474	0.139219	0.292853	0.107264	0.371901	0	0	0.125258	0.132344	0.42939	0.082785	0	0.169477	0	0	0.286873	0	0.251131	0.213549	0	0.296285	0	0	0.210213	0	0	0	0	0	0	0.240049	1.01205	0.303443	0	0	0.267287	0	0.314717	0	1.09436	1.02741	0.407436	0.585513	1.06281	0.798435	0.184768	0.208724
469	XM_030622224.1	0	0	0	0	0	0	0	0	0	0	0	0	0	0	0	0	0	0	0	0	0	0	0	0	0	0	0	0	0	0	0	0	0	0	0	0	0	0	0	0	0	0	0	0	0.01988	0	0	0
470	XM_030622225.1	0	0.172952	0.106799	0	0.162149	0.097952	0.409466	0.165813	0.339774	0	0	0.030101	0.127129	0.039764	0	0	0	0	0.126855	0	0.063799	0	0	0	0	0.090061	0.292637	0.059654	0	0	0.385657	0.121287	0.321282	0.075171	0.071207	0.144387	0.066465	0.142921	0	0.153775	0	0.412632	0	0.082104	0.064223	0	0.120725	0
471	XM_030622226.1	0	0.620346	0.398054	1.48781	0.512669	0	0	0.679054	0.96427	0	0	0.322318	0	0.81318	0.310035	0	0.311099	0	0	0	0	0	0	0.41056	0	0	0	0	0.403837	0.303194	0	0	0	0	0.612328	0	0	0	0	0	0	0	0	0	0	0	0.769725	0.470083
472	XM_030622227.1	0	0	0	0	0	0	0	0	0	0	0	0	0	0	0	0	0	0	0	0	0	0	0	0	0	0	0	0	0	0	0	0	0	0	0	0	0	0	0	0	0	0	0	0	0	0	0	0
473	XM_030622228.1	0.235814	0.019669	0.093252	0	0.033875	0.415924	0.186664	0.099883	0.028339	0.024898	0	0.058826	0.050857	0.145219	0	0	0.144903	0.233189	0.209386	0.089135	0.050844	0.119841	0.101287	0	0.131592	0.039818	0.157219	0.186362	0.26902	0.249994	0	0.11336	0.101149	0.11627	0.093725	0.106426	0.251441	0.349747	0.090368	0.170446	0.877613	1.16958	0.55432	1.10505	1.23578	0.653689	0	0.206915
474	XM_030622229.1	0	0	0	0	0	0	0	0	0	0	0	0	0	0	0	0	0	0	0	0	0	0	0	0	0	0	0	0	0	0	0	0	0	0	0	0	0	0	0	0	0	0	0	0	0	0	0	0
475	XM_030622230.1	0	0	0	0	0	0	0	0	0	0	0	0	0	0	0	0	0	0	0	0	0	0	0	0	0	0	0	0	0	0	0	0	0	0	0	0	0	0	0	0	0	0	0	0	0	0	0	0
476	XM_030622231.1	0	0	0	0	0	0	0	0	0	0	0	0	0	0	0	0	0	0	0	0	0	0	0	0	0	0	0	0	0	0	0	0	0	0	0	0	0	0	0	0	0	0	0	0	0	0	0	0
477	XM_030622232.1	0	0	0	0	0	0	0	0	0	0	0	0	0	0	0	0	0	0	0	0	0	0	0	0	0	0.116083	0	0	0	0	0	0	0	0	0	0	0	0	0	0	0	0	0	0	0	0	0	0
478	XM_030622233.1	0	0.115009	0	0	0	0	0	0	0	0	0.038382	0	0	0	0	0	0	0	0	0	0	0	0	0	0	0	0	0	0	0	0	0	0	0	0	0	0	0	0	0	0	0	0	0	0	0	0	0
479	XM_030622234.1	0	0	0	0	0	0	0	0	0	0	0	0	0	0	0	0	0	0	0	0	0	0	0	0	0	0	0	0	0	0	0	0	0	0	0	0	0	0	0	0	0	0	0	0	0	0	0	0
480	XM_030622235.1	0	0	0	0	0	0	0	0	0	0	0	0	0	0	0	0	0	0	0	0	0	0	0	0	0	0	0	0	0	0	0	0	0	0	0	0	0	0	0	0	0	0	0	0	0	0	0	0
481	XM_030622236.1	0	0	0	0	0	0	0	0	0	0	0	0	0	0	0	0	0	0	0	0	0	0	0	0	0	0	0	0	0	0	0	0	0	0	0	0	0	0	0	0	0	0	0	0	0	0	0	0
482	XM_030622237.1	7.16884	21.2199	14.8166	21.7911	31.0242	26.0733	18.5668	13.5035	11.8711	30.8262	23.5313	8.71982	12.3588	14.6875	24.6859	8.5638	13.0527	12.497	9.76307	13.9635	14.9642	11.5302	10.2873	2.9614	11.7827	9.89014	14.5854	12.3823	13.3144	14.2067	12.9053	9.33174	14.2004	14.2699	12.1414	6.92949	15.98	8.83024	11.2122	13.9241	19.2792	15.3142	11.7706	26.5878	21.1099	18.7166	10.5158	21.3188
483	XM_030622238.1	0	0	0	0	0	0	0	0	0	0	0	0	0	0	0	0	0	0	0	0	0	0	0	0	0	0	0	0	0	0	0	0	0	0	0	0	0	0	0	0	0	0	0	0	0	0	0	0
484	XM_030622239.1	0	0	0	0	0	0	0	0	0	0	0	0	0	0	0	0	0.329456	0	0	0	0	0.342944	0	0	0	0	0	0	0	0	0	0	0	0	0	0	0	0	0	0	0	0	0	0	0	0	0	0
485	XM_030622240.1	0	0	0	0	0	0	0	0	0	0	0	0	0	0	0	0	0	0	0	0	0	0	0	0	0	0	0	0	0	0	0	0	0	0	0	0	0	0	0	0	0	0.10386	0	0	0	0	0	0
486	XM_030622241.1	0	0	0	0	0	0	0	0	0	0	0	0	0	0	0	0	0	0	0	0	0	0	0	0	0	0	0	0	0	0	0	0	0	0	0	0	0	0	0	0	0	0	0.091212	0	0	0	0	0
487	XM_030622242.1	0	0	0	0	0	0	0	0	0	0	0	0	0	0	0	0	0	0	0	0	0	0	0	0	0	0	0	0	0	0	0	0	0	0	0	0	0	0	0	0	0	0	0	0	0	0	0	0
488	XM_030622243.1	0	0	0	0	0	0	0	0	0	0	0	0	0	0	0	0	0	0	0	0	0	0	0	0	0	0	0	0	0	0	0	0	0	0	0	0	0	0	0	0	0	0	0	0	0	0	0	0
489	XM_030622244.1	0	0	0	0	0	0	0	0	0	0	0	0	0	0	0	0	0	0	0	0	0	0	0	0	0	0	0	0	0	0	0	0	0	0	0	0	0	0	0	0	0	0	0	0	0	0	0	0
490	XM_030622245.1	0	0.106321	0	0	0	0	0	0	0	0	0	0	0	0.020255	0	0	0	0	0	0	0	0	0	0	0	0	0.09335	0	0	0	0.107067	0	0	0	0	0	0	0	0	0	0	0	0	0	0.198976	0	0	0
491	XM_030622246.1	0	0	0	0	0	0	0	0	0	0	0	0	0	0	0	0	0	0	0	0	0	0	0	0	0	0	0	0	0	0	0	0	0	0	0	0	0	0	0	0	0	0	0	0	0	0	0	0
492	XM_030622247.1	0	0.257712	0.051299	0.507592	0	0.118679	0.255987	0	0	0.097008	0	0.013111	0	0	0.041543	0	0	0.117851	0	0.068365	0.244948	0	0	0	0.400283	0.11963	0.339548	0.073779	0	0.087087	0.106842	0.082645	0.106304	0.089735	0.168956	0.095285	0.447688	0.109069	0.360644	0.097317	0.19257	0	0	0	0.085654	0	0	0
493	XM_030622248.1	0.008477	0	0.00592	0	0	0	0	0	0	0	0.046888	0.006283	0	0	0	0	0	0	0	0.09422	0	0.021288	0.042568	0	0	0	0	0	0	0.019366	0	0.039531	0	0	0	0	0	0	0	0	0	0	0.066058	0	0.033219	0.01905	0	0
494	XM_030622249.1	0	0	0	0	0	0	0	0	0	0	0	0	0	0	0	0	0	0	0	0	0	0	0	0	0	0	0	0	0	0	0	0	0	0	0	0	0	0	0	0	0	0	0	0	0	0	0	0
495	XM_030622250.1	0	0	0	0	0	0	0	0	0	0	0	0	0	0	0	0	0	0	0	0	0	0	0	0	0	0	0	0	0	0	0	0	0	0	0	0	0	0	0	0	0	0	0	0	0	0	0	0
496	XM_030622251.1	0	0	0	0	0	0	0	0	0	0	0	0	0	0	0	0	0	0	0	0	0	0	0	0	0	0	0	0	0	0	0	0	0	0	0	0	0	0	0	0	0	0	0	0	0	0	0	0
497	XM_030622252.1	0	0	0	0	0	0	0	0	0	0	0	0	0	0	0	0	0	0	0	0	0	0	0	0	0	0	0	0	0	0	0	0	0	0	0	0	0	0	0	0	0	0	0	0	0	0	0	0
498	XM_030622253.1	0	0	0	0	0	0	0	0	0	0	0	0	0	0	0	0	0	0	0	0	0	0	0	0	0	0	0	0.223428	0	0	0	0	0	0	0	0	0	0	0	0	0.343326	0	0	0	0	0.096405	0	0
499	XM_030622254.1	0	0	0	0	0	0	0	0	0	0	0	0	0	0	0	0	0	0	0	0	0	0	0	0	0	0	0	0	0	0	0	0	0	0	0	0	0	0	0	0	0	0	0	0	0	0	0	0
500	XM_030622255.1	0	0	0	0	0	0	0	0	0	0	0	0	0	0	0	0	0	0	0	0	0	0	0	0	0	0	0	0	0	0	0	0	0	0	0	0	0	0	0	0	0	0	0	0	0	0	0	0
501	XM_030622256.1	0	0	0	0	0	0	0	0	0	0	0	0	0	0	0	0	0	0	0	0	0	0	0	0	0	0	0	0	0	0	0	0	0	0	0	0	0	0	0	0	0	0	0	0	0	0	0	0
502	XM_030622257.1	0	0	0	0	0	0	0	0	0	0	0	0	0	0	0	0	0	0	0	0	0	0	0	0	0	0	0	0	0	0	0	0	0	0	0	0	0	0	0	0	0	0	0	0	0	0	0	0
503	XM_030622258.1	0.021513	0	0	0	0.020733	0	0	0.034972	0	0	0	0.0152	0	0	0	0	0	0	0	0	0	0	0	0	0	0	0	0	0	0.051061	0.062091	0.161223	0	0	0	0	0	0	0	0	0	0	0.322899	0	0	0	0	0
504	XM_030622259.1	0	0	0	0	0	0	0	0	0	0	0	0	0	0	0	0	0	0	0	0	0	0	0	0	0	0	0	0	0	0	0	0	0	0	0	0	0	0	0	0	0	0	0	0	0	0	0	0
505	XM_030622260.1	0.019119	0	0	0	0	0	0	0.016458	0	0	0	0.002894	0	0.020236	0	0	0	0.031963	0	0	0	0	0	0	0	0	0.044333	0.018691	0	0	0	0	0	0	0	0	0	0	0	0	0	0	0	0.031058	0	0	0	0
506	XM_030622261.1	0	0	0	0	0	0	0	0	0	0	0	0	0	0	0	0	0	0	0	0	0	0	0	0	0	0	0	0	0	0	0	0	0	0	0	0	0	0	0	0	0	0	0	0	0	0	0	0
507	XM_030622262.1	0	0	0	0	0	0	0	0	0	0	0	0	0	0	0	0	0	0	0	0	0	0	0	0	0	0	0	0	0	0	0	0	0	0	0	0	0	0	0	0	0	0	0	0	0.141898	0	0	0
508	XM_030622263.1	0	0	0	0	0	0	0	0	0	0	0	0	0	0	0	0	0	0	0	0	0	0	0	0	0	0	0	0	0	0	0	0	0	0	0	0	0	0	0	0	0	0	0	0	0	0	0	0
509	XM_030622264.1	0	0	0	0.058992	0	0	0	0	0	0.956324	0.034135	0	0	0	0.114205	0	0	0	0	0	0	0	0	0	0	0	0	0	0	0	0	0	0	0	0	0	0	0	0	0	0	0	0	0	0.065208	0	0.059045	0
510	XM_030622265.1	0.075113	1.51005	7.96554	1.97945	2.03932	16.0562	1.51389	5.20358	3.7643	0.283332	0.37987	1.42397	2.97439	5.38485	1.26197	3.40439	32.14	31.9347	20.4683	16.7026	25.2634	35.3372	23.4679	18.4447	35.5403	32.0196	30.8016	34.7325	29.0992	42.5039	42.13	36.1698	21.5142	24.5302	11.8847	10.0834	9.707	16.5548	9.89991	15.6062	5.85956	6.94166	5.45497	6.42716	9.3204	4.21027	0.382943	9.24928
511	XM_030622266.1	0.029018	0	0	0.041272	0	0	0	0	0	0.496455	0.413297	0.060179	0	0	0	0	0	0	0	0	0	0	0	0.063052	0	0	0	0	0	0	0	0	0	0	0	0	0	0	0	0	0	0	0	0	0	0	0	0
512	XM_030622267.1	0	0	0	0	0	0	0	0	0	0	0	0	0	0	0	0	0	0	0	0	0	0	0	0	0	0.233789	0	0	0	0	0	0	0	0	0	0	0	0	0	0	0	0	0	0	0	0	0	0
513	XM_030622268.1	0	0	0	0	0	0	0	0	0	0	0	0	0	0	0	0	0	0	0	0	0	0	0	0	0	0	0	0	0	0	0	0	0	0	0	0	0	0	0	0	0	0	0	0	0	0	0	0
514	XM_030622269.1	1.40069	4.56049	5.90634	9.69331	4.73607	9.92312	5.93372	7.39318	13.8718	4.00223	0.895339	22.2639	16.677	22.8259	5.31763	6.0367	4.88569	10.0464	7.13763	3.21966	5.54541	9.25386	1.6373	3.46207	3.88879	5.49422	5.29239	8.30184	6.03643	7.0794	3.10203	5.09152	4.61723	5.04717	3.11307	1.51985	4.36012	0	3.98302	2.88906	6.60013	8.66815	8.0803	8.27396	7.52793	7.82053	5.38995	3.92615
515	XM_030622270.1	0	0.206676	0	0.875306	0.55495	0.452813	0.857247	0	0	0	0	0.031963	0	0.281512	0.260089	0	0	0	0	0	0	0	0	0	0	0.983859	0.844069	0	0.214742	0	0.864276	1.2038	0	0	0.489398	0	1.17123	0	1.58547	0	0.082042	0.202168	0	0.268109	0	0.236618	0	0
516	XM_030622271.1	0.180272	2.72409	2.18421	1.1788	6.09003	3.86644	2.2066	4.04893	4.62737	0.872674	7.85756	5.49808	4.58403	4.5936	6.45527	1.69296	3.59662	3.85999	2.87986	4.95641	4.4884	3.88292	1.37912	1.51968	4.03458	2.74097	3.62957	3.70979	5.69998	3.24081	3.28064	3.67907	3.71657	3.58121	2.39183	0.738362	2.86991	0.796636	3.28628	3.86716	4.03782	3.15411	5.65773	2.7018	4.00223	6.2138	5.64568	2.2721
517	XM_030622272.1	0	1.11926	0.811634	1.33325	1.25872	1.71351	0.724119	0.999151	0.275545	2.11282	0.538234	0.904952	1.93124	0.401104	0.509568	0	0.49227	0.21434	0.156438	0.252025	0.198092	0.785493	0.480604	0	0.613929	0.993135	0.783743	0.98691	0.169644	0.916853	0.869578	0.953159	1.06232	0.446011	0.55865	1.29412	1.0303	1.61299	0.547006	1.22131	0	2.48556	0.64125	1.01459	0.485564	0.562217	0.791537	0.670606
518	XM_030622273.1	36.0175	40.0114	35.4698	33.8729	43.0565	54.951	30.7412	27.2126	32.1381	104.322	106.987	34.0588	36.8181	41.7286	30.6587	12.6467	50.6986	38.2705	32.5025	66.1824	60.5749	56.125	29.9453	17.8574	44.4429	42.1171	52.5304	41.9926	41.3235	43.6533	49.5472	42.8391	48.6367	43.8667	47.3906	27.1163	38.3074	56.3221	35.7634	35.1328	84.3429	100.395	87.7782	55.4902	47.5968	60.7258	34.4905	61.2337
519	XM_030622274.1	0.311753	0.671398	1.02165	2.06805	1.95984	2.89581	1.29089	1.0228	1.66719	0.04044	0.013922	2.71587	2.88869	1.92224	1.77806	0.510007	2.35594	1.50795	1.42438	2.53104	2.44239	2.0413	1.71539	0.948361	1.69284	2.14308	2.32876	2.02644	1.64436	2.89158	2.97322	2.29338	2.5708	1.5178	1.30187	0.663753	2.55725	2.43699	1.18743	1.44039	1.42981	2.45206	2.20913	1.79176	1.64275	2.38941	2.91205	1.91575
520	XM_030622275.1	0	0	0	0	0	0	0	0	0	0	0	0	0	0	0	0	0	0	0	0	0	0	0	0	0	0	0	0	0	0	0	0	0	0	0	0	0	0	0	0	0	0	0	0	0	0	0.125842	0
521	XM_030622276.1	0	0	0	0	0	0	0	0	0	0	0	0	0	0	0	0	0	0	0	0	0	0	0	0	0	0	0	0	0	0	0	0	0	0	0	0	0	0	0	0	0	0	0	0	0	0	0	0
522	XM_030622277.1	0	0	0	0	0	0	0	0	0	0	0	0	0	0	0	0	0	0	0	0	0	0	0	0	0	0	0	0	0	0	0	0	0	0	0	0	0	0	0	0	0	0	0	0	0	0	0	0
523	XM_030622278.1	0	0	0	0	0	0	0	0	0	0	0	0	0.304101	0	0	0	0	0	0	0	0	0	0	0	0	0	0	0	0	0	0	0	0	0	0	0	0	0	0	0	0	0	0	0	0	0	0	0
524	XM_030622279.1	3.31909	1.08827	3.86543	5.72489	1.69836	9.57184	9.38366	2.66937	6.30134	5.28555	0	18.5423	17.9931	16.9283	3.97889	3.00266	8.27331	3.67135	3.47491	10.7422	11.8053	8.7513	7.01945	2.04692	4.65815	3.86018	4.7681	4.01597	9.32292	4.90748	11.2769	7.061	5.77845	4.1189	2.47536	4.94957	4.92158	4.86621	6.53994	7.61963	11.1557	8.70873	10.473	9.44106	10.2253	4.49209	0	7.3823
525	XM_030622280.1	0.16686	0	0.464442	0	0	1.49082	0	0.746882	0	0.954087	0	0	0	0	0	0	0	0	0	0	2.13998	0	0	0	0	0.736542	0.609231	1.69716	0	0.764129	0	0	0.544886	0	0	0	0	1.1615	0.378541	1.87966	2.52934	2.06971	0	0	0	1.61213	2.711	0.801332
526	XM_030622281.1	34.1166	58.2858	14.313	25.0089	90.6738	26.5836	29.8993	19.4297	20.4866	27.9238	23.7058	15.4838	44.8308	24.8709	38.0078	9.58435	26.6104	34.8414	36.5516	31.431	30.3093	26.0693	24.8685	11.7466	34.2581	33.8475	38.8614	34.5885	50.7309	39.9696	39.2213	31.176	38.6967	33.3929	38.1142	14.1845	24.1201	18.7271	24.8355	27.8138	37.206	39.4256	35.8794	48.5648	34.1683	46.8999	118.752	34.1263
527	XM_030622282.1	0	0	0	0	0	0	0	0	0	0	0	0	0	0	0	0	0	0	0	0	0	0	0	0	0	0	0	0	0	0	0	0	0	0	0	0	0	0	0	0	0	0	0	0	0	0	0	0
528	XM_030622283.1	0	0	0	0	0	0	0	0	0	0	0	0	0	0	0	0	0	0	0	0	0	0	0	0	0	0	0	0	0	0	0	0	0	0	0.040457	0	0	0	0	0	0	0	0	0	0	0	0	0
529	XM_030622284.1	0	0.227238	0	0	0	0	0	0	0	0	0	0	0	0	0	0	0	0	0	0	0	0	0	0	0	0	0	0	0	0	0	0	0	0.046856	0	0	0	0	0	0	0.622276	0.445014	0.612719	0.500493	0.973929	0.595826	0	0
530	XM_030622285.1	0.05391	0	0	0.038099	0.048758	0	0	0	0	0	0	0.008296	0	0	0	0	0	0	0	0	0	0.070027	0	0	0.05196	0	0	0	0	0	0	0	0	0	0	0	0.070436	0	0	0	0.315564	0.245947	0.290013	0.196551	0.100361	0.274407	0.248308	0
531	XM_030622286.1	0	0	0	0	0	0	0	0	0	0	0	0	0	0	0	0	0	0	0	0	0	0	0	0	0	0	0	0	0	0	0	0	0	0	0	0	0	0	0	0	0	0	0	0	0	0	0	0
532	XM_030622287.1	0	0	0	0	0	0	0	0	0	0	0	0	0	0	0	0	0	0	0	0	0	0	0	0	0	0	0	0	0.093396	0	0	0	0	0	0	0	0	0	0	0	0	0	0	0	0	0	0	0
533	XM_030622288.1	0	0	0	0	0	0	0	0	0	0	0	0	0	0	0	0	0	0	0	0	0	0	0	0	0	0	0	0	0	0	0	0	0	0	0	0	0	0	0	0	0	0	0	0	0	0	0	0
534	XM_030622289.1	0	0	0	0	0	0	0	0	0	0	0	0	0	0	0	0	0	0	0	0	0	0	0	0	0	0	0	0	0	0	0	0	0	0	0	0	0	0	0	0	0	0	0	0	0	0	0	0
535	XM_030622290.1	0	0	0	0	0	0	0	0	0	0	0	0	0	0	0	0	0	0	0	0	0	0	0	0	0	0	0	0	0	0	0	0	0	0	0	0	0	0	0	0	0	0	0	0	0	0	0	0
536	XM_030622291.1	0	0	0	0	0	0	0	0	0	0	0	0	0	0	0	0	0	0	0	0	0	0	0	0	0	0	0	0	0	0	0	0	0	0	0	0	0	0	0	0	0.550315	0	0	0	0.449867	0	0	0
537	XM_030622292.1	0	0	0	0	0	0	0	0	0	0	0	0	0	0	0	0	0	0	0	0	0	0	0	0	0	0	0	0	0	0	0	0	0	0	0	0	0	0	0	0	0	0	0	0	0	0	0	0
538	XM_030622293.1	0	0	0	0	0	0	0	0	0	0	0	0	0	0	0	0	0	0	0	0	0	0	0	0	0	0	0	0	0	0	0	0	0	0	0	0	0	0	0	0	0	0	0	0	0	0	0	0
539	XM_030622294.1	0	0	0	0	0	0	0	0	0	0	0	0	0	0	0	0	0	0	0	0	0	0	0	0	0	0	0	0	0	0	0	0	0	0	0	0	0	0	0	0	0	0	0	0	0	0	0	0
540	XM_030622295.1	0	0	0	0	0	0	0	0	0	0	0	0	0	0	0	0	0	0	0	0	0	0	0	0	0	0	0	0	0	0	0	0	0	0	0	0	0	0	0	0	0	0	0	0	0	0	0	0
541	XM_030622296.1	0	0	0	0	0	0	0	0	0	0	0	0	0	0	0	0	0	0	0	0	0	0	0	0	0	0	0	0	0	0	0	0	0	0	0	0	0	0	0	0	0	0	0	0	0	0	0.181111	0
542	XM_030622297.1	0	0	0	0	0	0	0	0	0	0	0	0	0	0	0	0	0	0	0	0	0	0	0	0	0	0	0	0	0	0	0	0	0	0	0	0	0	0	0	0	0	0	0	0	0	0	0.091618	0
543	XM_030622298.1	0	0	0	0	0	0	0	0	0	0	0	0	0	0	0	0	0	0	0	0	0	0	0	0	0	0	0	0	0	0	0	0	0	0	0	0	0	0	0	0	0	0	0	0	0	0	0	0
544	XM_030622299.1	0.161371	0.015808	0.221585	0.073363	0.115304	0.250585	0.166086	0.297861	0.354009	0.029049	0.146859	0.223086	0.438413	0.200692	0.262189	0.140793	0.122029	0.09592	0.27772	0.138357	0.093921	0.110647	0.143162	0.152773	0.107938	0.242584	0.047768	0.212072	0.239837	0.051399	0.121957	0.072421	0.104821	0.155237	0.057851	0.171448	0.173134	0.025689	0.056385	0.271837	0.344317	0.067104	0.211819	0.243745	0.094068	0.282445	0.033677	0.171738
545	XM_030622300.1	0.030314	0	0.010136	0.042594	0	0	0	0	0.0514	0	0.016571	0.114964	0.063525	0.183178	0.247322	0	0	0	0	0	0	0.112194	0	0	0	0	0	0	0	0	0	0	0.042097	0	0	0	0	0	0	0	0.097135	0.157749	0.05844	0.116008	0.086463	0.169694	0	0
546	XM_030622301.1	0	0	0	0	0	0	0	0	0	0	0	0	0	0	0	0	0	0	0	0	0	0	0	0	0	0	0	0	0	0	0	0	0	0	0	0	0	0	0	0	0	0	0	0	0	0	0	0
547	XM_030622302.1	0	0	0	0	0	0	0	0	0	0	0	0	0	0	0	0	0	0	0	0	0	0	0	0	0	0	0	0	0	0	0	0	0	0	0	0	0	0	0	0	0	0	0	0	0	0	0	0
548	XM_030622303.1	0	0	0	0	0	0	0	0	0	0.081156	0	0	0	0	0	0	0	0	0	0	0	0	0	0	0	0	0	0	0	0	0	0	0	0	0	0	0	0	0	0	0	0	0	0.205575	0	0	0.129605	0
549	XM_030622304.1	0	0	0	0	0	0	0	0	0	0	0	0	0	0	0	0	0	0	0	0	0	0	0	0	0	0	0	0	0	0	0	0	0	0	0	0	0	0	0	0	0	0	0	0	0	0	0	0
550	XM_030622305.1	24.7038	14.707	0	0.398926	0.446071	0	0	0	0	8.91867	2.23203	0	0	0	0	0	3.18267	1.0388	5.11972	10.8491	3.74147	1.2444	2.6235	2.03748	2.04671	7.88564	6.75083	4.36141	4.23873	1.99261	3.36151	3.36479	1.4113	3.40333	4.38402	2.01867	4.79274	3.37005	4.84101	9.74261	2.25556	19.2395	28.5516	11.3449	1.77135	4.11848	3.59807	0.87664
551	XM_030622306.1	0.093473	0.20405	1.05976	0.52518	0.260334	1.4471	0.499945	0.657495	0.297735	2.4365	1.39906	0.824346	0	1.41655	1.27439	1.53889	0.879325	1.33518	0.528622	2.89669	2.15402	2.57604	1.1126	0	0.946931	1.40963	2.20744	1.25607	1.60451	1.47279	0.463635	0.837311	3.5412	1.34062	0.241488	0	1.85665	0	0	0.689309	3.54001	6.37309	4.73021	1.68122	4.25143	2.58484	0.340876	1.02241
552	XM_030622307.1	0	0	0	0	0	0	0	0	0	0	0	0	0	0	0	0	0	0	0	0	0	0	0	0	0	0	0	0	0	0	0	0	0	0	0	0	0	0	0	0	0	0	0	0	0	0	0	0
553	XM_030622308.1	0	0	0	0	0	0	0	0	0	0	0	0	0	0	0	0	0	0	0	0	0	0	0	0	0	0	0	0	0	0	0	0	0	0	0	0	0	0	0	0	0	0	0	0	0	0	0	0
554	XM_030622309.1	0	0	0	0	0	0	0	0	0	0	0	0	0	0	0	0	0	0	0	0	0	0	0	0	0	0.374703	0	0	0	0	0	0	0	0	0	0	0	0	0	0	0	0	0	0	0	0	0	0
555	XM_030622310.1	0	0	0	0	0	0	0	0	0	0	0	0	0	0	0	0	0	0	0	0	0	0	0	0	0	0	0	0	0	0	0	0	0	0	0	0	0	0	0	0	0	0	0	0	0	0	0	0
556	XM_030622311.1	0	0.098766	0	0	0	0	0	0.056217	0	0	0.036171	0	0	0	0	0	0	0	0	0	0	0	0.09249	0	0	0.118556	0	0	0	0	0	0.339934	0	0	0.173904	0.104641	0.091614	0	0	0.199278	0	0	0	0	0	0.075041	0.057218	0
557	XM_030622312.1	0.380546	0.168742	0.082783	0.058344	1.47033	0.221406	0	0.465563	0.203872	0.229852	0.508439	0.055362	0	0.022608	0.175516	0	0.177155	0	0	0.340901	0.080389	0.282166	0.450574	0.550907	0.377606	0.774589	0.808538	0.33377	1.0701	0.803141	0.547075	1.56588	1.17534	0.381526	0.715457	1.46066	0.467664	2.18281	1.09937	0.317037	0.274823	0	0.776219	0	0	0.075528	0.514403	0
558	XM_030622313.1	0	0	0	0	0	0	0	0	0	0	0	0	0	0	0	0	0	0.321851	0	0	0	0	0	0	0	0	0	0	0	0	0	0	0	0	0.128618	0	0	0	0	0	0	0	0	0	0	0.332458	0	0
559	XM_030622314.1	0.144709	0	0	0	0	0	0	0	0	0	0	0	0	0	0	0	0	0	0	0	0	0	0	0	0	0	0	0	0	0	0	0	0	0.110157	0.717395	0	0.114016	0.338242	0	0	0	0	0	0	0	0	0	0
560	XM_030622315.1	27.975	27.4757	30.013	41.5409	32.2958	46.7006	48.316	22.5089	22.5806	34.3134	41.3096	21.9627	22.7544	27.5166	38.0933	12.1447	22.3786	29.3065	25.0231	19.1264	28.6937	28.8105	21.151	13.3827	25.8557	29.9349	28.9075	31.1796	21.1157	26.1684	23.7158	23.8263	29.0817	30.5461	18.0149	17.9534	23.6864	22.4052	20.3626	25.2506	46.0025	53.6978	54.4678	41.7844	38.7222	42.3849	19.3834	29.4168
561	XM_030622316.1	6.92612	6.76527	6.57067	6.24341	8.37678	10.5247	6.94379	3.62986	5.93647	10.4008	13.9578	5.97938	5.48079	6.27288	13.8717	1.66922	8.96924	7.21824	5.26093	10.3251	12.7651	12.4436	6.48821	3.09892	9.80677	4.89962	8.561	8.75469	11.55	7.47896	8.7699	8.99604	9.6643	10.0766	5.28233	6.39222	9.96894	9.95661	6.84237	9.14399	7.04917	9.19345	7.76429	7.29555	9.94389	8.27059	2.02712	7.77856
562	XM_030622317.1	0	0	0	0	0	0	0	0	0	0	0	0	0	0	0	0	0	0	0	0	0	0	0	0	0	0	0	0	0	0	0	0	0	0	0	0	0	0	0	0	0	0	0	0	0	0	0	0
563	XM_030622318.1	0	0	0	0	0	0	0	0	0	0	0	0	0	0	0	0	0	0	0	0	0	0	0	0	0	0	0	0	0	0	0	0	0	0	0	0	0	0	0	0	0	0	0	0	0	0	0	0
564	XM_030622319.1	0	0	0	0	0	0	0	0	0	0	0	0	0	0	0	0	0	0	0	0	0	0	0	0	0	0	0	0	0	0	0	0	0	0	0	0	0	0	0	0	0	0	0	0	0	0	0	0
565	XM_030622320.1	0	0	0	0	0	0	0	0	0	0	0	0	0	0	0	0	0	0	0	0	0	0	0	0	0	0	0	0	0	0	0	0	0	0	0	0	0	0	0	0	0	0	0	0	0	0	0	0
566	XM_030622321.1	0.022066	0	0.015503	0	0	0	0	0.033433	0.025681	0.145656	0.08686	0	0	0	0	0.080547	0	0	0	0	0.09407	0.057646	0	0	0.080045	0	0	0.044239	0	0	0.184202	0.107906	0	0	0	0	0.058769	0.378003	0	0	3.29548	10.9476	2.62488	1.32559	1.05346	18.5264	0.260914	0
567	XM_030622322.1	0	0	0	0	0	0	0	0	0	0	0	0	0	0	0	0	0	0	0	0	0	0	0	0	0	0	0	0	0	0	0	0	0	0	0	0	0	0	0	0	0	0	0	0	0	0	0	0
568	XM_030622323.1	0	0	0	0	0	0	0	0	0	0	0	0	0	0	0	0	0	0	0	0	0	0	0	0	0	0	0	0	0	0	0	0	0	0	0	0	0	0	0	0	0	0	0	0	0	0	0	0
569	XM_030622324.1	0	0	0	0	0	0	0	0	0	0	0	0	0	0	0	0	0	0	0	0	0	0	0	0	0	0	0	0	0	0	0	0	0	0	0	0	0	0	0	0	0	0	0	0	0	0	0	0
570	XM_030622325.1	0	0	0	0	0	0	0	0	0	0	0	0	0	0	0	0	0	0	0	0	0	0	0	0	0	0	0	0	0	0	0	0	0	0	0	0	0	0	0	0	0	0	0	0	0	0	0	0
571	XM_030622326.1	0	0	0	0	0	0	0	0	0.032307	0	0	0	0	0	0	0	0	0	0	0	0	0	0	0	0	0	0	0	0	0	0	0	0	0	0	0	0	0	0	0	0	0	0.096732	0.033057	0	0	0	0
572	XM_030622327.1	0	0	0	0	0	0	0	0	0	0	0	0	0	0	0	0	0	0	0	0	0	0	0	0	0	0	0	0	0	0	0	0	0	0	0	0	0	0	0	0	0	0	0	0	0	0	0	0
573	XM_030622328.1	0	0	0	0	0.354002	0	0.049626	0	0	0	0	0	0	0.020477	0	0	0	0	0	0	0	0	0	0	0	0	0	0	0	0	0	0	0	0	0	0	0	0	0	0	6.43918	9.85969	9.57277	12.0462	7.49497	10.6504	0	0
574	XM_030622329.1	0	0	0	0	0	0	0	0	0	0	0	0	0	0	0	0	0	0	0	0	0	0	0	0	0	0	0	0	0	0	0	0	0	0	0	0	0	0	0	0	0	0	0	0	0	0	0	0
575	XM_030622330.1	0	0	0	0	0	0	0	0	0	0	0	0	0	0	0	0	0	0	0	0	0	0.040616	0	0	0	0	0	0	0	0	0	0	0	0	0	0	0	0	0.059169	0	0	0	0	0	0	0	0	0
576	XM_030622331.1	0	0	0	0	0	0	0	0	0	0	0	0	0	0	0	0	0	0	0	0	0	0	0	0	0.214417	0	0	0	0	0	0	0	0	0	0	0	0	0	0	0	0	0	0	0	0	0	0	0
577	XM_030622332.1	0	0	0	0	0	0	0	0	0	0	0	0	0	0	0	0	0	0	0	0	0	0	0	0	0	0	0	0	0	0	0	0	0	0	0	0	0	0	0	0	0	0	0	0	0	0	0	0
578	XM_030622333.1	0.046566	0	0.031274	0	0	0	0	0	0	0	0	0	0	0	0	0	0	0	0	0	0	0	0	0	0	0	0	0	0	0	0	0	0.130839	0	0.111497	0	0	0	0	0	0	0	0	0	0	0	0	0
579	XM_030622334.1	0	0	0	0	0	0	0	0	0	0	0	0	0	0	0	0	0	0	0	0	0	0	0	0	0	0	0	0	0	0	0	0	0	0	0	0	0	0	0	0	0	0	0	0	0	0	0	0
580	XM_030622335.1	0	0	0	0	0	0	0	0	0	0	0	0	0	0	0	0	0	0	0	0	0	0	0	0	0	0	0	0	0	0	0	0	0	0	0	0	0	0	0	0	0	0	0	0	0	0	0	0
581	XM_030622336.1	0	0	0	0	0	0	0	0	0	0	0	0	0	0	0	0	0	0	0	0	0	0	0	0	0	0	0	0	0	0	0	0	0	0	0	0	0	0	0	0	0	0	0	0	0	0	0	0
582	XM_030622337.1	0	0	0	0	0	0	0	0	0	0	0	0	0	0	0	0	0	0	0	0	0	0	0	0	0	0	0	0	0	0	0	0	0	0	0	0	0	0	0	0	0	0	0	0	0	0	0	0
583	XM_030622338.1	0	0	0	0	0	0	0	0	0	0	0	0	0	0	0	0	0	0	0	0	0	0	0	0	0	0	0	0	0	0	0	0	0	0	0	0	0	0	0	0	0	0	0	0	0	0	0	0
584	XM_030622339.1	0	0	0	0	0	0	0	0	0	0	0	0	0	0	0	0	0	0	0	0	0	0	0	0	0	0	0	0	0	0	0	0	0	0	0	0	0	0	0	0	0	0	0	0	0	0	0	0
585	XM_030622340.1	0	0	0	0	0	0	0	0	0	0	0	0	0	0	0	0	0	0	0	0	0	0	0	0	0	0	0	0	0	0	0	0	0	0	0	0	0	0	0	0	0	0	0	0	0	0	0	0
586	XM_030622341.1	0	0	0	0	0	0	0	0	0	0	0	0	0	0	0	0	0	0	0	0	0	0	0	0	0	0	0	0	0	0	0	0	0	0	0	0	0	0	0	0	0	0	0	0	0	0	0	0
587	XM_030622342.1	0	0	0	0	0	0	0	0	0	0	0	0	0	0	0	0	0	0	0	0	0	0	0	0	0	0	0	0	0	0	0	0	0	0	0	0	0	0	0	0	0	0	0	0	0	0	0	0
588	XM_030622343.1	0	0.026718	0	0	0	0	0	0	0	0	0	0.073104	0	0.053943	0	0	0	0	0	0	0	0	0	0	0	0.157792	0	0	0	0	0	0	0	0	0	0	0	0	0	0	0	0	0	0	0	0	0	0
589	XM_030622344.1	0	0	0	0	0	0	0	0	0	0	0	0	0	0	0	0	0	0	0	0	0	0	0	0	0	0	0	0	0	0	0	0	0	0	0	0	0	0	0	0	0	0	0	0	0	0	0	0
590	XM_030622345.1	0	0	0	0	0	0	0	0	0.029753	0	0	0	0	0	0.02621	0	0.065784	0	0	0	0	0	0.08181	0	0	0	0	0	0	0	0	0	0	0	0	0	0	0.169686	0	0	0.082743	0	0	0.283429	0	0	0	0
591	XM_030622346.1	0	0	0	0	0	0	0	0	0	0	0	0	0	0	0	0	0	0	0	0	0	0	0	0	0	0	0	0	0	0	0	0	0	0	0	0	0	0	0	0	0	0	0	0	0	0	0	0
592	XM_030622347.1	0	0	0	0	0	0	0	0	0	0	0	0.01315	0	0	0	0	0	0	0	0	0	0	0	0	0	0.120312	0	0	0	0	0	0	0.103622	0	0	0	0	0	0	0	0	0	0	0	0	0	0.114013	0
593	XM_030622348.1	0	0	0	0	0	0	0	0	0	0	0	0	0	0	0	0	0	0	0	0	0	0	0	0	0	0	0	0	0	0	0	0	0	0	0	0	0	0	0	0	0	0	0	0	0	0	0	0
594	XM_030622349.1	0	0	0	0	0	0	0	0	0	0	0	0	0	0	0	0	0	0	0	0	0	0	0	0	0	0	0	0	0	0	0	0	0	0	0	0	0	0	0	0	0	0	0	0	0	0	0	0
595	XM_030622350.1	0	0	0	0	0	0	0	0	0	0	0	0	0	0	0	0	0	0	0	0	0	0	0	0	0	0	0	0	0	0	0	0	0	0	0	0	0	0	0	0	0	0	0	0	0	0	0	0
596	XM_030622351.1	0	0	0	0	0	0	0	0	0	0	0	0	0	0	0	0	0	0	0	0	0	0	0	0	0	0	0	0	0	0	0	0	0	0	0	0	0	0	0	0	0	0	0	0	0	0	0	0
597	XM_030622352.1	0	0	0	0	0	0	0	0	0	0	0	0	0	0	0	0	0	0	0	0	0	0	0	0	0	0	0	0	0	0	0	0	0	0	0	0	0	0	0	0	0	0	0	0	0	0	0	0
598	XM_030622353.1	0	0	0	0	0	0	0	0	0	0	0	0	0	0	0	0	0	0	0	0	0	0	0	0	0	0	0	0	0	0	0	0	0	0	0	0	0	0	0	0	0	0	0	0	0	0	0	0
599	XM_030622354.1	0	0	0	0	0	0	0	0	0	0	0	0	0	0	0	0	0	0	0	0	0	0	0	0	0	0	0	0	0	0	0	0	0	0	0	0	0	0	0	0	0	0	0	0	0	0	0	0
600	XM_030622355.1	0	0	0	0	0	0	0	0	0	0	0	0	0	0	0	0	0	0	0	0	0	0	0	0	0	0	0	0	0	0	0	0	0	0	0	0	0	0	0	0	0	0	0	0	0	0	0	0
601	XM_030622356.1	0	0	0	0	0	0	0	0	0	0	0	0	0	0	0	0	0	0	0	0	0	0	0	0	0	0	0	0	0	0	0	0	0	0	0	0	0	0	0	0	0	0	0	0	0	0	0	0
602	XM_030622357.1	0	0.009305	0.005978	0.025256	0	0.023541	0	0.014816	0.029886	0.00937	0.092687	0.025781	0	0.013297	0	0	0.021299	0	0	0	0	0	0	0	0.032668	0.029544	0	0.016515	0.030149	0.020316	0.048292	0.063018	0	0.020621	0.101872	0.027071	0	0	0.033868	0.025243	0.389455	0.32645	0.355722	0.558634	0.470995	0.839728	1.06852	0
603	XM_030622358.1	0	0	0	0	0	0	0	0	0	0	0	0	0	0	0	0	0	0	0	0	0	0	0	0	0	0	0	0	0	0	0	0	0	0	0	0	0	0	0	0	0	0	0	0	0	0	0	0
604	XM_030622359.1	0	0	0	0	0	0	0	0	0	0	0	0	0	0	0	0	0	0	0	0	0	0	0	0	0	0	0	0	0	0	0	0	0	0	0	0	0	0	0	0	0	0	0	0	0	0	0	0
605	XM_030622360.1	0	0	0	0	0	0	0	0	0	0	0	0	0	0	0	0	0	0	0	0	0	0	0	0	0	0	0	0	0	0	0	0	0	0	0	0	0	0	0	0	0	0	0	0	0	0	0	0
606	XM_030622361.1	0	0	0	0	0	0	0	0	0	0	0	0	0	0	0	0	0	0	0	0	0	0	0	0	0	0	0	0	0	0	0	0	0	0	0	0	0	0	0	0	0	0	0	0	0	0	0	0
607	XM_030622362.1	23.4891	10.9512	15.0284	9.3854	12.5411	18.2446	4.71604	12.3964	10.8105	8.72246	59.081	12.9335	15.3072	18.7287	12.587	6.20637	22.7588	21.6291	17.1388	22.8311	24.8247	28.0051	15.9367	10.7806	24.5003	19.8818	25.5264	27.012	23.7116	19.0337	21.84	22.0204	23.0809	23.704	22.0814	16.1732	20.1583	20.6506	17.6002	19.4401	28.3114	33.6447	34.2542	31.3452	29.7287	32.4902	28.3345	19.77
608	XM_030622363.1	0	0	0.110728	0	0.080599	0	0.305783	0.120415	0.104848	0	0	0	0	0	0	0	0	0.284433	0	0	0	0	0	0	0	0	0	0	0	0	0	0	0	0	0.365335	0	0	0	0	0	0	0	0.729735	0	0.361296	0.438751	0.903742	0
609	XM_030622364.1	0	0.149654	0.368909	0.474055	0	1.27783	0.435459	0.085171	0	0	1.98218	0.254619	0	0.075449	0.709286	0	0	0	0	0	0.177048	0	0.190772	0	0.113194	0.141932	0.56404	0.284935	0	0	0	0	0	0	0	0	0.354591	0	0	0.492693	0.352907	0	0.269672	0	1.3845	0	0	0.144981
610	XM_030622365.1	0	0	0	0	0	0	0	0	0	0	0	0	0	0	0	0	0.105389	0	0	0	0	0	0	0	0	0	0	0	0	0	0	0	0	0	0	0	0	0	0	0	0	0	0	0	0	0	0	0
611	XM_030622366.1	0	0	0	0	0	0	0	0	0	0	0	0	0	0	0	0	0	0	0	0	0	0	0	0	0	0	0	0	0	0	0	0	0	0	0	0	0	0	0	0	0	0	0	0	0	0	0	0
612	XM_030622367.1	0	0	0	0	0	0	0	0	0	0	0	0	0	0	0	0	0	0	0	0.037869	0	0	0	0	0	0.065082	0	0	0	0	0	0	0	0	0	0	0	0	0	0.05722	0	0	0	0	0	0	0	0
613	XM_030622368.1	0	0	0	0	0	0	0	0	0	0	0	0	0	0	0	0	0	0	0	0	0	0	0	0	0	0	0	0	0	0	0	0	0	0	0	0	0	0	0	0	0	0	0	0	0	0	0	0
614	XM_030622369.1	0	0	0	0	0	0	0	0	0	0	0	0	0	0	0	0	0	0	0	0	0	0	0	0	0	0	0	0	0	0	0	0	0	0	0	0	0	0	0	0	0	0	0	0	0	0	0	0
615	XM_030622370.1	0	0	0	0	0	0	0	0	0	0	0	0	0	0	0	0	0	0	0	0	0	0	0	0	0	0	0	0	0	0	0	0	0	0	0	0	0	0	0	0	0	0	0	0	0	0	0	0
616	XM_030622371.1	0	0	0	0	0	0	0	0	0	0	0	0	0	0	0	0	0	0	0	0	0	0	0	0	0	0	0	0	0	0	0	0	0	0	0	0	0	0	0	0	0	0	0	0	0	0	0	0
617	XM_030622372.1	0	0	0	0	0	0	0	0	0	0	0	0	0	0	0	0	0	0	0	0	0	0	0	0	0	0	0	0	0	0	0	0	0	0	0	0	0	0	0	0	0	0	0	0	0	0	0	0
618	XM_030622373.1	0	0	0	0	0	0	0	0	0	0	0	0	0	0	0	0	0	0	0	0	0	0	0	0	0	0	0	0	0	0	0	0	0	0	0	0	0	0	0	0	0	0	0	0	0	0	0	0
619	XM_030622374.1	0	0.155481	0.200444	0.04785	0.167404	0.434468	0.257459	0.10252	0	0	0	0.320288	0.146757	0.074194	0	0	0.171599	0	0	0	0.310867	0	0	0.15071	0.474334	0.128048	0.160704	0.143018	0	0.086098	0.10516	0	0	0.174032	0	0.102188	0.09278	0.408258	0.123807	0.112307	0	0.074817	0.514602	0.181858	0.139845	0.078837	0.165491	0
620	XM_030622375.1	0	0	0	0	0	0	0	0	0	0	0	0	0	0	0	0	0	0	0	0	0	0	0	0	0	0	0	0	0	0.046177	0.056008	0	0	0	0	0	0	0	0	0	0.044757	0	0	0	0	0	0	0
621	XM_030622376.1	0	0	0	0	0	0	0	0	0	0	0	0	0	0	0	0	0	0	0	0	0	0	0	0	0	0	0	0	0	0	0	0	0	0	0	0	0	0	0	0	0.0409	0	0	0	0	0	0	0
622	XM_030622377.1	0.814553	0.051532	0.181559	0.074588	0.221314	0.27427	0.17869	0.141444	0.33677	0.649052	1.34954	0.453543	0.55249	0.275066	0.461792	0	0.38855	0.183992	0.02842	0.328913	0.364334	0.231289	0.443953	0.2707	0.4876	0.315435	0.387164	0.281409	0.2945	0.385599	0.591306	0.200404	0.204451	0.310142	0.18728	0.142301	0.192053	0.033595	0.147478	0.063031	0	0.020975	0.162873	0	0	0.055348	0.017062	0.38356
623	XM_030622378.1	0	0	0	0	0	0	0	0	0	0	0	0	0	0	0	0	0	0	0	0	0	0	0	0	0	0	0	0	0	0	0	0	0	0	0	0	0	0	0	0	0	0	0	0	0	0	0	0
624	XM_030622379.1	0	0	0	0	0	0	0	0	0	0	0	0	0	0	0	0	0	0	0	0	0	0	0	0	0	0	0	0	0	0	0	0	0	0	0	0	0	0	0	0	0	0	0	0	0	0	0	0
625	XM_030622380.1	0	0	0	0	0	0	0	0	0	0	0	0	0	0	0	0	0	0	0	0	0	0	0	0	0	0	0	0	0	0	0	0	0	0	0	0	0	0	0	0	0	0	0	0	0	0	0	0
626	XM_030622381.1	0	0	0	0	0	0	0	0	0	0	0	0	0	0	0	0	0	0	0	0	0	0	0	0	0	0	0	0	0	0	0	0	0	0	0	0	0	0	0	0	0	0	0	0	0	0	0	0
627	XM_030622382.1	0	0	0	0	0	0	0	0	0	0	0	0	0	0	0	0	0	0	0	0	0	0	0	0	0	0	0	0	0	0	0	0	0	0	0	0	0	0	0	0	0	0	0	0.040126	0.044886	0	0	0
628	XM_030622383.1	0.101911	0.015196	0.029099	0	0	0.052203	0	0	0	0	0	0	0	0.055854	0.036008	0	0	0	0	0	0	0	0.063211	0	0	0	0	0	0	0.06595	0	0	0.041526	0	0	0.110955	0	0	0	0.036932	0.095154	0	0	0.039165	0.420057	0	0.266988	0
629	XM_030622384.1	0	0	0	0	0	0	0	0	0	0	0	0	0	0	0	0	0	0	0	0	0	0	0	0	0	0	0	0	0	0	0	0	0	0	0	0	0	0	0	0	0	0	0	0	0	0	0	0
630	XM_030622385.1	0.013414	0	0.047834	0.058913	0.039223	0	0	0.023154	0	0.053044	0	0.004214	0	0	0	0	0	0.046255	0	0.026104	0	0	0	0	0.025471	0.044471	0	0	0	0.032104	0	0	0	0	0	0	0	0	0	0	0	0	0	0	0.053126	0	0	0.045846
631	XM_030622386.1	7.48235	32.155	41.5531	18.4766	63.8348	54.9952	23.3323	38.7217	30.2307	19.7422	127.139	35.5341	20.9206	19.645	48.0534	11.3725	34.2448	42.6112	37.6198	48.8184	45.3993	47.2766	24.0084	12.8032	26.9181	36.9191	37.5051	47.865	35.6655	35.8346	36.1021	38.5271	42.8756	35.6829	23.3606	16.9254	36.3299	36.3612	26.8108	40.8803	37.5781	46.7316	48.206	42.9224	38.8705	41.5627	17.4887	42.9198
632	XM_030622387.1	0	0	0	0	0	0	0	0	0	0	0	0	0	0	0	0	0	0	0	0	0	0	0	0	0	0	0	0	0	0	0	0	0	0	0	0	0	0	0	0	0	0	0	0	0	0	0	0
633	XM_030622388.1	0	0	0	0	0	0	0	0	0	0	0	0	0	0	0	0	0	0	0	0	0	0	0	0	0	0	0	0	0	0	0	0	0	0	0	0	0	0	0	0	0	0	0	0	0	0	0	0
634	XM_030622389.1	0	0	0	0	0	0	0.132168	0	0	0	0	0	0	0	0	0	0	0	0	0	0	0	0	0	0	0	0	0	0	0	0	0	0	0	0	0	0	0	0	0	0	0	0	0	0	0	0	0
635	XM_030622390.1	0	0	0	0	0	0	0	0	0	0	0	0	0	0	0	0	0	0	0	0	0	0	0	0	0	0	0	0	0	0	0	0	0	0	0	0	0	0	0	0	0	0	0	0	0	0	0	0
636	XM_030622391.1	0	0	0	0	0	0	0	0	0	0	0	0.012593	0	0	0	0	0	0	0	0	0	0	0	0	0	0	0	0	0	0	0	0	0	0	0	0	0	0	0	0	0	0	0	0	0	0.080924	0	0
637	XM_030622392.1	0.071981	0.406447	0.516209	1.03582	0.054102	0.268771	1.2887	0.715907	0.35856	0	0.056008	0.741135	0	0.184619	0.020393	0.28396	0.080336	0.186316	0.154412	0.357793	0.134477	0	0.14331	0.117907	0.211584	0.372959	0.16904	0.093491	0.390263	0.602033	0.965676	0.630698	0.419093	0.296522	0.383858	0.248008	0.589755	0.419813	0.481148	0.353001	0.307352	0.085074	0	0.146851	0.052493	0.020758	0.045009	0.385398
638	XM_030622393.1	0	0	0	0	0	0	0	0	0	0.040263	0	0	0	0	0	0	0	0	0	0	0	0	0.163912	0	0	0	0	0	0	0	0	0	0	0	0	0	0	0	0	0	0	0	0	0	0	0	0	0
639	XM_030622394.1	0	0	0	0	0	0	0	0	0	0	0	0	0	0	0	0	0	0	0	0	0	0	0	0	0	0	0	0	0	0	0	0	0	0	0	0	0	0	0	0	0	0	0	0	0	0	0	0
640	XM_030622395.1	0	0	0	0	0	0	0	0	0	0	0	0	0	0	0	0	0	0	0	0	0	0	0	0	0	0	0	0	0	0	0	0	0	0	0	0	0	0	0	0	1.97038	1.35547	1.73481	234.191	19.5223	8.51554	0	0
641	XM_030622396.1	0	0	0	0	0	0	0	0	0	0	0	0	0	0	0	0	0	0	0	0	0	0	0	0	0	0	0	0	0	0	0	0	0	0	0	0	0	0	0	0	1.11128	0.148702	1.42528	125.541	9.29934	5.4319	0	0
642	XM_030622397.1	0	0	0	0	0	0	0	0	0	0	0	0	0	0	0	0	0	0	0	0	0	0	0	0	0	0	0	0	0	0	0	0	0	0	0	0	0	0	0	0	0	0	0	0	0	0	0	0
643	XM_030622398.1	0.092984	0.194003	0.097574	0.140981	0.162071	0.061029	0	0.053854	0.255983	0.148155	0.271531	0.293702	0.092648	0.221819	0.011468	0.085709	0.079236	0.14223	0.159901	0.063071	0.047326	0.027142	0.091799	0.040401	0.255668	0.143121	0.143664	0.041981	0.10612	0	0.119707	0.156589	0.061613	0.051849	0.119025	0.09077	0.197722	0.109332	0.120589	0.061025	0.175985	0.29826	0.08075	0.182786	0.165781	0.335088	0.386381	0.051401
644	XM_030622399.1	0	0	0	0	0	0	0	0	0	0	0	0	0	0	0	0	0	0	0	0	0	0	0	0	0	0	0	0	0	0	0	0	0	0	0	0	0	0	0	0	0	0	0	0	0	0	0	0
645	XM_030622400.1	0.042039	0.087083	0.177208	1.81777	0.054961	0.178407	0.411722	0.214215	1.01781	0.455715	0.158167	2.98794	2.67999	2.78997	0.033293	0.093201	0.033219	0.231877	0.033616	0	0.061067	0.109387	0.106122	0.057028	0.026442	0.093805	0.06268	0.028269	0.045536	0.101026	0.122112	0.033987	0	0.101342	0.134988	0	0.072276	0	0	0.115011	0.651568	1.74699	3.60956	1.0234	1.09938	0.552471	9.29618	0
646	XM_030622401.1	0	0	0	0	0	0	0	0	0	0	0	0	0	0	0	0	0	0	0	0	0	0	0	0	0	0	0	0	0	0	0	0	0	0	0	0	0	0	0	0	0	0	0	0	0	0	0	0
647	XM_030622402.1	0	0	0	0	0	0	0	0	0	0	0	0	0	0	0	0	0	0	0	0	0	0	0	0	0	0	0	0	0	0	0	0	0	0	0	0	0	0	0	0	0	0	0	0	0	0	0	0
648	XM_030622403.1	0	0	0	0	0	0	0	0	0	0	0	0	0	0	0	0	0	0	0	0	0	0	0	0	0	0	0	0	0	0	0	0	0	0	0	0	0	0	0	0	0	0	0	0	0	0	0	0
649	XM_030622404.1	7.80333	26.0124	9.82834	15.0784	9.09021	17.1329	13.0286	7.99204	15.6576	50.1162	4.70478	11.4605	15.1124	27.7238	8.58616	5.08612	16.1774	31.4512	20.5456	13.7216	18.3782	12.8979	15.699	6.70567	15.3941	18.6286	15.7901	20.5731	18.9281	19.3319	16.5325	25.4103	30.0214	16.0079	10.0004	6.54704	16.0846	14.1685	14.3136	17.4471	0	0	0	0	0.178838	0	105.16	13.6219
650	XM_030622405.1	0	0	0.034432	0.356522	0	0	0	0	0.295464	0.965161	18.4001	0.283408	0.200915	0.053786	0	0.182001	0.115439	0	0.216853	0	0	0	0	0	0	0.329473	0	0	0	0	0	0	0	0	0	0	0	0	0	0	0	0	0	0	0	0	0.076698	0.154072
651	XM_030622406.1	0	0.00769	0	0	0.065006	0	0.112573	0	0	0	0	0	0	0	0	0	0	0	0	0	0	0	0	0	0	0	0	0	0	0	0	0	0	0	0	0	0	0	0	0	0	0	0	0	0	0	0	0
652	XM_030622407.1	0	0	0	0	0	0	0	0	0	0	0	0	0	0	0	0	0	0	0	0	0	0	0	0	0	0	0	0	0	0	0	0	0	0	0	0	0	0	0	0	0	0	0	0	0	0	0	0
653	XM_030622408.1	0	0	0	0	0	0	0	0	0	0	0	0	0	0	0	0	0	0	0	0	0	0	0	0	0	0	0	0	0	0	0	0	0	0	0	0	0	0	0	0	0	0	0	0	0	0	0	0
654	XM_030622409.1	0	0	0	0	0	0	0	0	0	0	0	0	0	0	0	0	0	0	0	0	0	0	0	0	0	0	0	0	0	0	0	0	0	0	0	0	0	0	0	0	0	0	0	0	0	0	0	0
655	XM_030622410.1	0	0	0	0	0	0	0	0	0	0	0	0	0	0	0	0	0	0	0	0	0	0	0	0	0	0	0	0	0	0	0	0	0	0	0	0	0	0	0	0	0	0	0	0	0	0	0	0
656	XM_030622411.1	0	0.011443	0	0	0	0	0	0	0	0	0	0	0	0.078448	0	0	0	0	0	0	0	0	0	0	0	0	0	0	0	0	0	0	0	0	0.050385	0	0	0	0	0	1.104	3.1993	1.62492	2.09031	2.32292	3.62934	0	0
657	XM_030622412.1	0	0	0	0	0	0	0	0	0	0	0	0	0	0	0	0	0	0	0	0	0	0	0	0	0	0	0	0	0	0	0	0	0	0	0	0	0	0	0	0	2.63367	3.0605	3.12975	3.43393	5.94362	9.07142	0	0
658	XM_030622413.1	0	0	0	0	0	0	0	0	0	0	0	0	0	0	0	0	0	0	0	0	0	0	0	0	0	0	0	0	0	0	0	0	0	0	0	0	0	0	0	0	0	0	0	0	0.072803	0	0	0
659	XM_030622414.1	0	0	0	0	0	0	0	0	0	0	0	0	0	0	0	0	0	0	0	0	0	0	0	0	0	0	0	0	0	0	0	0	0	0	0	0	0	0	0	0	0	0	0	0	0	0	0	0
660	XM_030622415.1	0	0	0	0.481597	0	0	0	0	0	61.7912	11.1329	0.011297	0	0.040638	0	0	0	0	0	0	0	0	0	0	0	0	0	0	0	0	0	0	0	0	0	0	0	0	0	0	0	0	0	0	0	0	0.792841	0
661	XM_030622416.1	0	0	0	0	0	0	0	0	0	0	0	0	0	0	0	0	0	0	0	0	0	0	0	0	0	0	0	0	0	0	0	0	0	0	0	0	0	0	0	0	0	0	0	0	0	0	0	0
662	XM_030622417.1	21.7683	10.5084	17.6667	13.1088	18.1558	21.054	5.63486	14.6702	13.9198	10.709	56.4704	13.7406	18.9367	19.9137	13.8003	6.20411	23.7207	20.0161	19.0273	23.2227	31.0474	31.7406	19.8337	10.9726	27.2121	22.1001	22.9627	27.6482	23.6105	20.6367	22.0006	23.2068	23.6697	23.9025	21.7018	19.5549	20.1597	19.3041	21.7518	21.3668	23.0116	22.261	20.227	20.7523	17.6011	22.3623	2.69016	21.1104
663	XM_030622418.1	0.068812	0	0	0	0	0	0	0	0	0	0	0	0	0.032377	0	0	0	0	0	0	0	0	0	0	0	0	0	0	0	0	0	0	0	0	0	0	0	0	0	0	0	0	0	0	0.09656	0	0.075351	0
664	XM_030622419.1	0.060259	0.077313	0	0	0.134508	0	0	0	0.05161	0	0	0.138009	0	0.081821	0.119534	0	0.120041	0	0	0	0.10958	0	0	0	0.177029	0.140923	0.103126	0	0	0.117354	0	0	0	0	0	0	0	0	0	0	0.05909	0	0	0	0.214033	0	0.291803	0.178085
665	XM_030622420.1	0.17154	0.899578	0.079186	0	0.696947	0.264433	0.139446	0.44534	0.603612	0	0.262675	1.37511	0.377892	0.609612	0.693666	0	0.642801	0	0.372417	0.21046	0.790941	0.59569	0.72897	0.071736	0.729288	0.44308	0.802918	0.602245	1.25057	1.8487	0.8893	0.78048	1.16695	0.885676	0.18853	0.865141	0.587631	0.65389	1.13742	0.798615	0.711932	1.0021	0.976748	0.187505	0.749449	1.50445	0.051631	0.233344
666	XM_030622421.1	36.4484	5.60368	5.54795	6.18768	11.979	12.1729	8.55583	6.52413	7.52094	14.4108	22.7676	8.39316	9.96602	8.61155	16.4584	3.65638	9.3141	9.17705	8.40225	12.8561	10.9483	12.4294	8.33611	5.20181	13.8828	11.3796	13.3961	12.5354	11.236	11.1694	13.2221	11.2419	12.4428	13.8565	14.2709	10.9275	13.1548	17.0169	12.153	12.7533	9.29374	9.56275	8.58961	8.34476	9.41463	9.82728	8.12888	8.37126
667	XM_030622422.1	5.28434	5.95873	14.7599	12.0062	11.7341	23.95	5.17055	11.3967	13.9947	31.6194	24.3335	12.8426	17.0125	28.7241	32.2423	5.83445	22.0519	22.5495	17.7416	22.3812	23.2746	26.4459	14.1373	6.84347	16.8245	17.1442	13.4183	22.9957	18.4045	16.0871	19.3914	22.4121	20.724	17.5263	8.97527	8.27319	16.6841	19.7351	14.5424	20.5799	30.6884	30.0572	28.6248	36.7529	24.2295	37.261	20.5741	16.2697
668	XM_030622423.1	0	0	0	0	0	0	0	0	0	0	0	0	0	0	0	0	0	0	0	0	0	0	0	0	0	0	0	0	0	0	0	0	0	0	0	0	0	0	0	0	0	0	0	0	0	0	0	0
669	XM_030622424.1	0	0	0	0	0	0	0	0	0	0	0	0	0	0	0	0	0	0	0	0	0	0	0	0	0	0	0	0	0	0	0	0	0	0	0	0	0	0	0	0	0	0	0	0	0	0	0	0
670	XM_030622425.1	0	0	0	0	0	0	0	0	0	0	0	0	0	0	0	0	0	0	0	0	0	0	0	0	0	0	0	0	0	0	0	0	0	0	0.075388	0	0	0	0	0	0.118585	0	0	0	0	0.084345	0	0
671	XM_030622426.1	0	0	0	0	0	0	0	0	0.022027	0	0	0.032351	0	0	0	0	0	0	0	0	0	0	0	0	0	0	0	0	0	0	0	0	0	0	0	0	0	0	0	0	0.150386	0.037283	0.144401	0	0	0.041714	0.083442	0
672	XM_030622427.1	0	0	0	0	0	0	0	0	0	0	0	0	0	0	0	0	0	0	0	0	0	0	0	0	0	0	0	0	0	0	0	0	0	0	0	0	0	0	0	0	0	0	0	0.088432	0	0	0	0
673	XM_030622428.1	0	0	0	0	0	0	0	0	0	0	0	0	0	0.095665	0	0	0	0	0	0	0	0	0	0	0	0	0	0	0	0	0	0	0	0	0	0	0	0	0	0	0	0	0	0	0	0	0	0
674	XM_030622429.1	0	0	0	0	0	0	0	0	0	0	0	0	0	0	0	0	0	0	0	0	0	0	0	0	0	0	0	0	0	0	0	0	0	0	0	0	0	0	0	0	0	0	0	0	0	0	0	0
675	XM_030622430.1	0	0	0	0	0	0	0	0	0	0	0	0	0	0	0	0	0	0	0	0	0	0	0	0	0	0	0	0	0	0	0	0	0	0	0	0	0	0	0	0	0	0	0	0	0	0	0	0
676	XM_030622431.1	0	0	0	0	0	0	0	0	0	0	0	0	0	0	0	0	0	0	0	0	0	0	0	0	0	0	0	0	0	0	0	0	0	0	0	0	0	0	0	0	0	0	0	0	0	0	0	0
677	XM_030622432.1	0	0	0	0.133325	0	0	0	0	0	1.72026	7.41754	0	0	0	0	0	0	0	0	0	0	0	0	0	0	0	0	0	0	0	0	0	0	0	0	0	0	0	0	0	0	0	0	0	0	0	0.340841	0
678	XM_030622433.1	0	0	0	0	0	0	0	0	0	0	0	0	0	0	0	0	0	0	0	0	0	0	0	0	0	0	0	0	0	0	0	0	0	0	0	0	0	0	0	0	0	0	0	0	0	0	0	0
679	XM_030622434.1	0	0	0	0	0	0	0	0	0	0	0	0	0	0	0	0	0	0	0	0	0	0	0	0	0	0	0	0	0	0	0	0	0	0	0	0	0	0	0	0	0	0	0	0	0	0	0	0
680	XM_030622435.1	0	0.104428	0	0	0	0	0	0	0	0	0	0	0	0	0	0	0	0	0	0	0	0	0	0	0	0	0	0	0	0	0	0	0	0	0	0	0	0	0	0	0	0	0	0	0	0	0	0
681	XM_030622436.1	0.091168	1.11859	3.2092	0.974299	1.07529	8.8338	2.6542	0.244303	1.09651	0	0	0.062431	0	1.70325	0.09654	0.538045	0.846783	1.72308	1.08401	0.516855	2.33804	0.68677	1.79263	0	1.00528	1.4016	2.50858	1.93873	3.38702	1.04172	0.99745	0.787361	1.05084	2.45033	0.585983	0.407812	2.82772	1.70999	0	1.91434	0.624086	0.835768	0	0.243495	0.180575	0	0.650027	5.78075
682	XM_030622437.1	0.010169	0	0	0	0	0	0	0	0.012462	0	0.012508	0.007493	0	0	0	0	0	0	0	0	0	0	0	0	0	0	0.022898	0	0	0.023995	0	0	0	0	0	0	0.053068	0	0	0.027388	0.081944	0.020112	0.116468	0	0	0	0	0
683	XM_030622438.1	0	0	0	0	0	0	0	0	0	0	0	0	0	0	0	0	0	0	0.06121	0	0	0	0	0	0	0	0	0	0	0	0	0	0	0	0	0	0	0	0	0.124664	0	0	0	0	0	0	0	0.037061
684	XM_030622439.1	0.293805	0.331231	0.328055	0.323	0.167466	0.658505	0.1538	0.362063	0.280751	0.831035	0	0.223857	0.175203	0.337279	0	0	0.570683	0.087854	0	0.382511	0.636605	0.092354	0.578678	0.28021	0.779512	0.722786	0.879072	0.496582	0.148362	0.603112	0.517145	0.647447	0.455093	0.773125	0	0.704274	0.815108	0	1.19028	0.897648	0	0	0	0	0	0.169884	0.839027	0.265491
685	XM_030622440.1	0	0	0	0	0	0	0	0	0	0	0	0	0	0	0	0	0	0	0	0	0	0	0	0	0	0	0	0	0	0	0	0	0	0	0	0	0	0	0	0	0	0	0	0	0	0	0	0
686	XM_030622441.1	0	0	0	0.202654	0	0	0	0	0	0	0	0	0	0	0	0	0	0	0	0	0	0	0	0	0	0	0	0	0	0	0	0	0	0	0	0	0	0	0	0	0	0	0	0	0	0	0	0
687	XM_030622442.1	0	0	0	0	0	0	0	0	0	0	0	0	0	0	0	0	0	0	0	0	0	0	0	0	0	0	0	0	0	0	0	0	0	0	0	0	0	0	0	0	0	0	0	0	0	0	0	0
688	XM_030622443.1	0.028511	0	0.019236	0	0	0	0	0	0.031846	0	0	0	0.116948	0.014625	0.066275	0	0.063759	0	0	0	0	0.143755	0	0	0	0	0	0	0	0	0	0.130853	0	0	0	0	0	0	0	0	0.904321	0	1.25743	0.247003	1.02856	0.276112	0	0
689	XM_030622444.1	0	0	0	0	0	0	0	0	0	0	0	0	0	0	0	0	0	0	0	0	0	0	0	0	0	0	0	0	0	0	0	0	0	0	0	0	0	0	0	0	0	0	0	0	0	0	0	0
690	XM_030622445.1	0.381881	0	0.203765	0	0.374697	0.369834	0	2.07404	0.291171	1.53587	1.55017	0.128846	1.08442	0.613972	18.254	0	0.685834	0	1.33045	0	0	0.71411	0	0	0.25127	0	0.321468	0.351693	0.564208	0	0.398828	0	0.739573	0.34486	0.553207	0.34068	0.465911	0	0	0.356481	0	0	0.420291	0	0	0	0.417534	0
691	XM_030622446.1	0	0	0	0	0	0	0	0	0	0	0	0	0	0	0	0	0	0	0	0	0	0	0	0	0	0	0	0	0	0	0	0	0	0	0	0	0	0	0	0	0	0	0	0	0	0	0	0
692	XM_030622447.1	0.074431	0	0	0	0	0	0	0	0	0	0	0	0	0.034475	0.078045	0.312964	0	0	0	0	0	0	0	0	0	0	0	0	0	0	0	0	0	0	0	0	0	0	0	0	0	0	0	0	0	0	0	0
693	XM_030622448.1	0	0.038096	0.071783	0	0	0	0	0	0	0	0	0	0	0	0	0	0.084573	0.112825	0	0	0	0	0	0	0.064303	0	0	0	0	0.082575	0	0	0	0	0	0	0	0	0	0	0	0	0	0	0.064774	0.077721	0	0
694	XM_030622449.1	0	0	0	0	0	0	0	0	0	0	0.380462	0	0	0	0	0	0	0	0	0	0	0	0	0	0	0	0	0	0	0	0	0	0	0	0	0	0	0	0	0	0	0	0	0	0.162023	0	0	0
695	XM_030622450.1	0	0	0.125729	0	0	0.733369	0	0	0	0	0	0	0	0	0	0	0.505102	0.680411	0.529966	0.066292	0.156457	0.089719	0.291823	0.311204	0.132602	0.232383	0	0.421155	0.231505	0	0	0.487636	0.100286	0.522156	0	0	0	0	0	0.195633	0	0	0	0	0	0	0	0
696	XM_030622451.1	0	0	0	0	0	0	0	0	0	0	0	0	0	0	0	0	0	0	0	0	0	0	0	0	0	0	0	0	0	0	0	0	0	0	0	0	0	0	0	0	0	0	0	0	0	0	0	0
697	XM_030622452.1	0	0	0	0	0	0	0	0	0	0	0	0	0	0	0	0	0	0	0	0	0	0	0	0	0	0	0	0	0	0	0	0	0	0	0	0	0	0	0	0	0.035273	0	0	0	0.014112	0	0	0
698	XM_030622453.1	0	0	0	0	0	0	0	0	0	0	0	0	0	0	0	0	0	0	0	0	0	0	0	0	0	0	0	0	0	0	0	0	0	0	0.141469	0	0	0	0	0	0	0	0	0	0	0	0	0
699	XM_030622454.1	0	0	0	0	0	0	0	0	0	0	0	0	0	0	0	0	0	0	0	0	0	0	0	0	0	0	0	0	0	0	0	0	0	0	0	0	0	0	0	0	0	0	0	0	0	0	0	0
700	XM_030622455.1	0	0	0	0	0	0	0	0	0	0	0	0	0	0	0	0	0	0	0	0	0	0	0	0	0	0	0	0	0	0	0	0	0	0	0	0	0	0	0	0	0	0	0	0	0	0	0	0
701	XM_030622456.1	0	0	0	0	0	0	0	0	0	0	0	0	0	0	0	0	0	0	0	0	0	0	0	0	0	0	0	0	0	0	0	0	0	0	0	0	0	0	0	0	0	0	0	0	0	0	0	0
702	XM_030622457.1	0.019332	0	0	0	0.058683	0	0.072206	0	0.090982	0	0	0.056751	0	0.010447	0	0	0	0	0	0	0.129397	0	0	0	0	0	0	0.038578	0	0	0.056092	0	0	0.047681	0	0	0.105529	0	0	0	0	0.045987	0	0.104951	0	0.042528	0.183228	0.066353
703	XM_030622458.1	0	0	0	0	0	0	0	0	0	0	0	0	0	0	0	0	0	0	0	0	0	0	0	0	0	0	0	0	0	0	0	0	0	0	0	0	0	0	0	0	0	0	0	0	0	0	0	0.122671
704	XM_030622459.1	0.010367	0.046687	0.014958	0.015257	0	0	0	0	0	0.044436	0.072989	0.006975	0	0	0.046978	0	0	0	0	0	0	0	0.030032	0	0	0	0	0	0	0	0	0	0	0	0	0	0.027765	0	0	0	0	0.019644	0	0	0	0.043842	0	0
705	XM_030622460.1	0.03851	0.028568	0.036025	0.177903	0.025393	0.077375	0	0.044262	0.046476	0	0	0.030183	0	0	0	0	0	0	0	0.023768	0	0.093752	0.035995	0	0	0.124961	0.058045	0	0.042432	0.096437	0.069607	0.041579	0.143977	0.031738	0.197834	0.080441	0	0	0.128106	0.037201	0.098415	0.126199	0	0	0.143253	0.149257	0.060285	0
706	XM_030622461.1	0	0	0	0	0	0.066878	0	0	0.050083	0	0	0.01138	0.095243	0	0	0	0.07575	0	0	0	0.047071	0	0.057107	0	0	0	0	0	0	0.103527	0	0	0	0	0.248938	0	0.109914	0	0.241161	0	0.072141	0.20384	0.311355	0	0	0	0	0
707	XM_030622462.1	0	0	0	0	0	0	0	0	0	0	0	0	0	0	0	0	0	0	0	0	0	0	0	0	0	0	0	0	0	0	0	0	0	0	0	0	0	0	0	0	0.134322	0	0	0	0	0	0	0
708	XM_030622463.1	0.021198	0.011922	0.030336	0	0.071068	0	0.040696	0	0.114573	0	0.025162	0.049645	0.37463	0.144001	0.122898	0	0	0.036125	0.077624	0.021565	0.048118	0.029328	0	0	0	0	0	0	0.10899	0.026812	0	0.082784	0	0.026728	0	0.032768	0	0	0.160839	0.061856	0.033427	0.085081	0	0	0.061637	0.022936	0.050505	0
709	XM_030622464.1	0	0	0	0	0	0	0	0	0	0	0	0	0	0	0	0	0	0	0	0	0	0	0	0	0	0	0	0	0	0	0	0	0	0	0	0	0	0	0	0	0	0	0	0	0	0	0	0
710	XM_030622465.1	0	0	0	0	0	0	0	0	0	0	0	0	0	0	0	0	0	0	0	0	0	0	0	0	0.136862	0	0	0	0	0	0	0	0	0	0	0	0	0	0	0	0	0	0	0	0	0	0	0
711	XM_030622466.1	3.9036	5.22898	13.9962	9.07254	24.7895	25.3849	9.54343	16.6765	15.9321	7.97232	32.5488	16.8119	15.0427	12.829	18.1728	7.3734	14.5028	12.657	12.2667	18.034	14.8473	18.5495	9.10357	5.38758	11.4371	15.4347	13.7239	16.1415	10.9219	13.23	12.0216	14.6283	13.5902	12.6434	8.95718	9.13233	12.0146	12.0337	11.4109	13.0837	21.1341	23.1456	20.5989	20.3354	21.4268	23.0296	20.7473	17.4181
712	XM_030622467.1	0	0	0	0	0	0	0	0	0	0.039427	0.038341	0	0	0	0	0	0	0	0	0	0	0	0	0	0	0	0	0	0	0	0	0	0	0	0	0	0	0	0	0	0	0	0	0	0	0	0	0
713	XM_030622468.1	0.040078	0.565934	0.098495	0.060501	0.116965	0.365072	0	0	0.02458	0	0	0.020029	0.260904	0.066288	0.023128	0	0	0.12926	0	0.078465	0.178917	0.158026	0	0	0	0	0.089644	0.040503	0	0	0	0.098836	0	0.049575	0	0	0	0.293623	0.077724	0	0.030701	0	0	0.05056	0.077765	0.042573	0.063303	0.16277
714	XM_030622469.1	0	0	0	0.100261	0.043266	0	0	0	0	0.922207	0.414501	0	0	0	0.083186	0	0.057597	0	0	0	0	0	0	0	0	0	0.050783	0	0	0	0.070691	0.121005	0.068811	0.057524	0	0	0	0	0	0	0	0.049405	0	0	0	0	0	0
715	XM_030622470.1	0	0	0	0	0	0	0	0	0	0	0	0	0	0	0	0	0	0	0	0	0	0	0	0	0	0	0	0	0	0	0	0	0	0	0	0	0	0	0	0	0	0	0	0	0	0	0	0
716	XM_030622471.1	0	0	0	0	0	0	0	0	0	0	0	0	0	0	0	0	0	0	0	0	0	0	0	0	0	0	0	0	0	0	0	0	0	0	0	0	0	0	0	0	0	0	0	0	0	0	0	0
717	XM_030622472.1	0.448728	1.58752	2.58584	1.59635	2.10106	4.72106	1.72639	1.60295	2.30911	2.02436	2.55729	3.38023	2.50621	2.90477	3.85392	0.610933	2.68742	2.89657	2.39269	2.99814	3.61083	3.14668	1.31773	1.08696	1.99828	2.36172	2.5496	2.35932	2.41191	2.50341	3.2419	2.6833	2.76616	2.2743	1.11203	0.94036	2.77925	2.10975	2.54415	2.26842	2.86708	4.82891	4.09475	3.9971	4.31016	5.23357	1.24365	3.04203
718	XM_030622473.1	0	0	0	0	0	0	0	0	0	0	0	0	0	0	0	0	0	0	0	0	0	0	0	0	0	0	0	0	0	0	0	0	0	0	0	0	0	0	0	0	0	0	0	0	0	0	0	0
719	XM_030622474.1	0	0	0	0	0	0	0	0	0	0	0	0	0	0	0	0	0	0	0	0	0	0	0	0	0	0	0	0	0	0	0	0	0	0	0	0	0	0	0	0	0.014609	0	0	0	0	0	0	0
720	XM_030622475.1	0	0	0	0.269037	0	0	0	0	0	0	0	0	0	0	0	0	0	0	0	0	0	0	0	0	0	0	0	0	0	0	0	0	0	0	0	0	0	0	0	0	0	0	0	0	0	0	0	0
721	XM_030622476.1	0	0	0	0	0	0	0	0	0	0	0	0	0	0	0	0	0	0	0	0	0	0	0	0	0	0	0	0	0	0	0	0	0	0	0	0	0	0	0	0	0	0	0	0	0	0	0.077099	0
722	XM_030622477.1	0	0	0	0	0	0	0	0	0	0	0	0	0	0	0	0	0	0	0	0	0	0	0	0	0	0	0	0	0	0	0	0	0	0	0	0	0	0	0	0	0	0	0	0	0	0	0	0
723	XM_030622478.1	0	0	0	0	0	0	0	0	0	0	0	0	0	0	0	0	0	0	0	0	0	0	0	0	0	0	0	0	0	0	0	0	0	0	0	0	0	0	0	0	0	0	0	0	0	0	0	0
724	XM_030622479.1	0.041319	0	0	0	0	0	0	0	0	0	0	0.138885	0	0	0	0	0	0	0	0	0	0	0	0	0	0	0	0	0	0	0	0	0	0	0	0	0	0	0	0	0.95023	18.3214	13.7357	1.26953	2.19223	2.50976	0	0
725	XM_030622480.1	0.08213	0.258364	0.896438	1.08944	0.409415	0.727851	0.271858	1.50402	1.32794	2.68387	1.14141	2.39257	1.26152	0.946704	1.94641	0.408448	0.966735	1.0171	0.316001	1.1507	0.985005	1.40233	0.497705	0.330474	0.56123	0.707225	0.572677	0.637874	1.20323	0.69228	0.826107	0.725082	0.788243	0.865692	0.185773	0.221307	0.645876	0.454861	0.366192	0.567069	1.75375	5.62274	3.98983	1.50362	1.51436	1.88457	1.07129	0.789905
726	XM_030622481.1	0	0	0	0	0	0	0	0	0	0	0	0	0	0	0	0	0	0	0	0	0	0	0	0	0	0	0	0	0	0	0	0	0	0	0	0	0	0	0	0	0	0	0	0	0	0	0	0
727	XM_030622482.1	239.075	6.82963	3.87324	4.24116	21.0196	6.65411	1.08853	4.54749	1.91691	68.4276	27.7729	0.582584	0.827663	0.388364	0.377669	0.724174	17.9203	8.41516	6.80509	11.1559	13.2455	8.51465	55.7089	32.2051	134.051	48.142	63.0133	57.5414	20.9698	35.7271	47.2919	59.2803	36.8991	67.1471	51.0261	111.547	38.6532	73.4537	55.6577	59.7654	6.40122	15.5191	11.2299	9.0891	6.8501	9.34876	1.39939	5.25095
728	XM_030622483.1	13.9928	0.700904	0.170536	0.282622	0.933997	0.420111	0.142458	0.325519	0.361408	0.265311	0.41	0.345909	1.78615	0.493631	1.31622	0.213735	0.269672	0.296561	0.351892	0.309038	0.16143	0.468215	0.304415	0.161664	0.571117	0.453201	0.324418	0.349895	0.171467	0.678347	0.443287	0.514653	1.06486	0.417303	0.507658	0.53376	0.371303	0.695795	0.381607	0.560898	0.299711	0.522111	0.606014	0.777143	0.438165	0.610218	2.13686	0.20237
729	XM_030622484.1	0.026828	0	0	0.194647	0	0	0	0	0	0.047512	0.132162	0.134851	7.5135	0.242236	12.3708	0.068391	0	0	0	0	0	0	0	0	0.042645	0	0	0	0.155073	0	0	0	0	0	0	0	0	0	0	0	0	0	0	0	0	0	10.6174	0.041783
730	XM_030622485.1	0.011684	0.006388	0	0	0	0	0	0	0	0	0	0.041627	0.050656	0.042751	0	0.088739	0	0	0	0	0	0	0	0	0	0	0	0	0	0.027281	0	0	0	0	0	0	0	0	0	0	0	0	0	0	0.046031	0	0	0
731	XM_030622486.1	0	0	0	0	0	0	0	0	0	0	0	0	0	0	0	0	0	0	0	0	0	0	0	0	0	0	0	0	0	0	0	0	0	0	0	0	0	0	0	0	0	0	0	0	0	0	0	0
732	XM_030622487.1	0	0	0	0	0	0	0	0	0	0	0	0	0	0	0	0	0	0	0	0	0	0	0	0	0	0	0	0	0	0	0	0	0	0	0	0	0	0	0	0	0	0	0	0	0	0	0	0
733	XM_030622488.1	0.22954	0.067463	0.105332	0.211969	0.029135	0.050787	0.26431	0.200128	0.125539	1.86881	13.0647	0.474896	0.197551	0.183933	0.018453	0.247653	0	0	0.028848	0	0.123104	0.03668	0.033958	0	0.051905	0.217311	0.092467	0.426371	0.086987	0.267482	0.281764	0.167685	0.122793	0.102525	0.160768	0.035248	0.209266	0.292284	0.093706	0.036629	0	0	0	0	0	0.033322	0.330526	0.09219
734	XM_030622489.1	3.23745	0	0	0.470205	0	0	0	0	0.046928	13.7724	12.2483	0	0.342772	0	0	0	0	0	0	0	0	0	0	0	0	0	0.087603	0.249551	0	0	0.223606	0	0	0.201322	0	0	0	0	0.152826	0.227232	0	0	0	0	0	0	0.31809	0
735	XM_030622490.1	0	0	0	0	0	0	0	0	0	0	0	0	0	0	0	0	0	0	0	0	0	0.292715	0	0	0	0	0	0	0.272955	0	0	0	0	0	0	0	0	0	0	0	0	0	0	0	0	0	0	0
736	XM_030622491.1	0	0	0	0	0	0	0	0	0	0	0	0	0	0	0	0	0	0	0	0	0	0	0	0	0	0	0	0	0	0	0	0	0	0	0	0	0	0	0	0	0	0	0	0	0	0	0	0
737	XM_030622492.1	0.094203	0	0	0	0	0	0	0	0	0	0.035351	0	0	0	0	0	0	0	0	0	0	0	0.10058	0	0.121935	0	0	0	0	0.078316	0	0	0	0	0	0.094184	0	0	0.11995	0.096752	0	0	0	0	0	0	0	0
738	XM_030622493.1	0	0	0	0	0	0	0	0	0	0	0	0	0	0	0	0	0	0	0	0	0	0	0	0	0	0	0	0	0	0	0	0	0	0	0	0	0	0	0	0	0	0	0	0	0	0	0	0
739	XM_030622494.1	0	0	0	0	0	0	0	0	0	0	0	0	0	0	0	0	0	0	0	0	0	0	0	0	0	0	0	0	0	0	0	0	0	0	0	0	0	0	0	0	0	0	0	0	0	0	0	0
740	XM_030622495.1	0	0	0	0	0	0	0	0	0	0	0	0	0	0	0	0	0	0	0	0	0	0	0	0	0	0	0	0	0	0	0	0	0	0	0	0	0	0	0	0	0	0	0	0	0.056396	0	0	0
741	XM_030622496.1	1118.58	1491.01	31.5473	24.9664	29.063	47.7856	9.1524	57.608	76.725	551.799	229.676	69.3662	126.443	89.657	155.477	5.14687	332.817	237.85	189.465	281.286	212.826	120.19	308.403	192.65	427.349	625.6	602.576	665.266	588.478	434.172	389.541	517.455	570.981	373.728	376.167	184.24	432.653	472.243	471.758	517.216	329.228	49.013	53.9037	466.009	39.9387	149.359	481.069	240.328
742	XM_030622497.1	516.122	165.292	92.7789	24.1814	20.7064	60.307	7.64947	223.4	166.883	142.699	102.73	113.551	172.14	158.546	795.474	59.4658	204.247	157.044	85.6561	123.967	124.764	131.607	104.424	59.803	122.101	185.289	148.636	192.645	117.584	89.7153	75.3634	122.324	156.405	77.9434	74.4508	42.8098	90.3246	86.33	111.416	90.8172	130.294	97.3919	107.268	309.603	339.163	112.826	97.5782	62.0694
743	XM_030622498.1	1.16994	6.25547	9.54835	7.43769	27.3629	11.9556	5.74449	7.67461	13.2769	1.87012	6.88702	14.2346	7.95061	17.66	14.3335	4.89421	8.7826	8.26089	5.25828	7.29197	8.64113	10.3205	7.82973	4.21145	10.2416	8.23934	9.83708	12.8522	12.1318	14.7051	14.5499	13.5331	12.3016	13.2184	9.74019	7.21616	8.98731	14.3417	9.12217	9.80364	18.3326	12.3976	14.6484	11.8456	20.3023	16.8239	0.738986	6.85741
744	XM_030622499.1	0.609941	0.765506	1.34415	0.14982	2.62242	1.03175	0.597328	3.69242	3.72959	0	1.1528	2.46771	0.603966	0.576908	0.664391	0	0.367455	0.929744	0.653064	0.506799	1.62705	0.854266	1.24222	0	0.844191	2.96587	1.99072	1.67873	0.926574	0.627071	1.63921	1.27083	0.799425	0.378357	0.203711	0.206967	0.195093	2.43376	0.996939	1.34199	0.326121	1.26393	0.88818	0.155851	0.232355	2.45272	0.370696	0.359577
745	XM_030622500.1	0	0	0	0	0	0	0	0	0	0	0	0	0	0	0	0	0	0	0	0	0	0	0	0	0	0	0	0	0	0	0	0	0	0	0	0	0	0	0	0	0	0	0	0	0	0	0	0
746	XM_030622501.1	297.576	24.0805	19.8849	8.57661	33.5866	45.9573	9.80906	8.21794	9.84431	0.169438	0.685208	17.2109	31.4734	12.786	10.3897	4.47529	84.8444	63.566	90.9819	123.802	125.361	77.9268	59.2524	37.804	67.0326	89.2193	93.8963	90.5297	47.3302	58.5202	66.3207	64.8947	42.6803	61.9083	38.299	31.9253	47.8599	65.2281	43.3807	68.5207	53.7298	57.585	42.0903	25.5213	16.0693	14.7057	5.94888	24.4553
747	XM_030622502.1	0	0	0	0	0	0	0	0	0	0	0	0	0	0.166319	0	0	0	0	0	0	0	0	0	0	0	0	0	0	0.185315	0	0	0	0	0	0	0	0	0	0	0	0	0	0	0	0	0	0	0
748	XM_030622503.1	0	0	0	0	0	0	0	0	0	0	0	0	0	0	0	0	0	0	0	0	0	0	0	0	0	0	0	0	0	0	0	0	0	0	0	0	0	0	0	0	0	0	0	0	0	0	0	0
749	XM_030622504.1	0.04304	0.800061	0.109912	1.59558	1.94968	1.25562	0	1.93023	0	0	0	0.346295	2.0726	0.738793	2.11883	0	0	1.74451	0	0	0.167397	1.6268	0.160094	0	0.350906	1.71402	0.178355	0.862355	1.06659	0.169129	0.191514	1.12391	1.76192	0.181532	0	0	0.378734	0	0.220742	0.984298	1.0405	0.128026	0.233504	0.181	0.282039	1.23829	4.45289	0.088597
750	XM_030622505.1	0.015014	0	0	0	0	0	0	0	0	0	0	0.00509	0	0	0	0	0	0	0	0	0	0.03794	0.041427	0.061065	0	0.049756	0	0	0	0.036411	0.088232	0.103855	0.043529	0	0	0	0	0	0	0	0	0	0	0	0	0	0	0
751	XM_030622506.1	0	0	0	0	0	0	0	0.030599	0	0	0	0	0	0	0	0	0	0	0.050864	0	0	0	0	0	0	0	0	0.037209	0	0	0	0	0.105853	0	0	0	0	0	0	0.049659	0	0	0	0	0	0	0	0
752	XM_030622507.1	0	0	0	0	0	0	0	0	0	0	0	0	0	0	0	0	0	0	0	0	0	0	0	0	0	0	0	0	0	0	0	0	0	0	0	0	0	0	0	0	0	0	0	0	0	0	0	0
753	XM_030622508.1	0.173658	1.27104	0.895962	1.75392	4.92845	3.18973	0.951024	0.823222	2.6541	0.65164	0.075568	1.53114	1.64503	1.88011	4.14876	1.01298	4.3453	5.63237	4.14532	3.69527	5.08368	3.06376	2.13345	0.365404	3.02185	3.35938	3.70957	5.62214	1.34036	3.3992	2.19573	3.0629	2.0709	2.95822	1.32624	1.13592	1.81208	1.21021	0.746232	2.64759	0.270422	1.34982	0.615439	0.599438	0.792055	0.959195	0.233566	0.253294
754	XM_030622509.1	0	0.004823	0	0	0	0	0	0	0	0	0	0.003598	0	0	0	0	0	0	0	0	0	0	0	0	0	0	0	0	0	0	0.023851	0	0	0	0	0	0	0	0	0	0	0	0	0	0	0	0	0
755	XM_030622510.1	0	0	0	0	0	0	0	0	0	0	0	0	0	0	0	0	0	0	0	0	0	0	0	0	0	0	0	0	0	0	0	0	0	0	0	0	0	0	0	0	0	0	0	0	0	0	0	0
756	XM_030622511.1	0	0	0	0	0	0	0	0	0	0	0	0	0	0	0	0	0	0	0	0	0	0	0	0	0	0	0	0	0	0	0	0	0	0	0	0	0	0	0	0	0	0.229676	0	0.856796	0	0	0	0
757	XM_030622512.1	0	0.006346	0	0.047906	0	0	0	0	0	0	0	0	0	0.026024	0	0	0.107523	0	0.019437	0	0	0.090113	0	0	0	0	0.024169	0.021957	0	0.026261	0	0	0.032571	0	0.025255	0	0.027341	0	0	0	0.017286	0	0	0	0	0	0	0
758	XM_030622513.1	0	0	1.08233	0.848433	0	3.23594	0.312995	0.493023	0.640437	0	0	0.37899	2.8355	0.472579	1.41425	0.899792	0	0.29137	0	0	0	0.684092	0	0	0.162437	0	0	0	0	0	0	0	0	0	0	0	0	0	0	0	0.310521	0	0.374285	0.24233	0.902874	1.03225	0.158879	0
759	XM_030622514.1	0	0	0.911507	0.716937	0	1.06415	1.20099	0.352885	1.21551	0	0	0.620884	0.379294	0.507634	0.298913	1.06549	0.172829	0	0	0	0.483017	0	0	0	0	0	0	0	0	0	0	0	0	0	0	0	0.56271	0	0	0	1.19734	0	1.36242	0.708702	0.688218	0.202661	2.07517	0.250469
760	XM_030622515.1	0	0	0	0	0	0	0	0	0	0	0	0	0	0	0	0	0	0	0	0	0	0	0	0	0	0	0	0	0	0	0	0	0	0	0	0	0	0	0	0	0	0	0	0	0	0	0	0
761	XM_030622516.1	0	0	0.008911	0	0.02348	0	0	0.010869	0.007557	0	0	0.004742	0	0	0.013381	0	0	0	0	0	0	0	0	0	0	0	0	0	0	0	0.036925	0	0	0	0	0	0	0	0	0	0	0	0	0.015612	0	0	0	0
762	XM_030622517.1	0	0	0	0	0	0	0	0	0	0	0	0	0	0	0	0	0	0	0	0	0	0	0	0	0	0	0	0	0	0	0	0	0	0	0	0	0	0	0	0	0.168765	0.080685	0	0	0	0	0	0
763	XM_030622518.1	0	0	0	0	0	0	0	0	0	0	0	0	0	0.005487	0	0	0	0	0	0	0	0	0	0	0	0	0	0	0	0	0	0	0	0	0	0	0	0	0	0	0	0	0	0	0	0	0	0
764	XM_030622519.1	0	0	0	0	0	0	0	0	0	0	0	0	0	0	0	0	0	0	0	0	0	0	0	0	0	0	0	0	0	0	0	0	0	0	0	0	0	0	0	0	0.129564	0	0	0	0	0.091865	0	0
765	XM_030622520.1	0	0.039572	0	0	0	0	0	0	0	0	0	0	0	0	0	0	0	0	0	0	0	0	0	0	0	0	0	0	0	0	0	0.348541	0	0	0	0	0	0	0	0.587916	0	0.429091	0.236501	0.325572	0.629306	2.59623	0.348814	0
766	XM_030622521.1	0	0	0	0	0.110565	0	0	0	0	0	0	0	0	0	0	0	0	0	0	0	0	0	0	0	0	0	0	0	0	0	0	0	0	0	0	0	0	0	0	0	0	0	0	0	0	0	0	0
767	XM_030622522.1	0	0	2.52187	1.54194	0	0	1.25198	0.645954	0.919294	0	0.914574	0.48352	0	0.593168	0	0	0	0	0	0	0.413531	0	0	0	0	0	0	0	0	0	0	0	0	0	0	0	0	0	0	0	0	0.399266	0	0	0	0.833586	0.853624	0
768	XM_030622523.1	0	0	0	0	0	0	0	0	0	0	0	0	0	0	0	0	0	0	0	0	0	0	0	0	0	0	0	0	0	0	0	0	0	0	0	0	0	0	0	0.120741	2.59536	0.501601	0.266751	0.261966	0.355515	0.164183	0	0
769	XM_030622524.1	17.1677	3.85029	0.2739	0.701539	0.536057	0.147138	0	0.193788	0.077229	29.4201	6.68388	0.086868	2.10197	0.166265	2.79679	0.120111	2.01478	0.971214	3.20125	3.65777	2.17139	1.24977	3.1576	2.26895	4.71921	5.66538	4.00466	4.53324	5.97441	4.65031	6.07516	6.9203	3.79396	2.43543	3.14301	2.13373	2.93571	4.37388	5.17282	6.91626	1.18735	0.503852	0.650959	1.87636	0.321399	0.846766	2.01877	3.93828
770	XM_030622525.1	0	0	0	0	0	0	0	0	0	0	0	0	0	0	0	0	0	0	0	0	0	0	0	0	0	0	0	0	0	0	0	0	0	0	0	0	0	0	0	0	0	0	0	0	0	0	0	0
771	XM_030622526.1	0	0	0	0	0	0	0	0	0	0	0	0	0	0	0	0	0	0	0	0	0	0	0	0	0	0	0	0	0	0	0	0	0	0	0	0	0	0	0	0	0	0	0	0	0	0	0	0
772	XM_030622527.1	9.11708	3.97148	4.07578	9.2792	6.16702	3.88738	6.22582	5.52673	12.7623	37.6902	15.6446	23.2546	39.8541	39.0707	27.8449	8.66542	7.04052	4.1352	1.96475	10.2178	5.89693	9.82914	3.03963	1.35007	4.2591	5.48902	5.89531	5.26107	3.49784	6.62188	7.7939	4.91032	4.06893	4.71245	4.08431	1.33592	2.71718	3.93211	3.39109	4.63762	25.3713	28.6801	23.3382	23.5164	22.5954	27.5254	21.2521	3.35221
773	XM_030622528.1	0.686789	7.14576	26.2744	10.0567	25.6364	45.1116	15.1923	17.7625	10.4385	5.34834	4.01703	9.64413	15.1199	10.2172	22.9027	5.5976	35.5631	42.1267	31.2162	33.7646	49.0192	47.1289	22.5667	11.6449	29.2208	34.5364	33.4301	41.2014	43.6359	32.0875	33.7082	38.7482	38.1346	34.0063	15.3244	18.4933	33.8466	28.871	23.3535	33.3202	44.3915	51.591	40.6187	37.8811	52.8934	50.9456	8.14692	27.4695
774	XM_030622529.1	0	0	0	0	0	0	0	0	0	0	0	0	0	0	0	0	0	0	0	0	0	0	0	0	0	0	0	0	0	0	0	0	0	0	0	0	0	0	0	0	0	0	0	0	0	0	0	0
775	XM_030622530.1	0	0	0	0	0	0	0	0	0	0	0	0	0	0.010385	0.066995	0	0	0	0	0	0	0	0	0	0	0	0	0	0	0	0	0.043765	0	0	0	0	0	0	0	0	0	0	0	0	0	0	0	0
776	XM_030622531.1	0.191319	0.021221	0.052647	0.082233	0.077116	0.148029	0.058214	0.036556	0.012283	0.027803	0.136249	0.013533	0	0.038017	0.050672	0.060764	0.106274	0.113669	0.153241	0.111078	0.064083	0.11616	0.042002	0.186385	0.138838	0.102052	0.110002	0.159539	0.031669	0.168757	0.111485	0.200193	0.099862	0.121548	0.365322	0.158974	0.040356	0.096757	0.08126	0.117617	0	0.009184	0	0	0	0	0.00806	0.06973
777	XM_030622532.1	0	0	0	0	0	0	0	0	0	0	0	0	0	0	0	0	0	0	0	0	0	0.104771	0	0	0	0	0	0	0	0	0	0	0	0	0	0	0	0	0	0	0	0	0	0	0	0	0	0
778	XM_030622533.1	0.030063	0.044612	0	0	0.052706	0.097936	0	0.033505	0.065511	0	0.025295	0.136725	0.117943	0	0	0	0	0	0	0	0	0	0	0	0	0	0	0	0.164521	0.062711	0	0	0	0.191303	0	0	0	0	0	0.200525	10.9488	29.5445	29.0202	22.0586	16.3513	15.5005	0	0
779	XM_030622534.1	22.8039	10.9556	10.8867	10.4307	18.7392	15.3216	12.1668	11.0382	12.0688	12.0218	12.4781	9.92778	13.661	11.6896	11.3201	4.97819	10.5401	6.83962	5.99525	8.55874	8.88274	9.18473	9.33036	3.53604	9.65757	9.71862	9.68937	10.2456	8.58864	9.91826	9.63483	10.5299	9.04959	9.20204	6.93159	6.94688	10.394	7.51393	9.61425	11.0687	18.5194	21.3142	21.6822	19.698	20.0167	25.0934	18.6428	7.414
780	XM_030622535.1	0.089045	0	0.028524	0	0	0	0	0	0	0	0	0	0	0	0	0	0	0	0	0	0	0	0	0	0	0.120024	0.084858	0.077288	0.117906	0.095244	0	0	0	0	0	0	0	0	0	0	2.63473	0.667293	0.144279	0.570069	1.52141	0.661109	0	0
781	XM_030622536.1	0	0	0	0	0	0	0	0	0	0	0	0	0	0	0	0	0	0	0	0	0	0	0	0	0	0	0	0	0	0	0	0	0	0	0	0	0	0	0	0	0	0	0	0	0	0	0	0
782	XM_030622537.1	0	0	0	0	0	0	0	0	0	0	0	0	0	0	0	0	0	0	0	0	0	0	0	0	0	0	0	0	0	0	0	0	0	0	0	0	0	0	0	0	0	0	0	0	0	0	0	0
783	XM_030622538.1	0	0	0	0	0	0	0	0	0	0	0	0	0	0	0	0	0	0	0	0	0	0	0	0	0	0	0	0	0	0	0	0	0	0	0	0	0	0	0	0	0	0	0	0.222831	0	0	0	0
784	XM_030622539.1	0.07504	0	0.049112	0.723479	0	0.05608	0.071737	0	0.221767	0.501412	0.682736	0.039962	0.162267	0	0	0.070224	0	0	0	0	0	0	0	0	0	0.059085	0	0	0	0	0	0	0	0	0	0	0	0	0	0	0.542635	0.193165	0.451105	4.3791	0.499394	0.172073	56.6495	0
785	XM_030622540.1	0	0	0	0	0	0	0	0	0	0	0	0.043757	0	0.228361	0	0	0.163194	0	0	0.158696	0	0	0	0	0	0.408273	0	0	0	0	0	0	0	0.163939	0	0	0	0	0	0.172023	0	0	0	0	0	0	0.107207	0
786	XM_030622541.1	0	0	0	0	0	0.148451	0	0	0.061306	0	0	0.074153	0.459912	0	0.163427	0	0	0	0	0	0	0.301824	0.541401	0	0	0	0	0	0	0	0	0.145715	0	0.150762	0.167888	0	0	0.204817	0.467853	0.328812	0	0	0	0	0	0	0.164123	0
787	XM_030622542.1	0	0	0	0	0	0	0	0	0	0	0	0	0	0	0	0	0	0	0	0	0	0	0	0	0	0	0	0	0	0	0	0	0	0	0	0	0	0	0	0	0	0	0	0	0	0	0	0
788	XM_030622543.1	0	0	0	0	0.047013	0	0	0	0	0	0	0	0	0	0.090056	0	0	0	0	0	0	0	0	0	0	0	0	0.053012	0	0.06337	0	0	0	0.062203	0	0	0.069695	0	0	0	0	0.130519	0	0	0	0	0	0
789	XM_030622544.1	0.906174	12.5019	3.22264	1.44781	3.81741	5.70148	2.07892	2.64925	2.62709	0.649917	4.79674	3.88002	2.33122	2.43833	3.66437	1.09186	3.12603	2.71495	1.86082	4.06943	5.06207	4.6558	2.02314	1.10086	2.47692	2.24242	2.54904	2.83809	3.06615	1.99356	2.76999	2.90525	3.81106	2.43017	2.01387	1.97903	2.9052	4.54793	1.66462	2.50689	6.22579	5.18933	4.12873	5.78633	3.61113	3.99738	1.57283	2.66045
790	XM_030622545.1	0.481347	0	0	0.119466	0	0.268372	0	0	0	0	0	0	0	0	0	0	0	0	0.177221	0	0	0.179234	0	0	0.273724	0	0	0	0	0	0	0	0	0	0	0	0	0.488568	0	0.393641	0	0	0	0	0	0	0	0
791	XM_030622546.1	0	0	0	0	0	0	0	0.063805	0	0	0.047887	0.022653	0	0	0	0	0	0	0.091075	0.220347	0	0	0	0	0.100891	0	0	0	0	0.129917	0	0.236469	0	0	0	0	0.132398	0	0	0.136227	0	0.342402	0.181518	0	0.190176	0.457512	0	0
792	XM_030622547.1	0	0	0	0	0	0	0	0	0	0	0	0	0.381083	0	0	0	0	0	0	0	0	0	0	0	0	0	0	0	0	0	0	0	0	0	0	0	0	0	0	0	0	0	0	0	0	0	0.128462	0
793	XM_030622548.1	0	0	0.107236	0	0	0	0	0.092558	0	0	0	0	0	0	0	0	0	0	0	0	0	0	0	0	0	0	0	0	0	0	0	0	0	0	0	0	0	0	0	0	0	0.359421	0	0	0.191045	0.611828	0	0
794	XM_030622549.1	0	0	0	0	0	0	0	0	0	0	0	0	0	0	0	0	0	0	0	0	0	0	0	0	0	0	0	0	0	0	0	0	0	0	0	0	0	0	0	0	0	0	0	0	0	0	0	0
795	XM_030622550.1	0	0	0	0	0	0	0	0	0	0	0	0	0	0	0	0	0	0	0	0	0	0	0	0.303137	0	0	0	0	0	0	0	0	0	0	0	0	0	0	0	0	0	0	0	0	0	0	0	0
796	XM_030622551.1	0	0	0	0	0	0	0	0	0	0	0	0	0	0	0	0	0	0	0	0	0	0	0	0	0	0	0	0	0	0	0	0	0	0	0	0	0	0	0	0	0	0	0	0	0	0.070105	0	0
797	XM_030622552.1	0	0.039413	0	0	0	0	0	0	0	0.017567	0	0	0	0	0	0	0	0	0	0	0	0	0	0	0	0	0	0	0.052714	0	0	0	0	0	0	0	0	0	0	0	0.523639	0	0	0.041274	0.030747	0.074065	1.52965	0
798	XM_030622553.1	0	0	0	0	0	0	0	0	0	0	0	0	0	0	0	0	0	0	0	0	0	0	0	0	0	0	0	0	0	0	0	0	0	0	0	0	0	0	0	0	0	0	0	0	0.114637	0	0	0
799	XM_030622554.1	0.178584	0	0	0	0	0	0	0	0	0	0	0.012322	0	0	0	0	0	0	0	0	0	0	0	0	0	0	0	0	0	0	0	0	0	0	0	0.049842	0	0	0.064872	0.048723	0	0	0	0	0	0.070186	0	0.078309
800	XM_030622555.1	0	0	0	0	0	0	0	0	0	0	0	0	0	0	0	0	0	0	0	0	0	0	0	0	0	0	0	0	0	0	0	0	0	0	0	0	0	0	0	0	0	0	0	0	0	0	0	0
801	XM_030622556.1	0.29193	1.63198	0.055315	0.432554	0.077155	0.117964	0	0	0.227521	1.55918	0.829657	1.12958	0.452877	0.280308	3.14665	0	0	0	0	0.294515	0	0	0	0	0	0	0.091177	0.236027	0.133642	0.097086	0.614257	0	0	0	0	0.239784	0	0	0	0	0.073826	1.0059	0.285449	0.212718	0.154114	0.215683	18.8617	0
802	XM_030622557.1	0	0	0	0	0	0	0	0	0	0	0	0	0	0	0	0	0	0	0	0	0	0	0	0	0	0	0	0	0	0.031419	0	0	0	0	0	0	0	0	0	0	0	0	0	0	0	0	0	0
803	XM_030622558.1	0.037876	0.134617	0	0	0	0	0	0	0	0	0	0.012798	0	0	0	0	0	0	0	0	0	0.114	0	0	0	0	0	0.090591	0	0	0	0	0.25104	0	0	0	0	0	0	0	0	0	0	0.097354	0	0	0.499222	0
804	XM_030622559.1	0	0	0	0	0	0	0	0	0	0	0	0	0	0	0	0	0	0	0	0	0	0	0	0	0	0	0	0	0	0	0	0	0	0	0	0	0	0	0	0	0	0	0	0	0	0	0	0
805	XM_030622560.1	0	0	0	0	0	0	0	0	0	0	0	0	0	0	0	0	0	0	0	0	0	0	0	0	0	0	0	0	0	0	0	0	0	0	0	0	0	0	0	0	0	0	0	0	0	0	0	0
806	XM_030622561.1	0.023133	0	0	0	0.021368	0	0	0	0	0	0	0.004369	0	0	0	0	0	0	0	0	0	0	0	0	0	0	0	0	0	0	0	0.025614	0	0	0	0	0	0	0	0	0	0	0	0	0	0	0	0
807	XM_030622562.1	0.054319	0	0	0	0	0	0	0	0	0.058731	0.136611	0	0	0	0	0	0	0	0	0.102563	0	0	0	0	0	0	0	0	0	0	0	0	0	0	0	0	0	0	0	0	0	0	0	0	0	0	0	0
808	XM_030622563.1	0.119943	0.031855	0	0.081393	0.054701	0	0	0	0.068546	0.168014	0	0	0	0	0	0	0	0	0	0	0	0	0.154949	0	0.106674	0	0	0	0	0.135915	0.326343	0.248054	0	0.146012	0	0.352422	0	0	0.202238	0.486247	0	0	0	0.445374	0	0	0.713459	0
809	XM_030622564.1	0	0	0	0	0	0	0	0	0	0	0	0	0	0	0	0	0	0	0	0	0	0	0	0	0	0	0	0	0	0	0	0	0	0	0	0	0	0	0	0	0	0	0	0	0	0	0	0
810	XM_030622565.1	0	0	0	0	0	0	0	0	0	0	0	0.001915	0	0	0	0	0	0.021566	0	0	0	0	0	0	0	0	0	0	0	0	0	0	0	0	0	0	0	0.024298	0	0	0	0	0	0	0	0	0	0
811	XM_030622566.1	0	0	0	0	0	0	0	0	0	0	0	0	0	0	0	0	0	0	0	0	0	0	0	0	0	0	0	0	0	0	0	0	0	0	0	0	0	0	0	0	0	0	0	0	0.047256	0	0	0
812	XM_030622567.1	2.02968	5.49151	0.455625	3.16647	6.20251	3.91849	2.57689	0.604941	0.736319	58.6979	1.47373	0.841099	0.390288	0.61732	1.14819	0	3.17411	0.600311	1.34315	2.02592	2.54824	0.468321	3.05624	0.237868	1.49981	3.66591	1.91866	3.07565	3.95615	5.88973	4.62753	4.80098	4.25098	4.555	3.62158	1.58327	2.1383	2.19856	3.39955	3.26419	0	0.37857	0	0	0	0	21.7492	0.829254
813	XM_030622568.1	0.071506	0.017618	0.023623	0.264077	0	0.107976	0	0.082787	0.464382	0	0	0.368062	0.277157	0.478321	2.13962	0	0.224963	0	0.230848	0.262789	0.139459	0	0.081671	0	0	0	0	0	0.280609	0	0	0	0	0	0	0	0.079614	0	0.112565	0	0	0	0.105006	0.279833	0	0	0	0
814	XM_030622569.1	0	0.05135	0	0	0	0	0	0	0	0	0	0	0	0	0	0	0	0	0	0	0	0	0.475852	0	0	0	0	0	0	0	0	0	0	0	0	0	0	0	0	0	1.10845	8.86282	10.319	6.39481	0.92996	0	0	0
815	XM_030622570.1	0	0	0	0	0	0	0	0	0	0	0	0	0	0	0	0	0	0	0	0	0	0	0	0	0	0	0	0	0	0	0	0	0	0	0	0	0.167172	0	0	0	3.93295	19.6014	9.80846	31.8505	43.9821	9.34179	0	0
816	XM_030622571.1	0	0	0	0	0	0	0	0	0	0	0	0	0	0	0	0	0	0	0	0	0	0	0	0	0	0	0	0	0	0	0	0	0	0	0	0	0	0	0	0	0	0	0	0	0	0	0	0
817	XM_030622572.1	0	0	0	0	0	0	0	0	0	0	0	0	0	0	0	0	0	0	0	0	0	0	0	0	0	0	0	0	0	0	0	0	0	0	0	0	0	0	0	0	0	0	0	0	0	0	0	0
818	XM_030622573.1	0	0	0	0	0	0	0	0	0	0	0	0	0	0.056304	0	0	0	0	0	0	0	0	0	0	0	0	0	0	0	0	0	0	0	0	0	0	0	0	0	0	0	0	0	0	0	0	0	0
819	XM_030622574.1	0	0.015586	0	0	0	0	0	0	0.01132	0	0	0	0	0	0	0	0.047316	0	0.09661	0	0	0	0.028868	0	0.037318	0.033876	0	0	0.066192	0	0	0	0	0	0	0	0	0	0	0	0	0	0	0	0	0.041657	0.014221	0.015785
820	XM_030622575.1	5.36649	0	7.68929	5.88551	7.75074	9.33574	7.58869	5.45897	9.0344	17.5231	17.1018	10.4715	7.08897	10.9937	8.57299	2.89317	7.34517	10.3008	8.88101	12.0796	9.91719	9.6509	6.32208	1.5364	8.05014	8.63574	9.19416	9.41916	6.85737	9.54908	8.99038	9.09289	8.03234	11.0576	3.81692	5.99651	6.63253	5.71251	5.85355	9.12394	2.60957	3.71499	4.0153	1.54224	1.65707	4.79306	0.431389	7.9375
821	XM_030622576.1	0.050738	0	0.017493	0	0.09461	0	0	0.110366	0.029319	0.163698	0.022494	0.026317	0	0.065929	0.057322	0	0.062457	0.079887	0	0	0.112164	0	0	0	0.094567	0	0	0.155844	0	0.060913	0	0	0.22165	0	0	0	0	0	0	0.070974	0.610861	1.09763	0.253814	0.808823	1.47964	0.70401	0	0
822	XM_030622577.1	0	0.253095	0	0	0.015926	0	0	0.020885	0	0	0	0.014077	0.216314	0	0.204265	0	0	0	0	0	0	0.047606	0	0	0	0	0	0	0	0.040081	0	0.044693	0	0	0	0.046601	0	0.071136	0	0	0	0	0	0	0	0	0.550574	0
823	XM_030622578.1	0	0	0	0	0	0	0	0	0	0	0	0	0	0	0	0	0	0	0	0	0	0	0	0	0	0	0	0	0	0	0	0	0	0	0	0	0	0	0	0	0	0	0	0	0	0	0	0
824	XM_030622579.1	0	0	0	0	0	0	0	0	0	0	0	0	0	0	0	0	0	0	0	0	0	0	0	0	0	0	0	0	0	0	0	0	0	0	0	0	0	0	0	0	0	0	0	0	0	0	0	0
825	XM_030622580.1	0	0	0	0	0	0	0	0	0	0	0	0	0	0	0	0	0	0	0	0	0	0	0	0	0	0	0	0	0	0	0	0	0	0	0	0	0	0	0	0	0	0	0	0	0	0	0	0
826	XM_030622581.1	0	0	0	0	0	0	0	0	0	0	0	0	0	0	0	0	0	0	0	0	0	0	0	0	0	0	0	0	0	0	0	0	0	0	0	0	0	0	0	0	0	0	0	0	0	0	0	0
827	XM_030622582.1	0	0	0	0	0	0	0	0	0	0	0	0	0	0	0	0	0	0	0	0	0	0	0	0	0	0	0	0	0	0	0	0	0	0	0	0	0	0	0	0	0	0	0	0	0	0	0	0
828	XM_030622583.1	0.018369	0.006664	0.012944	0	0	0	0	0.181778	0.086371	0	0	0.155764	0	0.110379	0	0.024515	0	0	0	0	0	0	0	0	0	0	0	0	0	0	0	0	0	0	0	0	0	0	0.026203	0	0	0.024821	0	0	0	0	0	0
829	XM_030622584.1	0	0.581165	0.61292	0.566993	0.707351	0	0	0.319447	1.70177	0	4.56123	1.29273	0	0.987221	0.580399	0.689691	0	0.69518	0.457404	0.14942	0.178069	0.278341	0.462441	0	0.17801	0.693181	0	0.938635	0.254688	0	0	0.925718	0	0	0	0.181047	0	0	0.378383	0	0	0	0.638272	0.256478	0	1.36254	3.03137	0
830	XM_030622585.1	0.019983	0	0	0.047109	0.016449	0	0	0	0	0.032424	0.85863	0	0	0	0	0	0	0	0	0	0.038685	0	0	0	0	0	0	0	0	0	0	0	0	0	0	0	0	0	0	0	0	0	0.112084	0	0.053013	0.063645	0.023414	0
831	XM_030622586.1	0.053589	0	0	0	0	0	0	0	0	0	0	0	0	0	0	0	0	0	0	0	0	0	0	0	0	0	0	0	0	0	0	0	0	0	0	0	0	0	0	0	0.155037	0	0	0	0	0	0	0
832	XM_030622587.1	3.5408	0.061964	0	0	0.461106	0	0	0	0	0.04214	0	0	0.122946	0	0.48443	0	0.368217	0.269485	0.218049	0.270687	0	0.350007	0	0	0.553158	0.101167	0.127817	0.361551	0	0	0	0	0.092005	0	0.078539	0	0	0.140922	0.115017	0	0.674584	0.417128	0.352484	0.335689	0.328927	0.102332	2.29486	0.140048
833	XM_030622588.1	0.601624	0.04952	0	0	0.052696	0	0	0	0	0	0	0	0	0	0.474208	0	0	0	0	0	0	0	0	0	0	0	0	0	0	0	0	0	0	0	0	0	0.062751	0	0	0	0	0	0	0	0	0	0.082982	0
834	XM_030622589.1	0.127052	0.344056	0.020718	0.187699	0.594669	0	0	0.019326	0.052554	0.029858	0.025564	0.084448	0.063447	0.041162	0.19872	0	0.034386	0.043152	0.027591	0	0	0	0.035097	0.049124	0.051546	0.139065	0.137348	0.058205	0.085248	0.135752	0.164204	0.179424	0.042851	0.070522	0.034264	0	0.074724	0.234309	0	0.118901	0	0	0.162377	0	0.027116	0.030876	1.74721	0.047693
835	XM_030622590.1	4.31248	0.019355	0	0.025144	0.187501	0	0	0	0	0.015133	0.047688	0.007609	1.45569	0	0.265282	0	0	0	0	0.117754	0.07966	0	0	0.063535	0.065343	0	0	0.035261	0	0.042881	0	0	0	0.043598	0	0.052188	0.047507	0.143223	0	0.049764	0	0	0	0	0	0	2.66865	0.147094
836	XM_030622591.1	0	0.03992	0.018229	0	0.09493	0	0	0	0.028237	0	0	0	0	0	0.347323	0	0.061721	0	0	0.111978	0.055553	0.374518	0	0	0	0.078223	0	0.04953	0.14545	0	0	0	0	0	0	0	0	0	0	0.135046	0	0	0	0	0	0	0.430952	0
837	XM_030622592.1	0	0.145903	0	0	0.087554	0	0	0	0	0.119043	0	0	0	0.047486	0.214902	0	0	0	0	0	0	0	0	0	0	0	0	0	0	0	0	0	0	0	0	0	0	0	0	0	0	0	0	0	0	0	2.78464	0
838	XM_030622593.1	0	0	0	0	0	0	0	0	0	0	0	0	0	0	0	0	0	0	0	0	0	0	0	0	0	0	0	0	0	0	0	0	0	0	0	0	0	0	0	0	0	0	0	0	0	0	0	0
839	XM_030622594.1	0	0	0	0	0	0	0	0	0	0	0.149734	0	0	0	0	0	0	0	0	0	0	0	0	0	0	0	0	0	0	0	0	0	0	0	0	0	0	0	0	0	0.125675	0.907605	0	0	0	0.986677	0.052689	0
840	XM_030622595.1	0	2.46332	0	0	0	0	0	0	0	0	0	0	0	0	0	0	0	0	0	0	0	0	0	0	0	0	0	0	0	0	0	0	0	0	0	0	0	0	0	0	0	0	0	0	0	0	0	0
841	XM_030622596.1	0	0	0	0	0	0	0	0	0	0.034822	0	0	0	0	0.180921	0	0	0	0	0	0	0	0	0	0	0	0	0	0	0	0	0	0	0	0	0	0	0	0	0	0	0	0	0	0	0	0.138922	0
842	XM_030622597.1	5.12731	0.01639	0	0	0	0	0	0	0	0.090758	0.052516	0.006536	0.195658	0	0.05617	0.048451	0	0	0	0	0	0	0	0	0.02816	0	0.065167	0.093104	0.044375	0.110325	0	0.165006	0.183694	0.075511	0	0	0	0.068249	0.057764	0	0	0	0	0	0	0	0.184947	0
843	XM_030622598.1	0.194356	0.361537	0.398151	0.792476	0.2732	0.353663	0	0.265994	1.32493	0.37221	0	1.78309	1.40258	1.72459	2.31019	0.203862	0.481227	0.705173	0.170562	0.260972	0.273483	0.746743	0.061813	0	0	0.150813	0.313458	0.04707	0	0.117108	0	0.24306	0	0	0.058052	0.192807	0.124659	0	0	0	0.24559	0.545327	0.852333	0.224545	0	0.299025	0.034157	0
844	XM_030622599.1	0	0	0	0	0	0	0	0	0	0	0	0	0	0	0	0	0	0	0	0	0	0	0	0	0	0	0	0	0	0	0	0	0	0	0	0	0	0	0	0	0	0	0	0	0	0	0	0
845	XM_030622600.1	0	0	0	0	0	0	0	0	0	0	0	0	0	0	0	0	0	0	0	0	0	0	0	0	0	0	0	0	0	0	0	0	0	0	0	0	0	0	0	0	0	0	0	0	0	0	0	0
846	XM_030622601.1	0.01899	0	0	0	0	0	0	0	0	0	0.026466	0	0	0	0	0	0	0	0	0	0	0	0	0	0	0	0.034789	0	0	0	0	0	0	0	0	0	0	0	0	0	0.425351	0.374854	0.165054	0.93368	1.38899	0.434363	0	0
847	XM_030622602.1	0	0	0	0	0	0	0	0	0	0	0	0	0	0	0	0	0	0	0	0	0	0	0	0	0	0	0	0	0	0	0	0	0	0	0	0	0	0	0	0	0	0	0	0	0	0	0	0
848	XM_030622603.1	0	0	0	0	0	0	0	0.24083	0	0	0	0	0	0	0	0	0	0	0	0	0	0	0	0	0	0	0	0	0	0	0	0	0	0	0	0	0	0	0	0	0	0	0	0	0	0	0	0
849	XM_030622604.1	0	0	0	0	0	0	0	0	0	0	0	0	0	0	0	0	0	0	0	0	0	0	0	0	0	0	0	0	0	0	0	0	0	0	0	0	0	0	0	0	0	0	0	0	0.348144	0	0	0
850	XM_030622605.1	0	0	0	0	0	0	0	0	0	0	0	0	0	0	0	0	0	0	0	0	0	0	0	0	0	0	0	0	0	0	0	0	0	0	0	0	0	0	0	0	0	0	0	0	0	0	0	0
851	XM_030622606.1	0.158383	0	0	0	0	0	0	0	0	0	0	0	0	0	0.261466	0	0	0	0	0	0	0	0	0	0	0	0	0	0	0	0	0	0	0	0	0	0	0	0	0	0	0	0	0	0	0	0	0
852	XM_030622607.1	0.09319	0	0	0	0.08624	0	0	0	0	0	0	0	0.392183	0	0	0	0	0	0	0	0	0	0	0	0	0	0	0	0	0	0	0	0	0	0	0	0	0	0	0	0	0	0	0	0	0	0	0
853	XM_030622608.1	0.257799	0	0	0.211469	0	0	0	0	0	12.4918	1.67192	0	0	0	0	0	0	0	0	0	0	0	0	0	0	0	0	0	0	0	0	0	0	0	0.23654	0	0	0	0	0	0	0	0	0	0	0	0.316185	0
854	XM_030622609.1	0	0	0	0	0.033972	0	0	0	0	0	0	0	0	0	0	0	0	0	0	0	0	0	0	0	0	0	0	0	0	0	0	0	0	0	0	0.088001	0	0	0	0	0	0	0	0	0	0	0	0
855	XM_030622610.1	0	0.012298	0	0	0	0	0	0	0	0	0	0	0	0	0	0	0	0	0	0	0	0	0	0	0	0.065839	0	0	0	0	0	0	0	0	0	0	0	0	0	0	0.03441	0	0	0	0.083311	0	0	0
856	XM_030622611.1	0	0	0	0	0	0	0	0	0.029519	0.069135	0	0.016565	0	0	0	0	0	0	0	0	0	0	0	0	0	0	0	0	0	0	0	0	0.284505	0	0	0	0	0	0	0	0	0	0	0	0.095477	0	0	0
857	XM_030622612.1	0	0	0	0	0	0	0	0	0	0	0	0.009376	0	0	0	0	0	0	0	0	0	0	0	0	0	0	0	0.056994	0.088302	0	0	0	0	0	0	0	0	0	0	0	0	0	0	0	0	0	0	0
858	XM_030622613.1	0.084564	0.058938	0.119376	1.02493	0.745852	0	0.605784	0	0	0.06776	0.046705	0.305547	0.28441	0.144627	0	0	0.555887	0.542082	0.632155	0.640779	0.570532	0.251929	0.274953	0.127147	0.61475	0.370818	0.411401	0.718908	0.479705	0.344147	0.255516	1.15733	0	0.318564	0.146657	0	0.087002	0	0.230347	0.161869	0	0	0.278682	0	0.065601	0.130366	2.01552	0
859	XM_030622614.1	0	0	0	0	0	0	0	0	0	0	0	0	0	0	0	0	0	0	0	0	0	0	0	0	0	0	0	0	0	0	0	0	0	0	0	0	0	0	0	0	0	0	0	0	0	0	0	0
860	XM_030622615.1	0	0	0	0	0	0	0	0	0	0	0	0	0	0	0	0	0	0	0	0	0	0	0	0	0	0	0	0	0	0	0	0	0	0	0	0	0	0	0	0	0	0	0	0	0	0	0	0
861	XM_030622616.1	0	0	0	0	0.008786	0	0	0	0	0	0	0	0	0	0	0	0	0	0	0	0	0	0	0	0	0	0	0	0	0	0	0	0	0	0	0	0	0	0	0	0	0	0	0	0	0	0	0
862	XM_030622617.1	0	0	0.260522	0	0.183878	0.207202	0	0.930043	0.311761	0	0.355777	0.185545	0	0.034668	0	0	0.140349	0	0.268698	0.11035	0.245992	0	0	0.223392	0.217058	0	0.128253	0.331243	0.362411	0.147765	0.179913	0.31655	0.166588	0	0	0	0.297674	0	0.194224	0.374273	0.086305	0	0.218828	0	0	0.369575	0	0.088561
863	XM_030622618.1	0	0	0	0	0	0	0.908971	0	0	0	0	0	0	0	0	0	0	0	0	0	0	0	0	0	0	0	0	0	0.255786	0	0	0	0	0	0	0	0	0	0	0	0	0	0	1.68023	0	0	0	0
864	XM_030622619.1	0	0	0	0	0	0	0	0	0	0	0	0	0	0	0	0	0	0	0	0	0	0	0	0	0	0	0	0	0	0	0	0	0	0	0	0	0	0	0	0	0	0	0	0	0	0	0	0
865	XM_030622620.1	1.38184	0.142478	0.054602	0	0.233082	0.5439	0.30299	0	0	0	0.588098	0.060709	0	0	0	0	0.18415	0	0	0	0.171552	0.380383	0	0	0.137447	0.236825	0	0	0	0	0.221317	0.359526	0	0	0	0.182685	0.190071	1.70999	0.520494	0.593029	0.15376	0.53294	0.363061	0.693573	0	0.617734	0	0
866	XM_030622621.1	0	0	0	0	0	0	0	0	0	0	0	0	0	0	0	0	0	0	0	0	0	0	0	0	0	0	0	0	0	0	0	0	0	0	0	0	0	0	0	0	0	0	0	0	0	0	0	0
867	XM_030622622.1	0	0	0	0	0	0	0	0	0	0	0	0	0	0	0	0	0	0	0	0	0	0	0	0	0	0	0	0	0	0	0	0	0	0	0	0	0	0	0	0	0	0	0	0	0	0	0	0
868	XM_030622623.1	39.3761	9.91951	14.3301	23.5406	42.8295	33.9938	18.4319	7.40025	9.34645	29.8587	10.6014	8.34744	9.50466	8.94497	24.1798	1.63859	31.5007	33.5567	30.3807	36.2268	51.4105	49.3965	29.027	10.9895	34.0545	29.8978	43.8804	49.273	31.3764	38.8919	40.4769	26.8222	34.1849	50.5329	25.2697	18.8982	21.148	18.9076	16.1242	36.0589	9.18758	23.9141	21.2681	17.5931	16.6618	28.7915	10.0638	31.4308
869	XM_030622624.1	0	0.132511	0.036097	0	0	0	0	0	0	0	0	0.010948	0	0	0.062467	0	8.39999	1.16051	12.6969	27.0153	6.98262	1.22504	0.662496	1.22476	0.133886	6.22593	10.4043	1.6095	2.18554	5.73891	1.68751	1.17449	3.81646	1.58682	0.284758	0.413937	1.22636	1.43341	0.907599	1.39369	0	0	0	0	0.042514	0.049391	0	5.8899
870	XM_030622625.1	0.020013	0	0	0	0	0	0	0	0	0	0	0	0.158329	0	0	0	0	0	0	0	0	0	0	0	0	0	0	0	0	0	0	0	0	0	0	0.103535	0	0	0.0686	0	0	0	0	0	0	0	0	0
871	XM_030622626.1	0	0.106279	0	0	0	0	0	0	0	0	0	0	0	0	0	0	0	0	0	0	0	0	0	0	0	0	0	0	0	0	0	0	0	0	0	0	0	0	0	0	0	0	0	0	0	0	0.33925	0
872	XM_030622627.1	0	0.146737	0.209315	1.05095	0	0.123669	0.142724	0.110658	0	0	0	0.029246	0	0	0	0	0.182006	0.237438	0	0	0.08291	0.209733	0	0	0.07192	0	0	0.080266	0	0	0	0	0	0	0	0	0	0	0	0	0	0	0	0	0.215936	0.161951	0	0.062471
873	XM_030622628.1	20.5695	13.9893	15.8021	15.6867	21.8273	35.8832	18.6014	11.0586	15.5565	20.7774	41.5574	27.2242	14.2623	15.1396	19.8964	4.40227	21.3899	22.5129	17.4283	25.7985	26.2116	24.7181	15.3305	6.99154	20.2659	17.2673	22.2855	23.2137	24.4421	23.2829	26.1436	18.3913	25.4011	22.2815	12.9382	11.4928	19.6434	18.1868	16.1259	20.3197	16.5807	20.064	19.9974	14.8253	13.505	21.9124	11.6998	30.4694
874	XM_030622629.1	0	0.028761	0	0	0	0	0	0	0	0	0	0.006128	0	0	0	0	0	0	0	0	0	0	0	0	0	0	0	0	0	0	0	0	0	0	0	0	0	0	0	0	0	0.034103	0	0	0	0	0	0
875	XM_030622630.1	0.173611	0.191288	0.147481	0.455712	0	0.332478	0	0.565341	0	15.007	0.881758	0	0	0	0	0	0.70476	1.50575	0.372886	0.517965	1.91772	1.75255	1.23485	0.290147	0.189463	0.557042	0.458264	0.351176	0.308263	0.405275	1.06317	0.595325	0.19745	0.339489	0	0.103147	0.43803	0.14175	0	0	372.849	733.402	1281.88	775.539	498.506	583.127	0.280391	0.491551
876	XM_030622631.1	0.06361	4.45747	1.34726	3.33194	2.24138	3.46741	6.17362	1.3915	4.43834	0.13385	0.383157	6.84903	13.6895	5.51088	0.096014	0.153851	4.12959	2.85859	4.26822	9.22131	4.49369	1.80272	0.647468	0.397314	0.763947	1.83612	3.73263	1.04929	0.64041	4.1145	2.81478	1.4558	1.71972	1.05336	1.05471	0.393356	0.512625	1.19745	0.634329	0.545126	0.84428	0.803824	0.867128	0.207801	0.123786	0.378325	16.6799	2.03828
877	XM_030622632.1	0	0	0	0.032658	0	0	0	0	0.027216	0	0.021247	0.069752	0	0	0	0	0.219404	0.065143	0	0.275213	0.202262	0.247626	0.055539	0.13214	0	0.068884	0.241858	0.276724	0	0	0.127556	0.054349	0.264413	0.113581	0	0	0	0	0	0	0	0	0	0	0	0	0.634091	0.757002
878	XM_030622633.1	0	0.031719	0	0	0	0	0	0	0	0	0	0.045039	0	0	0	0	0	0	0	0	0	0	0	0	0	0	0	0	0	0	0	0	0	0	0	0	0	0	0	0	0	0	0	0	0	0	0	0
879	XM_030622634.1	0.445535	0.258177	0.232832	0.169823	0.526277	0.738823	0	0.296836	0.195315	1.22407	0.971305	0.981114	0.761538	0.249733	0.156674	0	0.680986	0.891989	0.333769	0	0.624266	0.14531	0.236616	0	0.440607	0.22004	0.366261	0.063749	0.344901	0.287048	0.117401	0.265124	0.459251	0.497867	0.339329	0.595309	0.873484	0	0.136989	0.192315	0.672993	0	0.710354	1.0063	0	0.093925	0.544095	0
880	XM_030622635.1	0	0.656989	0.155845	0.934358	0.35437	1.03266	1.5509	0.118432	0.950055	0	0	2.35541	6.39668	1.52512	0	0	1.2307	1.0254	1.41145	2.08162	2.23154	1.00951	0.413197	0	0.096385	0.328835	1.62516	0.324165	0.303882	1.06763	1.57408	0.433503	0.505038	0.134566	0	0	0	0	0	0.143941	0.068017	0.702203	0.158553	0	0.206154	0.477108	0.4622	1.1476
881	XM_030622636.1	4.18355	4.52379	7.07988	5.79349	16.4497	12.0399	11.3099	4.7681	6.20616	100.86	35.862	17.6746	4.24723	5.06119	3.95337	1.04249	7.7278	6.44392	4.27786	6.11987	7.85456	9.01633	8.43323	3.74332	11.4426	10.9589	7.17952	12.1563	10.2215	11.6203	11.4392	11.411	7.68057	9.07937	6.3507	5.97507	9.80166	9.95997	11.3868	12.7355	51.2537	31.5495	36.0441	15.6774	37.4506	40.6615	4.18778	6.649
882	XM_030622637.1	0	0	0.016038	0	0	0	0	0	0	0	0	0	0	0	0	0	0	0	0	0	0	0	0	0	0	0	0	0	0	0	0	0	0	0	0	0	0	0	0	0	0.826115	0	0	0	0.676217	0.148737	0.18144	0
883	XM_030622638.1	0.043291	0.047621	0	0	0	0	0	0	0.05179	0	0	0.015082	0	0.07509	0.096108	0.502828	0	0	0	0	0	0	0	0	0	0	0	0.0855	0	0	0	0	0	0	0	0	0	0	0	0	0.069538	0.176575	0	0.114322	0.18517	0.958269	0	0
884	XM_030622639.1	0	0	0	0	0	0	0	0	0	0	0	0	0	0	0	0	0	0	0	0	0	0	0	0	0	0	0	0	0	0	0	0	0	0	0	0	0	0	0	0	0	0	0	0	0	0	0	0
885	XM_030622640.1	0.346897	0.262806	0.119267	0.168112	0.099081	0.69081	0.498975	0.121385	0.513063	0.078577	0	2.88616	2.90553	0.797984	0.238035	0.050984	0.350139	0.058275	0.330539	0.300329	0.136013	0.177257	0.194618	0	0.492092	0.126222	0.178326	0.375055	0.120294	0.344207	0.543407	0.254666	0.302413	0.30606	0	0.053099	0.156534	0.140302	0.132961	0.532464	0	0.198628	0.067101	0.042421	0.029936	0	6.14698	0
886	XM_030622641.1	0	0	0.020637	0	0	0	0	0	0.035086	0	0	0	0	0.047233	0	0	0	0	0	0	0	0	0	0	0	0	0	0	0	0.06839	0	0	0	0	0	0	0	0	0	0	0.310583	0.443757	0.427173	0.636578	0.278087	0.920018	0	0
887	XM_030622642.1	0	0	0	0	0.234335	0	0	0	0	0	0.158321	0	0.356732	0	0	0	0	0	0	0	0.097989	0.269333	0	0	0	0	0	0	0	0	0	0	0	0	0	0	0	0.208495	0.305691	0	0	0	0	0	0	0	0	0
888	XM_030622643.1	0.09739	0.148379	0.027021	0.040135	0	0	0.100535	0	0	0	0	0.014313	0	0	0.219669	0	0	0.091239	0	0.220519	0	0.151477	0.080535	0	0.388097	0.37455	0.133347	0	0.089199	0	0.360187	0	0.250608	0.143456	0.155772	0.093088	0.216444	0	0.230618	0	0.120613	0.250681	0.10913	0.140158	0.404372	0.185867	0	0
889	XM_030622644.1	3.31349	0.688193	0.039998	0.016033	1.78713	0	0.500255	0	0	0.173299	0	0.181375	0.580721	0.031363	0.041753	0	0.157938	0.420564	0.140199	0.390968	0.120747	0.092255	0.363808	0	0.541509	0.314525	0.356385	0.355907	0.416997	0.921314	0.782297	0.424062	0.295891	0.353317	0.426201	0.252844	0.174245	0.780041	0.328335	0.344357	0.064757	0	0.039142	0	0.0391	0.022708	1.00041	0.254015
890	XM_030622645.1	0	0	0	0	0	0	0	0	0	0	0	0	0	0	0	0	0	0	0	0	0	0	0	0	0	0	0	0	0	0	0	0	0	0	0	0	0	0	0	0	13.1063	156.639	295.945	173.478	97.0538	132.163	0	0
891	XM_030622646.1	0	0.383543	0.499449	1.21638	0	2.04939	0	0.72593	0.954739	20.6236	4.61243	2.93537	2.74205	4.48331	0	0.535381	3.73404	4.06916	1.08503	4.59178	5.73492	4.99055	1.0535	0.464621	1.29591	3.53824	1.86505	2.42047	0	0.218479	1.31873	0.930654	0.773026	0	0	0.192254	0.619797	0.977137	0	0.450154	1.24208	2.75396	2.18921	1.69631	0	0.206449	0.906217	4.3373
892	XM_030622647.1	0.090131	0.032053	0	0	0	0	0	0	0.033808	0.063495	0.037584	0.017948	0.121913	0.104247	0	0	0	0	0	0	0.063694	0	0	0	0.052461	0	0	0	0	0.130579	0	0	0	0	0	0	0.073289	0	0	0.082803	0.042287	0.099544	0.198898	0	0	0.17589	0	0
893	XM_030622648.1	0	0	0	0	0	0	0	0	0	0	0	0	0	0.044432	0	0	0	0	0	0	0	0	0	0	0	0	0	0	0	0	0	0	0	0	0	0	0	0	0	0	0	0	0	0	0	0	0.041582	0
894	XM_030622649.1	0.060341	0	0	0	0	0	0	0	0	0	0	0	0	0	0	0	0	0	0	0	0	0	0	0	0	0	0	0	0	0	0	0	0	0	0	0	0	0	0	0	0.449049	0.248085	0	0.2704	0.190883	0.518114	0	0
895	XM_030622650.1	0.045666	0	0	0.087561	0	0	0	0	0	0	0	0	0	0	0	0	0.091646	0	0.020564	0.079961	0.056956	0.035444	0.060254	0	0.022566	0.073702	0.054277	0	0	0.059487	0	0	0	0	0	0.064417	0.030992	0.042179	0	0.065465	0	0.080835	0.089676	0.029031	0.145372	0.053376	0	0
896	XM_030622651.1	0	0	0	0	0.057499	0	0	0	0.128271	0	0	0	0	0	0.179422	0	0	0	0	0	0	0	0	0	0	0	0	0	0	0	0	0	0	0	0	0	0	0	0	0	0	0	0.199605	0	0.202886	0	0.775431	0
897	XM_030622652.1	0	0	0.032497	0	0	0	0	0.078363	0	0	0	0.014117	0.205024	0	0	0	0	0	0	0	0	0	0	0	0	0.343105	0	0	0.195384	0	0	0	0	0.123768	0	0	0	0	0	0	0.153351	0	0	0	0	0	0	0
898	XM_030622653.1	0	0	0	0	0	0	0	0	0	0	0	0	0	0	0	0	0	0	0	0	0	0	0	0	0	0	0	0	0	0	0	0	0	0	0	0	0	0	0	0	0	0	0	0	0	0	0	0
899	XM_030622654.1	0	0	0	0	0	0	0	0	0	0	0	0	0	0	0	0	0	0	0	0	0	0	0	0	0	0	0	0	0	0	0	0	0	0	0	0	0	0	0	0	0	0	0	0	0	0	0	0
900	XM_030622655.1	0	0	0	0	0	0	0	0	0	0	0	0	0	0	0	0	0	0	0	0	0	0	0	0	0	0	0	0	0	0	0	0	0	0	0	0	0	0	0	0	0	0	0	0	0	0	0	0
901	XM_030622656.1	2.5748	0.040612	0	0.108516	0.023385	0	0	0	0	1.26884	0.981529	0	0	0	0.114297	0	0	0	0	0	0	0	0	0	0	0	0	0	0	0.058156	0	0	0	0	0	0.070248	0.062806	0.271591	0.094391	0.137472	0	0	0.205771	0	0.162784	0.183504	0.053954	0
902	XM_030622657.1	0	0	0	0	0	0	0	0	0	0	0	0	0	0	0	0	0	0	0	0	0	0	0	0	0	0	0	0	0	0	0	0	0	0	0	0	0	0	0	0	0	0	0	0	0	0	0	0
903	XM_030622658.1	0.204142	0	0	0	0	0	0	0	0	0	0	0	0	0.02541	0	0	0	0	0	0	0	0	0	0	0	0	0	0	0	0	0	0	0	0	0	0	0	0	0	0	0	0	0.172511	0	0	0	0	0
904	XM_030622659.1	0.008084	0.271676	0.026342	0.106611	0	0	0	0	0.008857	0.554165	4.79906	0.059085	0.032827	0.020949	0.009383	0	0.035175	0.043367	0.06768	0.060006	0.112119	0.039488	0.018041	0	0.013222	0.045991	0.03133	0.058023	0.064815	0	0.020686	0.107328	0.108293	0.017553	0	0	0	0	0.025612	0.019832	0	0.015336	0	0	0	0	0.032114	0.011999
905	XM_030622660.1	0.54139	2.9175	4.87518	14.4463	7.09485	4.97149	11.8702	7.88338	19.8423	4.71667	1.7039	26.5344	29.9699	23.5538	18.1183	2.30444	5.65555	5.351	2.23624	4.22954	5.27152	5.5252	3.37437	1.51335	3.37119	4.75821	4.04268	5.48238	2.95682	5.39717	4.17947	5.74618	3.07056	4.40466	2.55753	2.00083	2.0052	4.46685	1.69853	2.80165	0.074307	0.022375	0	0.028356	0.02194	0	30.5353	1.48634
906	XM_030622661.1	0	0.026299	0	0.270741	0.09316	0	0.182532	0	0.055219	2.94039	9.82463	0.027894	0	0	0	0	0	0	0	0	0	0	0	0	0.088736	0	0	0.097407	0	0	0	0.127993	0	0	0	0	0	0	0	0.273864	0	0.195717	0.167309	0	0	0.097045	0.066385	0
907	XM_030622662.1	0	0.053061	0.013691	0.186916	0	0	0	0	0	1.36424	2.85599	0.007756	0.161939	0	0	0	0	0	0	0.040995	0	0	0	0	0	0	0	0.114339	0	0	0	0.050129	0	0	0	0	0	0	0	0	0.054718	0	0	0.130854	0.216576	0.076359	0.103488	0.031189
908	XM_030622663.1	0.094957	0.584406	1.12422	5.79701	1.63737	1.35856	2.32602	2.15108	5.15687	1.89936	30.1004	5.05078	6.71927	6.75296	0.370847	0.670332	0.653177	0.975403	0.892265	0.389865	0.570622	0.840349	0.523857	0.287193	0.783635	0.705166	0.461968	1.26395	0.218513	0.66573	0.50446	0.942901	0.703923	0.474371	0.238075	0.235017	0.231713	0.325138	0.55377	0.479537	0.014529	0	0.104089	0.044236	0	0.019968	10.4975	0.175271
909	XM_030622664.1	0	0	0	0	0	0	0	0	0	0	0	0.022488	0	0	0	0	0	0	0	0	0	0	0	0	0	0	0	0	0	0	0	0	0	0	0	0	0	0	0	0.19543	0	0	0	0	0	0.520992	0.413064	0
910	XM_030622665.1	0	0	0	0.029505	0	0	0	0.009671	0	0.330341	3.11924	0.002597	0	0.011126	0	0	0	0	0	0.013174	0	0	0	0	0	0	0	0	0	0	0	0	0	0.01638	0	0	0	0	0	0	0	0.05538	0.025443	0	0.100389	0.029963	0.05986	0
911	XM_030622666.1	0	0.041137	2.08173	2.05023	0	1.05498	0	0.650772	1.03695	7.14383	2.33419	1.40698	0.948037	1.85349	0.459501	0.245933	0.344247	0.642602	0.679738	0.816351	0.483017	0	0	0	0	0.467578	0.338954	0.144562	0	0.180842	0.417236	0.178946	0.21636	0	0	0	0.56271	0.244284	0	0	0	0	0	0.170767	0	0.851722	1.19993	1.00188
912	XM_030622667.1	0	0	0.287633	0.523655	0	0	0	0.936714	1.0032	15.1672	4.1436	0.517155	0	0.138684	0	0.970735	0.124731	0	0	0	0.228177	0	0	0	0	0.937886	0	0	0	0	0	0	0.301598	0	0	0	0	0	0	0	0.974969	0.660971	0.192417	0.129564	0	0.787901	0	0
913	XM_030622668.1	0	0	0	0.822615	0	0	0	0	0	26.5859	9.17438	0	0	0	0	0	0	0	0	0	0	0	0	0	0	0	0	0	0	0	0	0	0	0	0	0	0	0	0	0	0	0	0	0	0.107696	0	0.59125	0
914	XM_030622669.1	0	0	0	0.269147	0	0	0	0	0	7.39521	3.44382	0	0	0	0	0	0	0	0	0	0	0	0	0	0	0	0	0	0	0	0	0	0.037259	0	0	0	0	0	0	0	0	0	0	0	0	0	0.150024	0
915	XM_030622670.1	0	0	0	0.15877	0	0	0	0	0	15.7098	2.15642	0	0	0	0	0	0	0	0	0	0	0	0	0	0	0	0	0	0	0	0	0	0	0	0	0	0	0	0	0	0	0	0	0	0	0	0.174564	0
916	XM_030622671.1	2.3848	0	0.85023	0.126029	0	0.281604	0	1.65149	0	0.119043	4.15903	0	0	0	0	0	0.243759	0.305285	0	0.358288	0.228404	0	0	0	0.171654	0	0.68304	0	0	0.220604	0	0	0.823241	0.247344	0	0	0	0	0	0	0	1.24562	3.66692	0.251975	0	1.35939	0.292359	0
917	XM_030622672.1	0	0	0.23113	0	0	0.618068	0	0.9867	0.424839	0	0	0.965819	0	0.098296	0	0	0	0	0	0	0	0	0	0	0	0	0	0	0	0	0	0.432616	0	0	0	0	0	0	0	0	0.328128	0	0	0	0	0	0	0
918	XM_030622673.1	20.4476	20.9336	13.9317	27.2021	29.1973	19.835	44.5183	10.2445	11.3544	23.5076	23.4963	9.4355	27.642	21.6519	12.4885	5.46909	29.5962	24.7074	26.035	44.0756	37.836	40.5175	17.5705	8.34547	33.7369	31.2991	32.3481	25.1954	32.0742	30.8348	31.693	32.9804	31.2915	31.101	17.2515	20.1292	30.2472	28.5033	19.5307	22.5015	16.1995	27.392	19.8613	23.4716	16.6869	19.4178	19.4754	38.2098
919	XM_030622674.1	11.9501	9.43992	11.6574	10.2901	21.6759	15.3293	10.1817	5.76947	9.87024	9.59527	13.5998	10.4162	14.1656	14.4029	16.678	4.12062	11.956	23.3477	17.3114	15.7061	15.884	19.2144	13.8614	8.39026	17.6223	16.826	16.1021	21.3835	13.4161	13.5291	23.8401	21.4109	13.9661	20.0739	16.9817	12.9245	19.3935	17.8537	16.1984	19.1786	17.0941	16.6238	17.837	14.47	15.2547	16.8129	20.3997	12.1161
920	XM_030622675.1	3.49118	4.53762	5.24442	1.58268	11.8591	6.95854	3.24979	11.2599	5.31865	1.28981	7.65042	5.07484	5.83901	4.7807	5.90647	0.46754	5.8719	1.79917	4.42228	0.671902	2.10804	3.98353	2.12962	0	5.60413	6.04187	4.45334	8.91091	0	6.75729	1.00638	2.91015	6.71903	3.84083	3.09856	4.05464	1.24763	0.47804	1.76367	4.1433	3.80092	5.52722	6.41226	6.19079	4.5187	3.70621	8.70516	1.18746
921	XM_030622676.1	0.882469	0.282305	0.216422	0	0.232037	0.536744	0	0.118727	0	5.71406	0.309658	0.149121	1.14325	0.185465	1.40128	0	0	0	0.177221	0	0.323337	0.537702	0.363526	0	0.68431	0.234792	0.850945	0	0	0	0.420684	0.178946	0.651831	0.349939	0.361983	0.905233	0.565189	0.244284	0.259002	0	0.765106	0.176095	0	0	0	0	2.68054	0.125748
922	XM_030622677.1	14.1572	12.8112	17.9665	25.2302	30.3288	18.211	31.3751	11.9486	16.0076	13.27	24.4533	14.3466	49.6339	47.3876	39.388	7.11847	17.1398	20.124	17.2273	13.3033	21.9706	25.3935	9.98967	4.30233	13.202	10.4781	13.6681	15.8362	12.0506	15.0847	15.2598	10.4769	14.9006	14.3702	13.3541	9.2348	10.0855	8.95437	10.201	10.5311	18.1694	21.0763	24.7075	32.4873	31.1868	29.3906	31.1753	18.9822
923	XM_030622678.1	39.9621	140.791	213.548	196.1	206.211	283.038	204.994	224.601	169.634	96.4479	214.053	172.361	146.768	122.279	206.414	66.0602	125.84	194.885	239.328	116.504	165.652	152.566	96.9443	34.5265	104.579	163.958	126.329	170.811	148.05	156.024	128.68	119.275	141.951	138.876	110.772	59.3833	129.923	69.1711	98.2103	130.308	224.5	289.843	249.655	249.186	266.302	242.664	152.694	197.887
924	XM_030622679.1	0.164232	5.83455	0.310095	21.4135	0.483598	0.105119	0.463959	2.87871	0.291652	1256.69	111.37	3.69315	29.0588	0.7978	22.9751	0.222412	0.452247	0.719048	1.14772	1.98812	2.03959	1.58318	0.164517	0.709895	0.791238	1.5053	1.8271	1.16505	1.76253	0.435093	1.76375	1.32981	0.549415	0.453343	0.599835	0.184948	1.57164	1.48982	0.571584	0.96475	5.18871	14.9417	9.85935	2.48693	1.09236	2.21891	15.3919	2.87306
925	XM_030622680.1	0	0	0	0	0.231001	0.399595	0	0	0.152157	0	0.078766	0.032214	0.758588	0.276891	0	0	0.172829	0.261978	0.223738	0.136059	0	0	0	0	0.136282	0	0	0.144562	0	0	0	0.178946	0	0	0	0	0.18757	0.244284	0.259002	0	0.251525	0.525989	0	0	0	0.405322	0	0.626172
926	XM_030622681.1	26.6742	39.0291	23.6566	60.5474	85.059	46.884	46.5882	19.6526	48.448	10.3996	2.98599	63.7529	149.699	73.9453	97.2109	9.72661	111.849	143.671	94.2636	113.603	147.043	140.579	92.8421	41.2773	114.448	94.8136	129.963	131.248	112.013	171.048	162.756	120.085	115.075	148.686	56.9933	48.6355	66.1567	91.2443	54.4164	78.6355	123.442	73.4511	71.5623	64.7078	118.879	169.76	70.534	30.9222
927	XM_030622682.1	0.031251	1.79408	0.707855	2.89061	2.18336	3.00884	2.20691	0.39921	1.69289	1.87978	1.16264	1.14905	1.13627	1.32967	7.44567	0.204293	1.13476	1.27514	1.86391	1.34451	1.18222	1.19202	6.10984	0.622326	1.76361	0.722122	4.73838	9.31949	9.91338	4.25955	7.85631	1.21171	5.26541	18.8241	0.639538	1.25258	11.409	2.2209	0.51449	4.1407	2.21452	1.25536	2.25662	0.869322	1.41236	1.24122	2.49152	4.66264
928	XM_030622683.1	3.77441	7.4564	4.55847	25.8514	3.97095	2.30725	3.63853	14.1149	27.938	0.087608	0	7.17659	13.5864	17.0528	1.07723	4.49351	2.8714	3.193	3.05002	1.23084	2.09424	1.79454	1.33575	1.40193	3.15203	5.00048	4.18583	3.56427	2.0056	3.55127	2.77709	3.31577	5.08904	4.70519	2.17926	1.90829	4.51273	1.53259	2.86438	4.03692	0.61607	0.848914	0	0.303976	0.459891	0.616318	3.22109	9.11257
929	XM_030622684.1	0	0.12	0.038444	0.075495	0.208993	0	0	0	0.066807	0	0.103603	0.113988	0.933674	0.214354	0.133772	0.328576	0	0	0	0	0	0	0.128552	0	0	0	0	0	0	0	0	0	0	0.38379	0	0	0	0	0.178125	0.139276	0	0.318491	0	0.253869	0.091037	0.337669	0.75143	0.089743
930	XM_030622685.1	0.235741	0.065552	0.63173	0.587611	1.02608	1.51001	0.187161	0.54914	1.0079	0.563044	1.28335	1.24148	1.21915	1.3155	1.56997	0.860158	1.41681	1.20497	1.07579	2.40959	1.49952	2.01111	0.517607	0.161877	0.786491	1.04168	1.50804	1.45662	1.4259	1.16374	1.157	1.64212	1.58873	1.04078	0.469443	0.265936	1.09345	0.972168	1.18388	1.13449	1.99531	1.71432	1.20839	2.09231	1.45023	1.82439	0.277495	1.25285
931	XM_030622686.1	11.1454	8.69914	5.4657	5.0854	11.5077	9.56913	11.6197	3.61052	3.11022	4.08103	4.41846	1.02215	6.08241	6.98615	5.01868	1.97618	10.0727	9.93152	7.94449	9.89636	11.1305	10.3739	9.37299	3.89912	9.21383	7.34158	11.3981	12.7045	12.1688	11.7007	11.7177	10.0064	10.0721	12.0291	8.20674	5.53969	10.1706	8.26991	9.83633	9.3455	9.07892	8.6599	8.51408	7.75275	6.05848	12.0686	12.0539	8.2552
932	XM_030622687.1	0	0.614419	1.18351	2.006	1.66708	2.68326	1.73339	1.17146	1.73719	0.910761	1.17586	1.91063	1.45507	1.9852	2.39568	0.490197	1.51474	0	0.78595	1.80052	1.78175	2.21213	0.791953	0	1.51625	1.13191	1.23445	1.89475	1.49296	1.55534	1.36282	1.29423	1.81521	1.39341	0.458266	1.03623	1.68359	1.54563	1.19334	1.54486	2.83921	4.15595	2.83085	1.80915	2.69636	3.89896	1.62388	1.49247
933	XM_030622688.1	0	0.044019	0.169489	0	0.299258	0.263085	0	0.153983	0.086458	0	0.147167	0.202017	0.644374	0.122173	0.211185	0	0	0	0	0	0.067889	0	0	0	0	0	0	0.112498	0	0	0	0.180776	0	0	0.047905	0	0	0.248321	0	0.517889	0.036609	0.117253	0.064321	0	0.107691	0.121525	0.12836	0
934	XM_030622689.1	0.425166	0	0	0	0	0	0	0	0	0	0	0	0	0	0	0	0	1.06744	0	0	0	0	0	0.74973	0	0	0	0	0	0	0	0	0	0	0	0	0	0	0	0	0.258752	0	0	0	0	0	0	0
935	XM_030622690.1	5.71559	38.5431	74.9515	51.61	51.6481	52.7107	28.9481	93.0026	93.9433	17.5049	26.1804	104.353	81.2652	80.7846	59.9444	34.8918	35.5466	44.6201	36.2704	31.9554	47.7446	45.7983	21.1068	14.2364	23.185	36.6979	31.8633	36.7418	27.1493	28.3844	28.1015	34.2726	35.0448	27.7894	24.6602	16.3469	32.6973	29.5881	18.1433	30.0276	73.0324	97.2232	96.8456	72.4511	92.3277	82.2225	31.9612	37.2406
936	XM_030622691.1	0.531739	30.7523	8.87512	49.8583	1.61718	11.371	60.0723	3.57805	12.2459	1.14792	0.59153	9.69336	8.92181	8.08158	1.7895	1.20797	3.81875	4.96391	4.34995	6.28498	5.55793	4.66366	3.33313	3.82655	7.42869	4.13603	6.74237	6.97432	6.22252	5.60557	5.60067	4.12616	6.17946	11.242	8.24046	11.04	7.76442	11.2925	9.25554	7.83381	4.1356	6.03189	2.85478	3.40985	1.93067	2.9748	1.12661	9.74252
937	XM_030622692.1	0	0.889364	0.61272	0.437026	0	0	3.38241	0	0.273403	0	0	0.334892	0	0.042494	0	0	0	0.281328	0	0	0	0	0	0	0	0	0.796438	0	0	0.311834	0	0	0.207181	0.178231	0	0.184239	0.214241	0	0.239504	0	0.359658	0	0	0	0.351456	0	0	0.542819
938	XM_030622693.1	8.52212	22.3855	11.8435	41.8005	22.0927	12.5931	36.2975	14.8483	29.0654	6.15942	2.12851	46.8947	32.7714	43.5769	8.68839	9.41797	7.6334	10.7735	7.06545	7.16795	10.72	10.2422	6.50949	4.18375	9.69862	8.90626	12.468	14.6075	7.29047	12.1994	12.0368	9.60221	8.86798	14.0805	9.73512	10.6173	6.7266	10.0042	8.27924	8.69432	11.6495	13.1675	11.3537	10.7436	11.8265	10.9317	29.1753	5.91063
939	XM_030622694.1	0.161657	0.021606	0.222347	0.060407	0	0	0	1.96546	0.046571	0	2.17964	0.064355	0	0.146907	0	0.555107	0.107952	0	0.31984	0	0.390492	0.46105	0	0	0.08065	0	0	0	0	0	0	0	0.122413	0	0.113458	0	0	0	0	0.123788	0	0.319518	0.622128	2.84213	0	0.089743	0	0
940	XM_030622695.1	0.038788	0	0	0	0	0	0	0.026611	0	0	0	0	0	0	0	0	0	0	0	0	0	0	0	0	0	0	0	0	0	0	0	0	0	0	0	0	0	0	0	0.049466	0	0	0	0	0	0	0	0
941	XM_030622696.1	2.36885	3.49282	4.30633	3.20387	8.00178	5.21369	3.73128	2.42334	6.33366	2.92906	10.0273	5.07141	2.8658	3.51245	8.48081	2.03105	3.53554	5.49851	3.64135	4.49564	4.53865	3.64277	2.86294	0.56521	4.21641	4.10055	3.83261	4.31812	4.75945	4.07943	1.70632	5.45668	3.4515	5.73803	3.80263	2.53846	3.89665	1.75825	3.5334	4.13701	6.17013	6.35608	7.71885	5.20444	4.4767	7.64791	2.41325	3.41452
942	XM_030622697.1	0.177508	0	0	2.80252	0	0	0	4.8045	0	1.09157	4.20936	0.49071	3.73913	2.63227	0	0	0.810319	0	0	0	0.278949	2.71714	0.643816	2.12454	0.681511	2.83125	0.539487	2.17096	0	0	2.77372	0	1.172	0	0	0.727053	0	2.80019	0	0	0.371376	0.761713	0	0	0.517656	0.27791	5.35518	0
943	XM_030622698.1	0	0	0.062474	2.39022	0.061725	0	0	0.031576	0.026399	44.4623	73.7341	0.024489	0	0	0.05118	0	0.052221	0.198252	0.22494	0	0.144023	0.05742	0	0	0	0	0	0.042434	0	0	0	0	0	0.052668	0	0	0	0	0	0	0.033827	1.72661	0.488897	0.780454	0.163114	0	1.59947	0
944	XM_030622699.1	13.0393	9.51627	6.0606	8.05222	14.6434	13.4154	15.739	4.62566	5.77784	6.48288	9.72258	5.92211	11.1269	8.59552	12.8059	1.43644	12.3701	13.8973	12.2219	13.0706	12.0588	15.3123	8.89245	4.89025	15.3711	12.8509	12.2894	15.013	13.0686	17.0165	14.1082	13.2748	13.3014	14.5759	9.83939	10.2979	10.8104	11.8261	11.8857	14.0455	12.0858	14.9183	9.14951	8.18757	8.8123	13.3097	10.0123	8.87081
945	XM_030622700.1	0.294588	0.423523	6.01662	0.101676	0.115903	102.499	0.85764	2.41484	0.64897	0	0	0.866652	3.05294	1.42104	4.33087	0.134836	19.5982	23.256	17.5802	27.6983	21.7132	30.4196	4.55359	0.513308	1.89185	4.21585	7.72365	10.1859	9.80046	5.93671	5.80404	2.03015	17.6116	11.0379	1.50904	0.500467	5.19161	1.25615	0.5846	0.975785	1.74865	1.52009	1.57835	1.30752	1.93725	1.50422	0.353767	96.4221
946	XM_030622701.1	756.57	111.628	10.7208	63.8468	127.478	11.5324	73.0526	30.433	28.9534	90.1664	393.058	9.76336	126.622	22.6734	2.18174	23.4083	47.2575	28.3251	18.9939	41.7107	25.7658	27.319	34.2393	24.9152	37.6627	50.7299	47.2803	53.1075	30.1057	50.6823	36.6188	50.6616	35.5244	52.4945	45.2812	26.9098	31.5695	44.8104	42.445	51.4936	49.5418	102.165	72.6306	47.5394	36.4604	35.4949	43.5791	5.49042
947	XM_030622702.1	472.982	115.41	23.0022	80.9599	146.809	28.8224	122.802	48.5802	71.7225	94.7613	200.626	16.7053	232.016	88.5027	72.318	27.969	67.2305	59.7309	32.6498	45.3075	42.0225	35.3429	47.0767	21.1747	56.6934	73.8773	70.3329	93.6761	53.5343	93.4952	53.626	61.0205	64.259	72.8992	49.9537	28.4243	37.1389	55.2082	44.0303	48.993	27.4524	52.9487	36.077	35.3524	17.2979	24.0935	86.0849	6.51218
948	XM_030622703.1	6295.16	1352.53	32.263	52.3909	66.4941	64.033	27.6377	65.3611	70.4699	490.818	338.201	51.8171	156.498	74.5777	245.293	12.0348	492.494	324.564	264.365	400.77	303.219	191.392	421.69	266.848	540.795	763.691	682.716	738.231	571.003	556.649	444.381	629.643	647.13	501.605	529.455	270.621	571.477	602.672	575.28	609.615	242.553	46.1712	50.1187	332.987	43.3007	129.422	1217.26	354.131
949	XM_030622704.1	360.803	179.578	57.6394	16.9445	14.4697	55.7112	9.51937	100.572	74.3126	175.549	60.9257	48.0316	66.1749	69.2823	358.261	24.5062	219.839	230.533	142.071	177.148	161.972	127.806	81.4299	69.278	161.086	223.064	239.64	226.529	181.562	118.09	104.948	132.957	226.313	85.2229	81.9892	44.5375	103.164	117.012	94.2766	82.8962	105.543	45.7269	33.5121	152.061	29.7227	61.3604	44.9097	154.289
950	XM_030622705.1	7.25579	43.7812	79.3808	84.8268	54.1024	78.6723	36.5439	88.8803	110.796	72.324	62.7456	90.1488	48.1221	86.3684	85.3618	40.199	36.7007	54.8955	43.1134	40.9109	44.5062	47.5593	23.3915	11.5073	33.709	45.308	38.2664	44.1016	28.9527	32.1793	36.9992	37.7434	39.711	42.0759	22.7311	17.8685	40.6898	26.7216	25.8993	31.6978	57.5886	60.859	57.8339	43.7704	48.3827	48.4599	35.8003	50.6636
951	XM_030622706.1	0.063033	0	0.055852	0.121796	0.015512	0.09633	0	0.076853	0.0764	2.56976	4.02106	0.089091	0.347934	0.128458	0.054946	0.264409	0	0	0	0	0	0.041225	0	0	0	0	0	0.030993	0	0.036209	0.043628	0	0	0.076759	0.082081	0	0	0	0	0	0	0	0.065841	0	0	0.073899	0.596047	0
952	XM_030622707.1	0.168574	0	0	0	0	0	0	0	0	0	0.04692	0.012572	0	0	0	0	0	0	0	0	0	0	0	0.149312	0	0.110783	0	0	0	0	0	0	0	0	0	0	0	0	0	0	0	0	0	0	0	0	0	0
953	XM_030622708.1	3.95813	6.43863	11.4988	6.24109	10.2242	37.7186	4.0877	41.5212	81.5778	11.1686	2.94748	44.1729	33.1574	81.9152	6.05246	44.8389	6.37549	5.28407	4.22621	6.35362	7.99578	7.30689	3.97465	2.31086	4.66071	6.96362	6.32114	6.46632	4.7802	6.35455	7.19043	6.2659	6.17064	5.05756	4.59077	2.93442	6.18559	6.0532	5.0947	5.64099	21.9171	28.244	19.0352	25.8911	31.6785	24.1949	2.88774	11.6785
954	XM_030622709.1	0.399137	5.74542	8.18382	9.8904	4.68245	22.3707	18.939	2.30402	1.86628	0.229443	0.477311	0.2312	1.30764	5.88985	2.68649	3.62008	6.58725	16.8072	14.5106	5.93604	7.30441	9.21222	6.01467	4.72146	8.96984	8.53655	10.8025	10.8405	9.40691	10.094	11.233	8.40485	8.82731	17.4671	11.0829	10.7898	15.6498	11.7667	10.213	12.9945	3.58363	4.41064	7.28632	3.09113	1.82094	5.04064	3.74055	19.4957
955	XM_030622710.1	0	0	0	0	0	0	0	0.145449	0	0	0	0	0	0.044524	0	0	0	0	0	0.130458	0	0	0	0	0	0	0	0	0	0	0.933336	0	0	0	0	0	0	0	0	0	0	0.166908	0	0	0	0	0	0
956	XM_030622711.1	2.31826	1.81699	10.0851	4.94034	10.1641	42.1124	8.04068	1.52003	2.35296	0	0.187115	0.258341	1.95022	6.27999	1.40963	0.516831	14.3197	15.3428	17.8462	20.3795	28.1122	22.7779	10.3059	2.94066	12.732	11.2797	14.6175	16.4871	21.4349	10.7797	10.7801	8.66832	24.2117	25.1571	7.90655	7.73444	24.3999	8.685	12.1668	13.8273	7.92943	7.26242	6.53952	7.49766	9.8057	12.3376	1.89955	57.9053
957	XM_030622712.1	10.1446	47.2668	32.5313	51.3175	49.9526	39.9713	30.6355	38.2479	68.6837	5.16595	39.9799	129.145	87.5033	60.1158	10.9624	14.1562	33.3904	45.9735	30.8303	29.406	38.4055	43.2608	26.3228	9.77698	31.0324	34.5756	34.369	50.6691	34.1072	41.1335	38.7315	35.2197	39.2448	46.7534	31.9961	21.2537	25.8258	28.2239	22.5437	29.3059	41.0039	50.394	48.6606	36.5566	37.8634	44.3129	128.349	26.8043
958	XM_030622713.1	0.978097	35.4458	38.6028	185.367	5.37675	23.1188	122.213	10.2419	7.81479	0.545599	0.637728	11.7697	1.71595	2.68743	0.742917	4.86433	10.3073	18.1523	8.07446	9.44869	15.1201	12.8103	6.43333	10.9791	14.3965	14.7461	20.19	15.1509	11.5005	11.21	11.0567	12.2582	9.32579	22.097	16.5866	23.5948	18.6066	13.3389	21.747	21.0898	1.99328	3.40552	0.786127	3.32987	2.63992	1.93581	0.644096	12.6235
959	XM_030622714.1	0	0	0	0	0	0	0	0	0	0	0	0	0	0	0	0	0	0	0	0	0	0	0	0	0	0	0	0	0	0	0	0	0	0	0	0	0	8.11725	0	0	0	0	0	0	0	0	0	0
960	XM_030622715.1	0	0.068908	0.239189	1.66847	0	0	2.41118	0.085834	0	0	0	0.037712	0	0	0	0	0	0	0	0	0	0.274829	0	0	0	0	0	0	0	0	0	0	0	0	0	0	0	0	0	0	0	0	2.8857	0	0	0	0	0
961	XM_030622716.1	1.69926	7.14512	10.4167	13.9286	14.0391	11.3258	6.42945	13.032	20.6599	2.46633	8.66093	31.7661	15.3537	18.196	7.13483	3.5522	9.58874	11.8684	9.71993	10.356	11.8069	12.2063	7.0938	3.99203	7.59334	8.94818	10.1707	9.29394	9.28832	9.75704	8.96593	9.34638	11.2435	11.284	5.66139	4.41782	8.69212	7.69517	7.07394	9.54421	12.8221	17.5125	14.9878	12.2161	10.3457	14.4223	19.8795	10.2323
962	XM_030622717.1	0	0	1.89209	0	0	0.579729	0.688325	3.82417	0	0	0.172061	0.06869	0	0.157457	0.531221	0.223633	0.601407	1.00649	0.787535	0.23936	0.664737	0.66301	0	0	0.427646	0	0	0.335924	0	0	0.348581	0.137194	0.347347	0.144212	0	0	0.928672	0	0	0	0.619225	1.82302	4.6255	3.16626	1.1147	2.83211	0	0
963	XM_030622718.1	13.9882	98.4293	55.3522	82.3051	137.697	75.947	68.1263	53.5065	114.84	13.5334	17.0572	216.051	106.882	71.4404	27.0666	24.6578	77.0328	101.105	80.2771	53.0527	89.0618	81.6116	62.0949	32.4207	81.7425	79.1531	85.0146	102.353	82.5013	113.429	100.367	74.733	88.2651	101.021	76.223	48.386	58.4927	60.8973	54.5279	69.9453	91.2663	83.2081	74.2741	74.1048	74.1244	79.4364	249.068	47.2978
964	XM_030622719.1	9.4588	8.25285	20.2534	7.13483	8.48585	45.5944	3.17264	14.807	7.4285	7.05293	5.46573	3.44603	9.53109	8.83207	18.0193	6.13431	18.4457	22.6034	18.1739	14.7122	23.6863	23.4416	15.8619	7.72748	15.4515	18.8076	23.2277	31.9683	19.0295	14.0735	19.0596	15.4545	12.2225	18.1769	7.12157	5.07797	12.4454	11.0761	14.1613	12.1294	16.9135	21.0576	25.7246	22.2332	23.554	21.3269	11.9275	14.2576
965	XM_030622720.1	284.423	57.3478	29.1035	3.83023	116.976	149.172	11.8944	5.84388	3.38488	0.263019	0.562515	4.01659	5.05897	2.71599	2.78748	1.26497	126.625	78.1542	77.4034	111.902	112.935	87.9102	289.009	127.856	433.482	199.806	361.644	332.051	199.117	238.05	384.631	244.724	262.781	551.678	235.2	294.311	321.789	349.144	133.648	267.415	9.04118	7.26751	4.88387	6.62401	6.90621	7.07381	0.822033	178.916
966	XM_030622721.1	245.865	73.2345	27.3078	63.2039	130.169	62.6785	101.701	27.9588	43.7577	64.0158	33.1139	42.175	96.2364	66.8186	90.2007	13.4532	53.6329	64.6504	63.8282	44.9346	57.2047	57.2407	49.4699	23.5547	90.0148	61.4359	64.4621	81.7425	72.6111	94.1595	101.111	80.2811	70.0316	79.2347	84.2501	94.1345	60.3011	91.0247	67.1532	73.4362	74.2129	80.7632	74.3428	95.9782	70.0214	98.9769	186.924	58.2175
967	XM_030622722.1	36.0702	183.284	151.026	76.9315	330.553	308.188	107.07	124.022	108.613	49.4989	502.701	119.652	84.4934	89.9273	168.019	35.6629	210.155	288.521	280.953	229.128	271.839	250.303	181.651	96.5242	207.184	218.968	250.082	345.233	291.209	223.315	212.579	268.068	292.234	299.317	132.812	160.02	234.333	247.153	254.08	365.021	229.404	229.932	230.33	254.376	211.463	291.072	136.036	245.576
968	XM_030622723.1	4.96573	12.4043	23.6168	21.6633	20.7926	32.3435	17.4913	17.4843	47.7762	1.26098	2.51881	84.7871	41.2262	53.8763	10.0245	8.84371	25.0643	37.0304	26.1449	21.9363	31.8344	35.4241	23.6438	4.7379	17.6665	15.427	17.6248	27.0008	22.7942	29.1253	23.1705	18.2455	22.6351	29.2655	12.8685	10.532	15.78	15.6611	12.9013	13.3847	28.7232	34.7694	35.2602	30.4029	31.382	41.3301	28.9575	30.5108
969	XM_030622724.1	0.52102	0.819826	0	0	0	0	0	0	0.140493	0	0.078515	0.067484	0	0.135076	0	0	0	0	0	0	0	0	0	0.18853	0	0	0.113189	0.229342	0	0	0.518939	0.2488	0	0	0.281537	0.136065	0.117401	0.329766	0.383558	0.456828	0.210818	0	0	0	0	0	0	0
970	XM_030622725.1	14.5892	119.502	216.803	170.737	109.454	196.265	89.9321	221.791	482.704	18.3024	57.7548	878.855	368.035	355.453	44.9847	101.208	154.827	234.956	156.755	155.015	202.63	207.171	103.808	47.7089	103.2	152.578	139.558	175.144	118.535	130.218	128.368	149.746	135.484	130.747	82.3864	65.2605	96.0585	108.598	87.0959	122.742	206.546	220.076	267.109	225.327	213.926	215.543	181.595	103.045
971	XM_030622726.1	0.952793	5.77226	6.90534	9.95176	5.6824	9.84011	2.88545	9.22689	21.2099	0.449493	1.60699	36.1178	19.993	13.4597	2.13099	3.43201	9.26237	11.0685	8.83544	9.66823	6.02595	6.07966	5.462	0.970122	4.49886	4.53342	7.90406	10.7998	1.02923	5.16889	7.68241	7.87025	5.20585	6.0426	6.68168	5.38913	3.33942	1.50662	5.90728	4.72374	5.74439	9.22714	10.5097	8.29739	8.59941	8.29741	6.08385	5.46773
972	XM_030622727.1	8.52171	4.14562	2.85552	2.88309	3.98344	5.18567	1.80976	3.77595	2.01179	21.2241	11.0976	1.50553	5.48735	4.40975	34.525	1.79606	3.9529	4.99005	7.60979	8.65924	8.73437	3.47457	2.43384	0.520992	3.17361	3.41762	4.35201	4.1358	3.73706	5.89356	4.17008	3.45752	5.3025	3.67416	3.74908	3.17612	5.45996	3.01033	3.51605	4.50385	3.82675	7.39801	8.03047	5.82886	4.53334	9.88455	5.31667	5.82146
973	XM_030622728.1	0.069064	0	0	0	0	0	0	0	0	0.405494	0.276446	0	0	0	0	0	0	0	0	0	0	0	0	0	0	0	0	0	0	0.156102	0	0	0	0	0	0	0	0	0	0	0	0	0	0	0	0	6.6909	0
974	XM_030622729.1	0.208663	0	0.235138	1.232	0	0	0	0.297129	0.076871	6.6669	5.1599	0.023368	2.80309	0.433844	0	0	0	0.428632	0	0	0.314308	0	0	0	0	0	0.150826	0	0	0	0	0	0	0	0	0	0	0	0	0	0	0	0	0.134161	0.092282	0.1208	30.8048	0
975	XM_030622730.1	1.07397	1.5365	0.354354	5.72111	4.0855	1.05003	2.64048	0.623775	1.14862	85.7239	4.27964	1.24287	2.78505	1.92225	5.30708	1.15441	1.84547	1.73831	0.81992	1.79899	1.67188	1.26327	1.65267	0.953265	1.67524	1.5931	1.67011	2.24408	1.08316	2.21143	1.07388	1.6507	1.33243	1.7256	1.01723	0.750111	0.887088	1.20981	1.21347	1.45149	1.28055	6.28415	4.36172	4.49883	2.67201	2.96661	9.4317	0.319045
976	XM_030622731.1	18.9269	48.6593	7.30534	10.7583	15.6835	12.5739	12.0877	5.34202	11.2908	16.144	26.7543	5.73382	23.7871	14.7371	26.3739	10.1189	10.0551	11.1766	13.3103	8.1345	13.9348	11.0866	9.41838	7.56169	16.0134	6.56155	11.4734	12.1642	13.5844	7.51295	12.5831	9.94824	16.6398	13.5485	11.7235	12.6687	11.0976	8.18187	9.27182	10.422	14.4067	12.6504	14.5307	8.73794	15.4341	6.97037	40.5505	9.23253
977	XM_030622732.1	12.2357	23.9107	39.1563	73.9197	59.0498	60.3275	70.7688	28.122	47.9588	43.5294	55.1322	27.9026	43.7633	57.4001	93.637	21.9359	45.2916	70.8621	51.5187	46.2802	54.8209	69.1864	40.0779	20.6355	46.8095	52.0603	46.887	55.6767	48.2689	52.0912	47.4977	40.5617	42.4151	56.6246	35.4583	29.0438	44.725	56.0618	36.8459	47.5201	68.1285	57.0196	51.2149	63.1058	63.5639	76.4246	17.7999	54.3384
978	XM_030622733.1	0	20.2497	0	0	37.1268	0	0	15.1058	0	0	21.1655	0	0	0	0	0	0	0	0	0	0	0	0	0	0	0	0	0	0	0	0	0	0	0	0	0	0	0	0	0	0	0	0	2.35773	0	0	31.5102	0
979	XM_030622734.1	5.59257	0	0	0.071599	0	0	0	0	0	0	0.062834	0	0	0	0	0	0	0	0	0	0	0	0	0	0	0	0	0.215684	0	0	0	0	0.16326	0	0	0	0	0	0	0	0.672161	0	0	0	0	0	0.077683	0.094593
980	XM_030622735.1	0.044356	0.096303	0.005055	0.062833	0.616717	0.023719	0.079567	0.020928	0.017499	3.49118	0.566213	0.002785	0.064366	0.011984	3.80462	0	0.017091	0.022782	0	0.0418	0.046941	0	0.037155	0.055359	0.132369	0.140082	0	0	0.044325	0.207115	0.185455	0.161301	0.125615	0.08749	0.160906	0.041499	0.075325	0.318745	0.026667	0.059921	0	0	0	0	0	0	0.045721	0
981	XM_030622736.1	24.4921	4.40952	6.27196	7.04192	5.04691	17.5266	5.10158	4.27545	5.41394	37.6661	2.41826	7.10644	17.7691	16.1199	24.2314	3.59965	10.7104	10.8932	9.90584	11.9252	14.284	16.4257	6.96237	2.26262	7.39964	8.26604	9.04167	13.9782	13.1183	7.92139	11.0303	6.43825	11.168	12.6206	5.05159	3.51071	8.64166	6.77729	4.23575	5.88492	9.06877	13.1176	12.3424	6.59562	6.17991	7.60013	22.3829	16.3066
982	XM_030622737.1	0	1.84342	0	0.120056	0	0	0	0	0	0	0.221438	0.030087	0	0	0	0	0	0	0	0	0	0	0	0	0	0	0	0	0	0	0	0	0	0	0.363651	0	0	0	0	0	7.01688	8.99087	11.5607	6.20649	6.22144	11.7013	7.77894	0
983	XM_030622738.1	3.78679	3.72146	3.86394	4.10498	7.50243	4.69525	4.82005	4.93968	10.5022	1.98305	4.37892	15.6677	10.0414	7.35213	2.99612	2.18065	4.01867	4.49602	3.9764	4.644	5.42446	6.47517	3.00275	1.61481	3.66633	4.27788	3.85685	4.88382	4.39523	3.28331	3.33791	3.35861	3.87773	4.65086	2.62378	2.95466	3.47019	3.79265	3.5864	3.04173	5.37872	5.89676	6.16596	4.83855	4.83385	6.52423	6.99324	3.9984
984	XM_030622739.1	0.115659	0.261924	0.131521	0.175605	0.097483	0	0.303151	0.094138	0.114285	0	0	0.27232	0.681371	0.219102	0.134578	0	0	0	0.209024	0	0.189645	0	0.189163	0	0.077667	0.210068	0.062833	0.122999	0	0.209456	0.105206	0.138261	0.444925	0.081374	0.158505	0	0.09586	0	0	0	0.060962	0.433694	0	0	0	0.097946	0.333738	0
985	XM_030622740.1	3.86145	10.9424	13.9969	15.9521	11.3323	21.7401	17.3434	10.7943	10.0575	9.78082	9.56529	9.50593	8.3422	10.3327	10.0811	2.99	10.2881	11.4343	11.8993	9.82619	11.1477	12.2628	7.07549	5.03436	11.4956	10.3976	11.1616	14.1562	9.27955	10.4782	10.8642	12.282	11.0244	10.0763	5.51661	7.68281	11.0066	9.33408	10.0388	11.2184	20.8208	20.1155	18.4195	18.6027	24.6886	20.7405	10.4285	11.6949
986	XM_030622741.1	0	0	0	0.67975	0.130876	0	0	0.104116	0	18.8295	27.1224	0	0	0	36.0834	0	0	0	0	0	0	0	0.181763	0	0.635578	0	0	0.135809	0	0	0	0.435616	0.378882	0	0	0.362093	0	0.445729	0	0.176976	0	0	0	0	0	0	0.510191	0
987	XM_030622742.1	2.46373	7.55093	6.53283	4.01313	12.7761	8.75298	6.48801	3.78701	9.62952	4.36461	7.28951	13.1808	7.33397	7.51939	6.56732	3.91753	6.20816	8.1565	5.91223	6.38452	7.51255	7.97982	5.47653	2.85999	7.3691	4.75662	7.97245	9.93843	5.75081	8.36579	7.95491	7.04969	6.72049	8.61173	5.41248	3.32598	4.54582	5.39136	7.37061	6.10511	9.14489	7.4654	6.40155	7.97333	7.55636	8.58378	2.78292	6.10146
988	XM_030622743.1	0.132711	1.81036	0.938706	3.27516	6.11238	1.29699	0	8.73447	3.03568	0.401629	2.9295	2.17251	3.68052	1.84349	1.4262	0	1.22077	0	2.42564	2.79444	1.22545	0.312576	0.408565	1.72344	2.2636	3.87297	0	0.2422	5.37687	0.287514	0.801163	0.950963	3.38737	1.49185	0	0.978202	2.17933	2.2802	0	1.74866	0	3.38438	2.4848	1.10923	1.58909	2.6041	7.72183	0.2868
989	XM_030622744.1	2.45297	0.192741	0.574692	0.243994	0.585248	0.876253	0.214901	1.59247	1.18674	0.751077	0	2.31487	0.699198	1.01987	2.4468	0.550638	1.27346	0.416208	1.16136	0.611789	0.422293	0.508144	2.36292	0.460319	2.43584	1.12732	2.09363	1.46453	0.584647	1.64106	0.736493	0.768579	1.08364	2.12988	1.95181	4.74874	0.945052	1.66656	0.838928	0.697611	0.286825	0.468486	0.689209	0.326423	1.1604	0.531595	0.100936	0.548945
990	XM_030622745.1	21.647	29.5399	65.3506	43.663	62.4627	96.1414	51.6207	42.9065	56.2146	54.4409	128.264	45.2125	44.1019	58.5759	85.5712	23.5452	66.6015	85.2852	81.6358	69.9101	87.3278	91.4313	53.0747	25.3822	62.4528	69.8631	72.0636	76.2033	52.7983	69.0774	70.6133	64.3087	74.7706	74.2485	34.2208	42.6226	63.4187	58.7318	46.7906	65.8342	64.4936	64.2371	66.7825	62.6524	54.8331	74.1268	27.907	92.778
991	XM_030622746.1	45.3613	51.2886	30.9093	50.9167	80.8813	50.8957	77.3712	34.2405	27.7311	12.8371	51.1855	20.6135	56.9828	33.3451	37.9926	10.8308	47.093	65.1306	64.1044	38.9155	44.1819	58.5621	40.5154	13.5634	56.2223	53.822	52.6064	69.2009	53.2136	56.5618	59.9739	52.5556	57.4968	69.1776	54.1389	37.1328	56.0277	51.9414	52.6629	65.7588	45.3019	40.0672	45.0823	43.4	43.348	34.7339	35.1475	46.2703
992	XM_030622747.1	0	0	0	0	0	0	0	0	0	0	0	0	0	0	0	0	0	0	0	0	0	0	0	0	0	0	0	0	0	0	0	0	0	0	0	0	0	0	0	0	0	0	0	0	0	0	0	0
993	XM_030622748.1	9.19868	14.2084	18.096	19.8619	29.0147	23.4492	20.8323	19.118	17.9508	21.1875	68.8495	20.0172	19.1187	16.8951	23.6966	8.82662	23.8908	30.4854	33.639	19.4698	22.7835	27.1348	13.4579	6.54657	22.844	21.638	20.6929	20.2868	30.2971	25.964	20.8291	20.6317	24.0041	23.8852	15.7387	13.1468	14.6818	13.8596	13.4276	19.4182	14.9494	21.0917	10.9976	14.7893	15.9143	20.3311	19.5125	23.0992
994	XM_030622749.1	38.3707	37.3371	52.6519	82.1925	50.2983	72.8315	76.3973	44.0144	65.7778	81.9054	77.497	64.9996	31.2266	47.5694	58.0139	30.2757	52.3409	67.3675	63.534	61.5687	62.0998	62.8014	36.0938	18.4689	52.0774	56.9394	54.1661	68.795	55.0967	65.3679	64.331	49.9089	66.9896	73.0432	26.8371	34.5793	48.252	53.9933	40.663	54.7242	68.4307	85.0695	63.2638	52.9883	75.0352	70.7063	30.1094	57.5568
995	XM_030622750.1	0.607126	2.74198	6.70193	4.49005	3.88861	13.1973	1.57224	2.98893	2.18913	6.19519	19.3569	4.26281	1.42536	5.416	10.2138	2.3072	8.45879	9.98512	6.88422	8.35966	9.65639	10.5802	3.6524	1.05835	6.14153	4.70364	7.73419	6.46758	6.83971	5.33994	7.0632	7.4175	6.8166	6.65585	0.883152	3.40454	8.01434	2.90123	2.20527	7.79673	12.5781	18.185	16.1756	8.59924	11.9088	23.3297	2.02674	7.20496
996	XM_030622751.1	0.499763	1.91603	2.3408	2.21898	6.44949	1.06464	3.66074	10.2504	5.56775	0.433494	0.632531	3.61167	5.05695	2.77673	5.71712	1.14634	0.358375	2.60661	4.02968	1.08111	1.45605	2.95899	3.51213	2.15705	1.0064	6.37015	3.19558	5.1056	1.37001	2.26945	2.06459	3.50014	2.11734	2.18702	3.97656	0.285347	1.15753	2.68143	3.98419	2.97021	6.32498	3.4371	2.54555	6.40507	3.27074	7.25814	6.21561	1.00678
997	XM_030622752.1	11.6645	4.88099	4.68994	14.5486	8.39505	10.5447	18.6453	9.06471	20.8802	2.31582	0.535764	28.6998	21.9393	16.4564	14.9192	4.83047	16.1148	14.9831	12.8282	13.1147	7.80267	3.52919	11.3779	3.9561	10.6478	11.0209	12.9995	14.7941	22.1991	12.5215	10.2965	10.0232	19.2844	9.67207	6.90092	4.05607	9.16642	9.19735	4.23021	4.30827	6.31217	4.02024	3.11217	7.39994	3.98688	3.01151	6.84912	14.0087
998	XM_030622753.1	37.843	97.5632	140.431	122.85	162.344	225.123	119.828	131.463	139.406	43.6333	74.6511	120.574	110.818	133.184	157.687	51.9566	155.842	241.795	226.255	134.87	172.828	170.094	107.162	64.905	139.491	179.365	154.732	209.453	162.486	164.754	164.126	143.043	176.567	167.195	83.2062	99.4828	141.798	120.691	115.23	154.538	154.293	163.639	136.403	122.869	158.035	136.44	89.2425	158.893
999	XM_030622754.1	3.25682	2.0215	6.94114	7.52874	3.02454	6.42323	3.21366	7.72589	13.7143	2.80693	5.97685	18.5233	21.7843	24.4349	11.1525	3.56909	7.21998	5.80176	5.53604	7.53113	7.99709	8.79202	3.00561	1.11315	3.84867	4.97824	4.09471	4.38794	2.52626	2.96319	3.06422	3.42299	3.61559	2.27931	1.79292	1.33033	2.10732	2.22357	1.77029	2.07731	16.8525	16.5583	16.2406	18.5288	14.3885	16.2249	12.4	2.28231
1000	XM_030622755.1	5.96726	3.51984	6.25731	5.84565	8.00913	6.4426	3.87681	6.37896	6.22547	3.38517	3.62948	5.94704	9.07095	8.06423	5.71065	1.91971	6.03088	6.27522	5.80115	5.92804	6.86663	8.02104	3.72723	1.22333	3.49996	5.30041	4.24687	6.23572	5.29027	3.94046	3.52038	4.48725	4.94725	2.96582	3.38972	2.09602	4.39752	3.90879	3.71938	4.54537	9.48785	10.1635	9.03299	10.7573	12.4543	11.0924	3.99784	4.11259
1001	XM_030622756.1	117.269	43.5272	35.401	31.791	73.7684	44.8214	49.1572	37.9107	38.5834	20.7391	47.039	20.133	61.8711	44.192	58.8812	15.5366	37.1119	35.7633	26.7462	25.4407	35.6711	35.1004	27.402	10.173	30.7836	29.2003	34.2359	41.8135	27.4884	32.6179	26.6742	28.3267	30.4103	35.346	27.4451	21.0772	25.5336	19.2028	22.8043	30.0051	39.625	44.4387	38.6763	49.1907	41.8859	49.8639	30.3614	39.1947
1002	XM_030622757.1	1.05491	3.59792	4.78311	4.41055	14.4656	9.67711	2.24064	7.14567	1.74569	137.125	29.962	1.09529	1.51695	2.5994	11.0389	1.25829	8.42855	12.1941	8.47849	9.94306	11.2695	10.5657	6.43586	2.65388	4.9945	6.16027	7.8965	10.7451	13.625	10.2471	6.93769	6.76469	13.9962	14.2768	4.81044	3.22045	8.50214	8.28353	7.9372	8.58441	19.3067	24.2085	20.8271	22.782	17.5824	23.2028	4.97935	4.65683
1003	XM_030622758.1	14.2333	64.2329	173.682	74.7858	158.033	161.19	75.0818	235.13	180.286	38.2918	131.237	177.811	173.681	134.747	178.657	67.2123	93.542	122.604	97.6664	67.8788	89.6486	110.909	54.8503	26.2517	69.3944	80.2902	76.9033	102.202	67.1746	80.6625	77.4318	85.3802	90.0014	78.6499	50.6825	37.5275	71.1964	52.9862	60.914	80.4633	84.6978	81.1044	92.0977	84.0055	91.0206	98.6789	106.673	81.31
1004	XM_030622759.1	0.097327	52.9441	0.349036	0	0.63201	0.317598	0	0.774194	0.779603	0	0	0.357905	0	0.173639	0.13367	0	0	0	0	0.964681	0	0	0	0	0	0	0	0	0.410496	0.246945	0	0	0.299965	0	0	0	0	0	0	0	89.3407	113.592	91.6486	101.797	91.8266	87.2458	0	0.3872
1005	XM_030622760.1	49.5218	0.121879	0.292103	0.153526	0.112733	0	0	0.153985	0.260466	15.416	8.14115	0.129678	0	0	0.270617	0.636159	1.20487	0.395569	2.6769	0.225496	0	0.313337	0.576202	0.31267	0.443622	0	0	0	0	0.300982	0	0	0.353637	0.319062	0	0	0	0	0	0	4.5468	8.8159	15.7039	14.1197	4.92991	3.07841	0.786879	0.441474
1006	XM_030622761.1	15.8955	7.47526	3.29906	10.4883	11.7678	14.4396	19.559	0	2.54637	13.293	0	5.59355	3.44309	7.84201	6.67266	0	6.12056	0	5.58999	8.39352	9.67632	4.57946	7.24857	5.9659	9.73399	10.485	9.36741	10.8545	11.7981	10.0017	13.4135	12.5252	13.4074	9.17447	6.54715	8.52437	8.3998	11.8207	7.99847	6.70136	21.4711	13.9159	6.81434	10.1326	10.1248	16.6663	0	9.06055
1007	XM_030622762.1	0.142041	0	0.452916	1.20245	1.36683	2.31425	0	3.49759	3.5786	0	12.4749	0.116857	0	0	3.51864	0.54098	0.362927	5.3777	0	0	0	0	0	0	1.06977	0	0	0	0	0	0	0	0	0	0	0	1.41099	0	0	0	0	0	6.23529	0	3.74183	0	9.59522	0
1008	XM_030622763.1	19.4387	3.56566	3.55126	2.70991	7.96622	6.36236	1.49978	2.87764	2.44368	9.41048	6.42182	3.84921	10.5699	4.872	6.31369	2.91317	7.63825	4.32055	2.24632	8.41939	3.23819	7.95124	5.19508	1.98512	7.65718	3.43654	5.59513	5.45783	1.80297	5.51106	4.31681	3.51694	2.5102	7.61373	3.54863	2.23051	4.10041	4.35171	6.37003	8.44356	7.50794	7.71737	5.75576	11.2974	7.5004	8.6497	9.88601	4.08433
1009	XM_030622764.1	8.61137	7.2992	23.9582	6.08227	8.84461	23.563	3.28932	13.5135	6.51257	7.51871	99.231	18.8531	41.073	12.6281	24.0431	3.38797	35.0758	56.1376	40.6797	30.4702	39.4817	48.4452	23.0143	11.413	25.8686	27.9015	31.0713	43.4906	36.4384	28.002	26.0004	29.7757	24.8275	28.69	21.9318	21.29	22.8469	15.1346	18.0121	23.2305	47.7395	54.3799	51.7297	64.5123	58.8802	72.1159	26.627	16.9157
1010	XM_030622765.1	35.8626	43.1609	29.4214	34.0224	62.529	52.9404	60.0599	24.3745	29.4438	18.6259	34.506	38.4176	24.9497	26.9958	32.7221	12.3031	33.2444	43.9692	43.3904	30.2663	39.3139	39.1429	28.9292	13.4351	35.6739	42.0498	42.1709	47.7908	42.6774	44.6746	40.1323	38.586	42.7477	45.0762	30.9461	28.4517	33.9584	40.9011	38.8481	45.5601	43.7781	42.343	47.6599	43.4962	50.5634	42.9633	27.8959	39.421
1011	XM_030622766.1	10.9757	3.03333	3.32627	1.29615	3.95398	4.03233	0	4.37896	4.6406	5.74391	4.15744	4.38771	6.02907	5.15626	26.5248	1.22918	3.75287	4.17537	1.4697	0.896324	1.71135	3.76468	2.28649	1.10372	3.59336	7.80995	2.18327	2.83858	0	2.11594	2.93405	4.40526	3.34661	0.46758	0.42163	2.11503	1.08466	1.32325	2.26824	2.25786	1.73489	0.737062	1.73713	0	0.59351	1.09421	0.712846	2.33788
1012	XM_030622767.1	4.26511	1.28699	2.72457	0.598496	2.83233	0.590234	1.14933	5.38354	2.14588	1.68508	14.0031	1.39048	0	0	9.7288	0	1.31304	0.50419	1.54595	2.68824	2.22798	1.18972	3.21894	1.94154	3.77188	0	3.89703	3.72467	4.09765	4.58925	2.17285	4.93227	1.59847	3.00778	2.43225	0	2.59484	3.75987	3.09492	4.22505	0	3.15237	4.66884	3.85698	0.673385	2.48248	0	0.644054
1013	XM_030622768.1	5.18714	23.3317	29.8066	20.631	35.4745	28.6492	16.9031	42.6312	45.6115	22.2134	40.4623	25.6801	27.244	36.4049	69.5412	16.2439	21.3526	27.4229	17.6606	23.0201	23.4656	32.3034	16.4603	5.87505	18.2476	24.7776	17.6232	23.8161	15.6958	16.9563	17.8659	20.2291	17.3012	20.7683	13.6281	9.19979	23.3176	17.612	16.3259	15.0447	27.7816	29.9747	26.9106	27.6469	31.8421	35.5243	15.2212	18.9505
1014	XM_030622769.1	116.003	43.1371	50.0986	49.609	70.4831	77.951	61.2195	55.7965	57.9994	91.7291	85.8619	54.7506	66.3501	69.4884	77.3435	21.7569	51.1151	45.3189	34.2308	55.3288	59.5569	64.4974	36.0978	18.3956	55.168	52.2383	55.8062	57.3505	49.13	51.6704	55.705	51.9728	53.5225	52.062	39.162	39.4356	51.0086	50.9454	43.4348	50.4687	88.1878	97.3655	95.3267	84.0352	90.4801	106.015	65.6284	47.8314
1015	XM_030622770.1	9.01239	3.88387	3.43767	4.82273	5.38045	4.95803	5.29211	7.23087	18.9886	10.4262	14.593	33.2324	14.429	31.6476	8.42482	14.3638	4.54401	4.1985	2.57539	3.9732	4.74094	3.86408	2.7454	1.8524	4.71539	5.07086	3.99434	3.97368	3.15951	5.11582	4.05616	4.29787	4.18196	3.30783	2.48164	2.36969	2.98207	5.66252	3.40914	3.92582	13.6899	16.7503	13.5844	15.3576	15.0944	13.8148	12.1875	3.98632
1016	XM_030622771.1	23.7039	14.6532	0.392789	0.465321	74.0524	2.69251	16.7534	1.15294	0.858424	0	0	0.366342	0.238164	1.04036	15.0125	2.10306	18.4233	3.46993	2.75042	9.78051	12.0123	6.31565	91.9997	14.7017	44.2838	29.5622	108.284	100.699	13.6535	29.3049	105.287	81.2679	26.6858	216.211	21.4119	36.1627	36.5645	149.388	60.7395	58.016	2.55023	0.874977	1.7266	1.91636	1.74879	2.49778	0.139391	9.23344
1017	XM_030622772.1	102.662	176.304	30.9778	14.0641	44.7764	172.642	25.7125	11.5506	14.0317	99.1095	22.4564	10.2485	48.3456	36.5928	55.7829	20.777	305.692	296.017	348.079	285.859	235.874	145.834	203.393	81.9368	248.751	267.923	313.272	313.121	406.709	336.061	346.586	257.145	426.879	279.968	221.534	104.283	339.314	205.199	184.15	242.809	195.522	75.8139	47.0819	144.341	75.2586	123.963	285.477	572.934
1018	XM_030622773.1	1.79354	11.0314	15.9827	10.1829	19.2376	20.285	10.6673	20.7585	20.1535	8.20631	43.873	20.4375	14.9492	13.5703	13.6481	6.17928	14.9604	19.2429	15.5992	10.7235	16.4091	15.856	9.07229	4.84094	13.5157	16.4005	13.8079	18.0427	12.3729	12.5353	14.1111	13.9318	12.8058	13.6041	8.40277	8.49308	11.8215	6.39402	9.6612	14.3028	25.6656	36.0905	31.5936	26.8444	21.8575	41.2412	12.5613	13.1069
1019	XM_030622774.1	0	0	0	0	0	0	0	0	0	0	0	0	0	0	0	0	0	0	0	0	0	0	0	0	0	0	0	0	0	0	0	0	0	0	0	0	0	0	0	0	0	0	0	0	0	0	0	0
1020	XM_030622775.1	0.438532	2.67624	2.09399	3.18344	3.20675	1.74449	2.55995	1.38119	1.30126	3.73893	3.08268	1.7328	1.16206	2.70345	3.71844	0.378637	2.44752	4.08185	3.77082	2.44535	3.80931	4.0698	1.6699	0	2.99644	3.59191	4.09995	4.34057	4.54535	3.58274	4.48817	2.42788	2.71123	4.32425	2.00344	1.57783	3.31574	2.63694	2.48936	2.69436	0.739558	3.04282	2.5795	1.93674	2.00564	1.91698	1.61103	2.63705
1021	XM_030622776.1	0	0.020445	0.158312	0.352686	0.143643	0	0	0	0	0	0.326664	0.361719	0	0.103351	0.087907	0	0.087476	0	0	0.365316	0.080417	0	0	0	0	0.131313	0	0	0	0	0	0	0	0	0	0.103312	0	0	0	0	0	0	0	0.524525	0.191208	0	0	0
1022	XM_030622777.1	0.699867	0.883608	0.813308	1.42611	0.448665	1.8887	1.59527	0.396471	0.749414	0.656643	1.46199	0.764807	1.38349	0.881164	1.12015	0	1.64051	2.59299	2.78931	0.386816	2.5085	2.79396	0.72949	0.585326	1.81338	0.159364	1.49383	0.790578	0.901592	1.5371	2.08827	0.842579	0.926368	1.82522	0.6084	1.05906	1.29027	0.152431	0	0.758401	0.897636	1.26293	0.795795	0.96761	2.57965	0.397021	0	1.89839
1023	XM_030622778.1	0	0.129402	0.117639	0	0.041474	0	0	0	0	0	0	0	0	0	0	0	0.108267	0.761179	0	0	0	0.122211	0.128501	0	0	0	0.455239	0.216288	0	0	0.126682	0.416029	0.397012	0.208251	0	0.13904	0	0	0	0.293468	0	0.102364	0	0	0	0	0.114306	0.089777
1024	XM_030622779.1	4.49652	55.1942	1.69445	16.0877	8.00574	7.38528	39.6547	1.93706	5.2294	3.03408	0.432827	4.91182	6.69743	10.1595	29.8822	3.75458	13.8555	12.1184	14.0489	15.0266	12.0436	7.94847	28.7407	9.47409	37.3939	27.0393	47.4125	25.8024	54.1968	78.2122	80.9468	53.3278	45.1148	56.2207	43.2479	22.9684	78.7276	41.8366	27.5275	52.8853	1.54529	2.18077	1.7731	0.950336	2.81487	1.29063	12.4485	41.1855
1025	XM_030622780.1	0	0	0.04216	0	0.482257	0	0	0	0	0	0	0.168971	0	0.238004	3.39064	0	0	0	0	0	0	0.52204	0	0	0.325092	0	0	0.113115	0	0.141712	0	0	0	0	0	0	0	0	0.199488	0.153696	0.297054	0.525548	2.26438	0.470279	0	0	0.069917	0
1026	XM_030622781.1	0.349767	0.039691	0.125618	0.053773	0	0	0.287661	0	0	0	0	0.049662	0	0.106178	0.328303	0	0	0	0.235457	0	0.080587	0	0	0	0	0	0.078256	0.066429	0.34171	0.158989	0	0.077731	0	0.262167	0.09044	0.113258	0	0	0	0	0	0.223822	0	0	0	0	0	0
1027	XM_030622782.1	38.4331	5.1693	6.88497	5.17066	13.3268	8.11316	25.0232	11.0658	21.4619	12.943	18.7129	19.1834	10.0458	12.3248	11.6484	7.33901	7.03533	5.21919	6.38316	7.90136	7.6698	7.11026	3.96863	2.11606	5.38505	5.79306	5.93399	6.69336	5.40247	5.18765	5.53626	5.8711	5.83733	6.25622	4.95372	3.95328	5.19615	4.96071	6.11052	5.48409	16.5083	16.1413	19.1725	18.5907	20.2329	14.7996	6.39701	4.31796
1028	XM_030622783.1	0	0	0	0	0	0	0	0	0	0	0	0	0	0	0	0	0	0	0.163956	0	0	0	0	0	0	0	0	0	0	0	0	0	0	0	0	0	0	0	0	0	0	0	0	0	0	0	0	0
1029	XM_030622784.1	4.11695	8.43155	8.97211	9.51585	9.13406	8.00909	11.6232	9.51226	8.45701	6.3588	14.8287	13.0982	7.63504	7.83852	12.2575	3.72321	8.61126	8.23392	5.65784	9.05836	8.74805	8.21014	3.92898	3.55149	5.61202	7.11961	7.34594	7.12076	7.4137	7.51361	6.38406	7.83848	7.75453	6.97717	7.17868	5.15542	7.11741	5.92481	6.68289	7.38152	10.8393	14.0805	13.2789	9.41565	10.3369	11.9368	4.41652	8.00211
1030	XM_030622785.1	1264.13	1188.87	227.997	46.0735	39.9057	103.857	12.6049	467.09	349.834	605.726	228.633	444.339	182.586	246.857	649.367	109.274	449.671	280.029	217.432	306.836	247.318	182.29	421.299	259.819	516.248	738.443	571.342	808.984	584.592	511.54	389.472	628.358	633.471	461.707	503.632	263.332	476.047	742.843	579.218	609.052	414.255	145.8	176.729	464.861	187.381	206.182	545.908	189.114
1031	XM_030622786.1	43.2629	34.8795	33.7069	57.1615	52.876	75.6127	72.9599	11.812	27.2139	25.6754	23.8238	19.9843	51.7849	55.5447	76.2209	9.61046	68.3442	102.192	102.348	61.1567	83.5722	100.99	62.9985	23.8138	77.9715	60.6324	61.7841	94.3033	61.5862	80.2688	86.3778	74.2569	74.8307	93.3035	50.4612	75.3786	59.3359	73.3954	61.544	71.0054	46.2974	47.0508	43.2762	37.0506	51.4008	44.8186	34.5911	63.5547
1032	XM_030622787.1	58.0805	4.00488	4.75419	8.40762	5.64922	11.5449	7.96604	3.05986	4.8156	10.3236	12.6537	5.52994	6.1408	5.52047	9.57933	1.76879	6.01675	6.29852	4.74522	7.92154	7.34518	7.94476	3.71492	2.1096	5.7018	4.956	5.28102	5.80923	4.93837	5.05608	5.89055	5.17152	6.15271	6.031	3.26003	4.1156	5.21812	4.23907	4.96764	4.68879	11.6402	13.8514	11.9838	10.7773	14.8137	12.8084	4.04596	7.94183
1033	XM_030622788.1	34.4137	6.54401	6.25129	9.47415	16.5239	9.01519	12.992	8.89474	9.23712	5.42762	12.1296	5.53502	21.5601	10.9974	17.0799	1.93792	8.78575	10.4391	9.91903	12.5683	8.12641	9.8762	7.11486	4.12921	10.5663	9.50521	13.5832	13.0193	11.6966	11.5599	11.7927	10.9022	9.22827	11.9049	10.4517	7.26875	12.1689	9.04628	10.0543	13.8591	6.92441	7.28321	5.57338	5.10368	6.15704	8.28176	23.4205	12.3771
1034	XM_030622789.1	0	0	0	0	0	0	0	0	0	0	0	0	0	0	0	0	0	0	0	0	0	0	0	0	0	0	0	0	0	0	0	0	0	0	0	0	0	0	0	0	0	0	0	0	0	0	0	0
1035	XM_030622790.1	31.508	15.5076	25.9878	29.8438	42.7884	42.8472	23.9014	17.8906	27.4227	37.6225	18.8492	18.3397	57.0224	62.0256	70.8965	12.7354	53.8126	88.2231	86.9015	44.4229	57.2881	64.5535	43.4988	12.3055	47.8196	44.097	42.4353	55.4561	48.418	51.699	47.3709	42.5706	54.9343	68.6714	24.7288	37.8203	44.2816	26.6639	25.1312	49.7615	43.2105	33.6026	43.6814	40.0419	44.8708	40.7237	44.9441	56.1397
1036	XM_030622791.1	51.0296	109.673	143.305	40.4014	229.739	156.306	47.3054	216.534	142.373	53.9753	180.978	145.316	97.372	61.9032	197.207	51.7582	134.852	198.411	240.058	121.332	152.836	165.881	100.585	38.5496	115.692	122.979	123.245	149.83	164.316	120.046	136.452	110.525	132.046	111.188	69.5532	54.3878	100.77	57.0441	74.9036	129.39	177.473	250.257	168.309	184.074	201.09	210.6	61.1755	146.422
1037	XM_030622792.1	1.41735	1.11571	0	2.82612	2.28858	1.04544	3.49028	1.69844	0	5.86449	0.997057	0.609363	0.663165	1.04571	1.74833	0.575869	1.72773	0	0	1.25703	0	0	1.0946	0.723051	0.760388	0.936394	1.45998	2.12563	1.53629	1.7161	2.10156	1.86583	0	0	0.727744	0.206486	0.475608	0	0	0.828719	2.64578	1.59769	3.92745	2.49603	1.99383	2.52439	5.35705	0.105292
1038	XM_030622793.1	0.857682	0.156282	0.414123	0	0	0.213787	0	0	0.918644	1.82976	0.517418	0.037343	0.854347	0.532218	2.53207	0	0	0.947174	1.33468	0.604907	1.53279	0.63999	0.4504	0	0.508312	1.31511	0	0	0	0	0	0	1.08489	1.59899	0	0	0	0.496237	1.18442	0	0	1.37044	0.620503	0.422852	0.472631	0.44592	0	0
1039	XM_030622794.1	0.364124	0.284495	0.379353	0	0.395364	0.418977	0	0.426845	0.680823	0.548378	0.19491	0.11839	0	0.436138	0.922645	0	0	0.413758	0.054882	0.225353	0.314914	0.650072	0.086355	0	0.457344	0	0.813885	0.324426	0	0	0	0.090657	0.110298	0	0.278918	0.280356	0.177653	0	0	0.403168	0	0.308499	0	0.683932	0	0	0.664704	0
1040	XM_030622795.1	9.08908	14.4855	14.7106	32.1067	18.4277	11.7676	17.4235	16.6197	13.0443	7.32075	2.03747	10.3329	18.153	17.2062	24.7442	8.35878	19.4509	19.6606	12.1049	15.8895	20.3961	26.038	12.6637	6.33524	19.4097	16.7218	15.305	15.8946	13.6482	20.0288	16.9667	14.9803	12.5815	16.964	13.2983	8.14867	11.3329	10.4613	7.1766	13.4542	8.43755	16.3146	14.086	12.8413	12.7637	15.2556	23.9615	11.5762
1041	XM_030622796.1	7.94726	53.7458	60.8697	69.0875	82.5457	77.4297	86.9348	50.3964	46.6658	47.2225	80.0771	51.5184	56.6527	49.6839	74.0169	18.5765	43.8459	60.1853	57.8906	33.2739	49.0619	53.0738	36.2559	21.4286	49.053	44.342	53.0202	65.9074	49.5564	52.3911	50.1419	45.7034	50.4194	58.067	28.2293	27.5714	45.2747	40.9711	43.7626	52.1996	81.8149	94.4917	74.0909	76.7883	82.9727	78.6453	47.9667	45.7375
1042	XM_030622797.1	1.49793	0.132548	1.62006	2.30513	0.214343	0.775287	1.88993	1.92742	9.9995	0.159346	0.112172	6.83121	19.2961	20.5533	0.082701	3.40033	1.07973	1.08597	0.675498	0.67544	1.36167	1.19999	0.458194	0.437874	0.189063	0.457319	0.727739	0.944678	0.253607	0.330645	0.690555	0.361211	0.350839	0.203858	0.31437	0	0.161213	0.529384	0.544655	0.356023	3.30628	3.26648	3.64831	4.66211	3.06653	2.70359	14.513	0.345895
1043	XM_030622798.1	2.02368	0.100034	1.43989	1.75459	0.204383	1.80288	1.59503	2.9766	10.5272	0.349159	0.267633	19.8204	24.699	25.0396	0.088533	3.2213	6.32014	3.41138	2.56644	4.05344	4.7964	3.92369	0.909524	0.376243	1.90665	3.02745	3.78912	3.52786	0.92289	1.88612	2.88614	2.9439	1.02421	0.70752	0.394655	0.209272	1.12797	0.671442	1.39122	1.42609	3.88865	4.85406	4.83244	5.25163	3.92437	3.52101	27.1137	0.551184
1044	XM_030622799.1	139.94	57.379	74.5785	111.623	58.6307	84.0513	81.6782	44.7765	80.1288	35.7152	23.2666	79.0653	119.327	146.733	92.6992	24.2636	110.765	144.543	99.9998	71.5012	125.438	152.209	63.663	30.9612	83.528	79.3755	84.6159	118.934	67.1629	96.864	91.4027	81.7052	74.8799	98.6783	41.5305	72.5893	63.3271	49.3854	63.429	71.4383	91.9497	95.6004	102.659	78.2493	96.1906	89.7581	58.755	62.931
1045	XM_030622800.1	1.89701	21.9114	49.543	60.5128	15.5178	63.6655	12.4386	83.2984	75.0069	3.12445	4.23237	75.9378	86.3236	72.6201	27.79	29.2107	43.6354	60.1851	42.1097	34.8381	51.5855	55.9464	24.7669	7.08566	17.6153	28.4845	34.7678	43.0391	23.9472	30.8775	32.0615	26.0287	34.1716	30.537	13.7945	9.23636	14.3129	12.6059	10.4103	16.2663	76.2797	83.9909	83.996	70.7928	65.0133	70.4493	40.2955	31.7906
1046	XM_030622801.1	0.092151	1.90986	6.22253	12.1441	2.82326	4.95813	2.10333	12.8557	12.5658	1.66067	1.60372	9.75313	7.97494	7.54861	2.96058	7.00411	2.99318	4.4491	2.55519	4.93583	4.35053	4.6038	1.83826	1.40732	1.07247	2.95491	1.77695	3.81201	2.98222	4.92334	3.62149	3.09051	2.19165	2.82615	2.05465	0.175521	2.17034	2.11289	0.482593	2.79186	9.03858	9.94567	14.4939	13.0976	4.70029	13.3022	7.31771	3.43907
1047	XM_030622802.1	73.7826	58.5161	59.4579	85.0513	70.7118	109.44	102.938	50.1182	73.2916	32.0114	26.5498	59.6845	82.1759	74.727	91.9945	29.6668	54.3582	84.858	100.039	50.3081	69.9304	58.6766	40.6959	16.2265	56.8362	48.7612	63.7259	62.9911	70.9622	64.518	64.3628	47.6102	62.9959	58.1107	35.0004	29.6952	46.7618	32.8393	37.8426	48.1924	85.7613	92.9318	88.0003	84.8239	82.5488	89.0457	70.8582	71.5461
1048	XM_030622803.1	3.37882	2.57291	3.88251	7.05428	3.05455	4.6006	1.21447	3.18174	4.73311	2.21438	4.82667	4.32706	1.59031	3.59478	3.43527	3.6297	0.947155	5.26237	4.6172	1.93835	3.50265	0.766853	0.927821	0.344986	0.674914	0.335949	1.35317	1.05414	0.503145	4.92527	3.87117	0.526156	3.00671	1.7779	1.01689	0.539614	1.45004	0.383326	1.52568	2.95627	5.50066	4.09929	1.20213	4.91484	7.96047	6.07499	14.7368	0.214032
1049	XM_030622804.1	44.6627	35.0204	23.8523	31.6648	27.3342	58.5927	27.3019	15.5441	38.7317	126.078	16.4108	37.3197	37.5144	67.4395	36.5752	13.748	75.3608	68.2255	67.7712	84.234	60.1495	41.3945	51.6306	13.8331	47.5845	56.5823	48.0647	73.2751	57.9756	80.6923	63.7097	70.3385	97.8802	52.5626	30.2022	23.7801	51.5159	42.1242	39.5047	49.213	66.5516	37.4094	25.4269	51.9895	27.6931	46.4576	149.704	73.3318
1050	XM_030622805.1	16.1891	27.8488	51.4449	32.9554	57.0483	74.3137	31.4172	43.0384	50.3443	45.7632	76.7293	58.2176	60.6929	50.6756	86.2704	15.8975	49.7471	56.254	53.0969	44.958	58.4297	69.5276	27.8454	13.6472	37.8755	35.2644	41.8599	50.754	45.0839	37.7562	40.397	38.7143	40.8093	47.7995	22.893	17.7406	32.3867	24.3142	23.3942	36.0282	55.3923	70.8799	57.3115	61.2897	53.7407	80.6237	38.084	63.5588
1051	XM_030622806.1	14.2248	0.047493	0	0	0.155388	0	0	0	0	0.098525	1.84104	0.03022	0.384713	0	0	0	0	0	0	0	0	0	0	0	0	0	0	0.152628	0	0.182374	0	0	0	0	0.363651	0	0	0	0	0	0	0	0	0	0	0	0.598472	0
1052	XM_030622807.1	23.3656	82.4854	89.9557	61.7595	128.06	109.237	67.2401	122.971	102.952	57.6883	163.566	97.2673	79.4913	94.6571	95.297	37.671	60.0469	72.4401	78.2049	56.8002	74.5413	66.4465	36.9278	20.2351	60.0943	58.2102	49.7038	65.7917	65.4146	73.3994	66.9119	53.5396	64.9068	54.2477	40.6032	29.704	56.7119	42.1321	43.8321	48.3046	78.9581	122.348	86.5342	94.9442	79.817	104.671	86.3432	59.2471
1053	XM_030622808.1	6.52424	16.0567	2.89932	3.94332	7.52068	9.07017	5.58236	1.83149	3.27108	30.698	11.9524	1.29374	7.65184	4.77814	13.1264	1.72999	19.1723	13.6212	31.7541	48.8708	25.4066	16.5533	16.2307	9.57516	18.7713	32.6773	24.594	16.9068	34.2588	40.9408	33.8724	29.0291	47.1709	19.611	12.3485	11.7417	25.6435	19.6531	19.3136	28.8209	6.8953	4.75595	2.76611	5.01343	4.09824	6.25755	53.8113	22.0074
1054	XM_030622809.1	1.02926	4.96481	10.0637	7.38583	10.1971	10.3402	10.2527	9.28304	10.5863	6.18273	7.31962	16.3304	10.217	9.41163	15.1921	1.98133	10.1044	8.56547	11.1664	9.09333	11.434	13.5595	6.73937	4.0587	9.40583	11.6919	9.95283	12.5145	9.1686	10.4296	9.91995	11.4047	11.128	10.0524	4.19645	6.428	8.38348	6.71801	9.78015	12.0811	9.64734	10.8399	10.761	9.02224	15.3251	12.7731	9.43162	7.78138
1055	XM_030622810.1	0	0.094299	0	0.558024	0.263036	0	0	0	0	0	0	0.114738	0	0	0.776246	0	0	0	0	0	0	0	0	0	0	0	0	0	0	0	0	0	0	0	0.548295	0	0	0	0	0	0	0	0	0	0.161889	0.131058	0	0
1056	XM_030622811.1	0	0	0	0.262188	0	0	0	0.422947	0	0	0	0	0	0.034318	0	3.00559	0	0	0	0	0	0	0	0	0	0	0	0	0	0	0.181043	0	0.222646	0	0	0	0	0.280459	0	0	0	0	0	0	0	0	0	0
1057	XM_030622812.1	3.31268	0.447691	0.485438	0	1.78611	1.51853	1.93476	0.574063	0.265007	0.800718	1.54054	0.677983	1.39929	1.02098	1.93084	0	0.859567	1.69085	1.14593	0.630141	1.52845	0.998375	1.15399	0.144753	1.84834	0.892789	0.409406	0.637197	0.126173	0.828822	0.542011	2.26109	0.93487	1.00011	1.08305	0.612217	1.3449	1.68883	1.61748	1.04796	1.18867	0.97264	3.21955	0.846195	1.42427	1.29421	1.14994	1.27199
1058	XM_030622813.1	33.3103	23.241	13.335	23.7381	32.1644	23.3574	33.6719	9.4599	15.0969	41.4808	40.4819	14.4197	17.7635	18.2107	40.0226	6.31034	22.2455	19.1987	13.4859	28.208	21.8088	24.6516	16.4462	13.1242	24.8096	22.7321	25.6215	26.2602	26.2179	28.2997	27.72	25.012	26.2104	27.6338	24.6529	20.1476	26.3387	29.5312	23.0012	24.6323	30.2987	35.8068	34.2715	25.1527	30.4502	29.3153	22.9068	21.8632
1059	XM_030622814.1	0	0	2.7563	0	0.944748	2.89069	0	0.472725	0.510216	1.18743	0.23535	0	0	1.03852	4.72418	0	0	0	1.69462	0	1.72943	0.792777	0.855325	0	1.04415	1.01697	0.897396	1.87492	0	0	1.03877	1.10369	1.15515	0.683503	0	0	2.4227	0	0	2.2292	4.85509	5.80221	4.46885	0	2.14089	0	0	0.339305
1060	XM_030622815.1	0.02349	0.26582	1.93855	0.552706	0.93513	0	0.705004	1.07145	0.393766	6.1907	0.302632	0.112946	0.20754	0	0	0.652296	1.17343	2.23771	0	0.773125	0	0	0	0.381323	0	0	0.619839	0	0.757991	1.60183	0	0	0.784838	0	0.514803	0.665182	0	1.0464	1.03889	0	0	0	0	1.78707	0	2.16168	0.184632	0
1061	XM_030622816.1	0	2.4129	1.4519	2.40657	0	2.44137	0	1.9449	4.15309	0.711567	0.900277	6.15249	7.61545	9.33417	1.68434	2.37925	2.11481	2.70774	1.36813	2.45392	2.94723	2.42952	1.33604	1.07395	0	1.92655	2.12865	2.28618	0	0.960872	0	2.97818	1.72722	2.11684	1.45275	0	2.50048	0	0	0	2.43268	0	0	0	0.601211	3.10774	6.12436	1.7785
1062	XM_030622817.1	0	0	0	0	0	0	0	0	0	0	0	0	0	0	0	0	0	0	0	0	0	0	0	0	0	0	0	0	0	0	0	0	0	0	0	0	0	0	0	0	0	0	0	0	0	0	0	0
1063	XM_030622818.1	0.873449	0	0	0	1.13578	0	1.76756	0	0.307492	0	0	0	0	0	0.380134	0	0.506456	0	0	0	0	1.17753	0	0	1.90514	0	0	0	2.11514	1.1246	2.82295	0	0	0	0	1.43022	0	1.94651	2.02444	1.94507	0.870261	7.4177	7.34509	4.47344	4.46487	3.80973	0	0
1064	XM_030622819.1	0.075244	0.040851	0	0	0	0.230637	0	0	0	0	0.039903	0.105642	0	0.24253	0.020643	0	0	0	0	0	0	0	0	0	0	0	0	0	0	0	0.062049	0	0	0	0	0	0	0.887328	0	0	2.95686	1.73164	0	0.902808	3.44519	0	0.041225	0.614268
1065	XM_030622820.1	400.202	540.526	12.5708	12.9644	37.7978	21.1765	19.332	15.0316	11.3412	167.492	58.7142	8.26531	17.8582	9.83283	21.3127	5.81599	298.191	269.135	310.776	242.797	219.647	95.7501	338.65	151.708	374.236	387.504	511.194	468.43	435.819	428.881	440.712	403.127	522.238	394.989	240.341	232.774	451.419	310.858	340.6	496.933	251.52	81.5434	74.9058	278.997	115.516	155.522	304.045	435.678
1066	XM_030622821.1	37.4919	46.788	60.3316	64.7386	67.7477	78.7237	58.1069	56.1474	60.9897	82.2027	60.2266	59.086	46.4348	50.1201	87.7225	22.7275	45.1052	49.9312	42.0567	54.8051	61.6237	59.0098	32.296	18.9909	40.2223	51.6176	48.5601	53.1163	49.1592	46.7156	53.3899	46.3123	55.9573	48.4565	35.6996	30.2845	49.7222	47.8347	34.8973	46.6248	78.4543	106.161	104.437	69.5689	88.6265	80.2358	27.5087	58.1515
1067	XM_030622822.1	3.0055	18.9409	15.8997	13.3579	34.7705	18.6351	11.9214	22.8981	18.6904	7.7128	19.2741	15.7743	19.1464	14.2308	21.6128	6.04563	10.1988	12.6935	6.05701	7.05219	8.62637	12.299	5.69479	2.53258	8.77327	11.6657	9.11535	10.3366	12.9656	8.89527	9.46472	10.4413	6.82556	10.0708	8.08479	4.53017	8.56833	5.26916	6.83131	10.6695	11.567	14.2849	16.2706	11.9504	14.4	18.41	22.6215	4.81206
1068	XM_030622823.1	2.73515	18.0171	27.8579	18.7246	44.1965	26.7246	23.3592	37.5308	26.9037	15.9614	15.652	23.8878	11.4208	18.7177	36.9102	19.6772	17.2768	13.9165	13.4459	20.7375	20.6851	20.2313	14.547	6.50786	10.3214	16.2813	18.3432	18.9565	17.7777	18.1707	10.7911	17.7345	19.2025	15.2464	13.5409	4.486	15.8968	20.0607	12.1449	21.1381	29.565	34.8147	26.0596	29.9701	26.8327	32.6359	23.5671	13.3865
1069	XM_030622824.1	12.3125	16.6749	10.7127	4.6879	27.3692	12.5849	7.29429	24.9536	19.1586	5.57569	67.0529	10.9387	39.1893	20.4716	21.7619	3.28421	9.64072	9.51262	12.305	10.4825	11.5984	8.46391	8.74871	7.33246	16.0536	14.3067	16.5204	16.8523	8.75451	13.9532	15.4522	12.0662	11.9736	9.98859	11.5406	13.3632	13.7997	10.9722	17.5486	12.1967	23.8263	19.3357	22.298	18.7513	14.2612	22.9057	17.5399	8.22614
1070	XM_030622825.1	0.258563	1.66639	4.09961	0.421724	9.06186	5.20217	4.3071	7.0673	4.39329	2.62245	5.2693	4.02372	2.21634	3.09958	4.79394	0	2.01222	2.6077	1.4833	1.96018	3.68156	2.88735	2.07889	1.35713	2.21209	1.97788	2.82147	3.07798	2.34361	2.08308	2.77084	2.24362	2.13211	1.79119	1.1822	1.58925	1.67684	1.22355	1.27347	2.3646	5.95289	7.07047	6.4496	5.30739	7.57857	9.74829	3.92916	1.9176
1071	XM_030622826.1	14.6225	0.303947	0.337134	2.77136	3.83905	0.716471	0.312467	0.49818	1.90031	86.1943	17.6553	0.396314	1.88522	1.02588	6.94494	0.574933	0.855291	0.270276	0.659142	0.947955	0.540346	1.14555	1.60906	0.364174	3.40931	2.56419	2.38882	1.93852	2.18942	3.60263	2.00602	2.24618	1.47956	3.02995	2.9479	2.36101	2.52985	2.3041	3.33623	2.02657	1.73935	2.53763	0.912313	1.75679	0.410851	1.36425	1.3244	0.199975
1072	XM_030622827.1	0.894895	0.213201	0	0.306054	0	0	0	0	1.13444	1.55879	0.09317	0.368706	0	2.24099	1.65617	0	0	0.506634	0	0	0	0	0	0.568828	0.150926	0	0.249763	0.299419	0.39968	0	0	0.828316	0	0	0	0.372554	0.275837	0	0	1.91874	0	0	0	0	0.653704	0	1.15309	0.335668
1073	XM_030622828.1	30.2447	9.95103	3.58011	10.6081	6.16242	8.44044	19.9172	3.69267	5.23979	7.5919	7.06942	4.23994	6.61523	5.77263	9.67086	1.8463	11.0394	10.7979	9.74174	14.7178	9.08379	6.93153	15.9062	5.95907	21.8835	17.1891	28.3916	21.2387	20.4911	24.1003	28.3651	20.3712	22.4499	26.5838	16.3084	19.4685	20.8406	13.7483	12.9292	20.0668	12.6621	6.53295	6.09829	7.18378	8.63213	6.52636	5.67866	15.8471
1074	XM_030622829.1	4.97369	12.3945	16.4016	25.1579	24.1618	15.3063	14.4702	24.1902	21.5854	25.7435	21.7884	18.1221	30.3045	27.7713	36.423	9.06017	10.5539	12.4642	11.1743	10.3064	12.1108	17.2801	9.31809	6.18586	11.5629	13.7035	11.1399	15.9316	14.49	11.7816	12.8637	12.3518	13.627	16.7098	9.28149	7.56987	11.6986	11.5832	10.3372	11.6751	26.7168	27.5501	28.0848	17.7447	25.2863	26.9063	28.0329	8.42072
1075	XM_030622830.1	0	0	0	0	0	0	0	0	0	0	0	0	0	0	0	0	0	0	0	0	0	0	0	0	0	0	0	0	0	0	0	0	0	0	0	0	0	0	0	0	0	0	0	0	0	0	0	0
1076	XM_030622831.1	1.4547	6.8308	2.60776	49.8	7.78042	13.6368	178.041	0	0.910918	0.329206	0	0.255758	6.95062	0.632925	11.4506	0.813112	5.92054	11.8829	7.13545	8.16199	9.524	11.2345	8.76979	10.3728	24.0437	12.8674	21.092	17.0901	20.0472	19.3214	15.2168	14.8074	11.8571	55.9017	27.8516	54.4507	32.3141	30.6149	43.3273	37.3865	2.89111	2.17216	0	1.63458	0	1.09451	3.64305	13.6201
1077	XM_030622832.1	0	0	0	0	0	0	0	0.182321	0	0	0.275047	0	0	0	0	0	0	0	0	0	0	0	0	0	0	0	0	0	0	0	0	0	0	0	0	0	0	0	0	0	0	0	1.95917	0	0.627881	0	0	0
1078	XM_030622833.1	0.103959	0	0	0.045995	0.060812	0	0	0	0	2.16961	5.98677	0	0	0.123649	0	0	0	0	0	0	0	0	0	0	0.119615	0	0	0	0	0	0	0	0	0	0	0	0	0	0	0	0.258262	1.013	0	0.170497	0.065399	0	0.136241	0
1079	XM_030622834.1	0.785343	34.9276	0.329491	2.14534	4.70502	2.04019	42.2803	0.216043	0.079657	0.586852	0	0.156965	0.149646	0.135674	1.32495	0.237553	9.39506	8.02934	3.9618	5.63792	6.94463	14.5077	10.1193	3.47254	19.5487	11.0191	15.1703	9.75857	18.178	27.8476	34.7786	17.0547	12.4717	22.5385	20.3384	23.9468	7.33863	17.2071	14.4842	9.1971	0.260483	0.222335	0.129489	0.343819	0.067547	0.297786	0.656495	9.87681
1080	XM_030622835.1	0.544633	0.801349	9.66357	1.32709	1.88787	6.61527	1.86059	14.003	9.98496	2.78563	1.32016	13.4592	4.5539	6.73836	6.48483	3.68214	4.00103	4.39156	2.93979	3.77146	3.71869	5.94556	0.86732	0.35075	1.46735	2.71788	1.96972	2.27181	1.39687	1.30771	2.22748	3.04381	2.50346	1.84342	0.638189	0.764403	2.20799	0.487967	1.16904	2.52685	1.67793	13.3257	5.50015	5.01572	4.89299	7.42422	1.65132	2.42631
1081	XM_030622836.1	0.632338	0.325829	11.3535	0.855625	0.478893	11.4111	0.598392	14.4572	9.10159	9.39111	2.85942	19.6557	3.50457	4.17592	13.1003	2.59299	9.82278	12.2972	8.7637	9.63431	14.3324	19.335	3.12503	0.593495	2.62209	3.89084	5.02003	3.08193	4.64603	4.3757	4.73497	3.72647	6.49419	4.89446	0.817873	0	4.80486	0	0.67614	1.0619	2.90749	19.9593	13.3691	5.58005	2.96431	4.55912	0	9.55585
1082	XM_030622837.1	0	0	0	0	0	0	0	0	0.115418	0	0	0.02832	0	0	0	0	0	0.264146	0	0	0	0	0	0	0	0	0	0	0	0	0	0	0	0	0	0.218511	0	0.492856	0	0	0	0	0	0	0	0	0.215523	0
1083	XM_030622838.1	0.506083	0	0.076199	2.88665	0	0	0	0.086449	0.068156	139.214	33.8068	0.020488	0.119599	0.077209	0	0	0.380838	0.17367	0	0.052514	0.351729	0.424049	0	0	0	0	0.587615	0.055918	0.250824	0.190363	0	0.0695	0.159297	0	0	0	0.290862	0	0	0	0	0.222689	0.214127	0	0.052717	0	2.37947	0.906555
1084	XM_030622839.1	0.185125	0	0	0.055456	0	0.08703	0	0	0	3.58749	1.5468	0	0	0	0	0	0	0	0	0	0	0	0.353206	0	0.049126	0.090235	0	0	0	0	0.152899	0	0	0.065775	0	0.078497	0	0	0	0	0	0	0	0.066566	0	0	0.059306	0
1085	XM_030622840.1	5.29874	0.027268	0	0.068911	0	0	0	0	0.02926	0.962404	0.05563	0	0	0	0	0	0	0	0	0	0	0	0	0	0	0	0	0	0	0.060516	0	0	0	0	0	0	0	0	0	0	0.17062	0	0	0	0	0	0	0
1086	XM_030622841.1	0.152946	19.1806	0.043457	0	0.054632	0	0	0	0	0	0	0.027661	0	0	0	0	0	0	0	0	0	0	0	0	0	0	0	0	0	0	0	0	0	0	0	0	0	0	0	0	0	0	0	0	0	0	0	0
1087	XM_030622842.1	13.0249	5.88494	2.05933	7.65044	17.7389	9.85318	5.33707	1.96253	2.21624	24.5047	5.75571	2.8349	6.14117	4.02177	26.5988	2.31549	7.71259	10.6682	12.9497	9.99155	11.5783	11.4293	6.53479	1.96841	6.47772	4.69321	6.21972	10.7838	5.35729	10.5964	7.60923	7.59496	6.60351	14.2742	3.45973	2.77549	5.58484	4.71292	2.71852	5.26269	7.29634	30.8629	30.7416	16.7128	9.577	19.037	3.73744	2.93961
1088	XM_030622843.1	0	0	0	0.059562	0	0	0	0	0	0	0	0	0	0	0	0	0	0	0	0	0	0	0	0	0	0	0	0	0	0	0	0	0	0	0	0	0	0	0	0	0	0	0	0	0	0	0.373083	0
1089	XM_030622844.1	2.51971	3.64019	14.5453	3.39621	10.1504	12.9841	2.10463	18.5234	1.09336	20.3644	2.34777	3.02366	1.38865	2.60121	85.983	0.516501	0	0	0	5.86768	0	13.4919	0	6.98917	6.26691	6.97785	8.55065	0	0	8.94706	5.19931	0	12.812	0	1.48272	5.7691	7.90361	2.87231	0	22.1293	83.2141	77.0542	83.9984	78.004	69.1929	77.2689	0.509285	0.789756
1090	XM_030622845.1	3.22472	6.82694	6.35337	16.4571	3.80206	5.53688	8.875	6.34617	10.2551	21.9361	9.40125	11.9742	10.938	12.2809	10.2971	3.16044	6.03608	9.45955	8.9091	5.27712	5.69367	6.66192	3.8733	1.68103	6.47375	6.29408	8.26842	8.02598	4.83487	5.90615	7.28835	5.58625	7.90515	8.76142	3.21849	5.07735	4.80156	3.82602	4.05702	5.94178	3.32821	5.71611	2.44725	4.78466	4.57083	4.35191	15.8462	3.37107
1091	XM_030622846.1	0	0	0	0	0	0	0	0	0	0	0	0	0	0	0	0	0	0	0	0	0	0	0	0	0	0	0	0	0	0	0	0	0	0	0	0	0	0	0	0	0	0	0	0	0	0	0	0
1092	XM_030622847.1	0.3955	1.30686	33.2155	17.0751	2.10351	12.8583	3.13497	62.532	89.0933	55.8785	10.4173	70.8433	55.3419	96.5313	88.8354	39.2981	10.9355	14.5401	10.1664	13.6634	14.0845	17.091	1.86008	1.00736	2.41809	7.8967	7.60295	3.98272	3.5867	4.8358	6.00467	5.68215	9.61529	2.46561	0.942009	0.649025	5.52618	2.58668	2.11566	1.80176	13.1098	29.1828	24.8092	27.091	18.4195	23.6178	5.75666	2.97106
1093	XM_030622848.1	16.3434	12.6331	24.0724	22.8434	22.983	46.3239	34.4075	13.2747	13.03	11.432	20.2914	13.6057	38.2542	26.3989	22.9138	6.52907	23.6627	37.3375	35.0387	25.9498	36.7646	44.2383	18.2685	7.00078	22.8756	20.1421	24.9789	29.0705	23.365	22.3283	19.7287	20.2733	22.413	29.464	23.5903	21.4938	20.0546	15.2625	22.7082	22.2772	23.5899	26.911	26.0954	16.2886	22.5457	26.8253	17.1689	26.855
1094	XM_030622849.1	3.32982	2.47942	1.69964	2.52834	2.67867	4.55264	5.94512	3.03289	5.53422	0.846507	0.140309	9.80703	9.61795	6.71611	4.53727	0.923316	4.3248	3.29666	5.4898	3.25219	2.29147	1.86611	2.25053	1.17713	3.559	2.44795	5.33765	3.9471	6.03231	4.06486	3.92127	3.28178	5.0962	3.37386	2.19687	0.811337	2.02324	1.52364	1.33826	0.783626	9.68884	3.37652	3.81645	9.00763	5.95268	3.52087	13.399	4.10079
1095	XM_030622850.1	24.622	7.76261	0.155654	0.305977	1.68314	0.615163	1.78113	0	0.420911	28.5038	3.34124	0.296983	3.77567	0.102391	1.44642	0	1.73345	0	4.09274	6.00485	0.206963	0.633111	3.86569	1.84696	4.24062	10.1734	4.29589	4.35629	13.1713	7.00592	5.19146	10.456	10.2198	4.56783	6.17045	3.32848	9.55155	5.05391	10.1463	12.4875	7.32635	0.514524	0.783182	2.33213	0.145109	1.25323	9.74504	3.14395
1096	XM_030622851.1	4.83636	1.83267	0	2.44769	0.385761	0	0.542204	0.139436	0.921553	7.63393	0	0.283448	0.43453	0.069756	6.32431	0	0	0	0	0	0.497359	0	0.143163	0	0.55622	0	0.131637	0	0.973542	0.662439	0.485547	0.547199	0.860231	1.29134	0.613466	1.00034	0	2.03589	1.59689	0.772903	1.89709	1.87933	2.10109	2.23721	7.74179	1.4094	0.251615	0.072692
1097	XM_030622852.1	71.9449	2.60417	0.302346	0.80395	0.149234	0	0.246786	0.201655	0	2.59604	0.272051	0.121763	0	0.414427	0	0.290488	1.29969	1.35046	1.56786	0.783809	1.9438	0.268843	1.50656	2.04656	2.45452	1.78316	4.38045	1.98772	2.7585	4.49605	3.43895	4.12923	5.80721	4.19304	0	2.54583	3.50466	2.74907	4.90555	4.17771	0.1939	0	0	0.420801	0.161269	0.755574	11.9201	0.715952
1098	XM_030622853.1	0.456299	0.20304	0	0	0.090649	0	0	0	0	0	0	0.136848	0	0.07483	0.138084	0	0	0	0	0	0.173032	0	0	0.295362	0	0	0	0	0	0	0	0	0	0	0.22844	0	0.344884	0	0	0	0.847746	0.146036	0.532235	0.937798	1.46475	0.263093	0	0
1099	XM_030622854.1	313.2	252.059	280.049	337.281	534.075	445.264	240.799	328.651	354.961	200.639	203.492	284.022	656.74	561.589	602.194	108.413	306.945	445.362	354.207	229.396	348.417	333.616	237.928	93.4448	321.898	277.274	352.173	361.405	306.812	374.524	324.819	291.324	325.189	341.932	167.055	182.133	250.031	183.457	228.958	292.978	309.057	276.493	284.022	315.968	288.318	264.915	513.183	228.052
1100	XM_030622855.1	4.05786	4.14353	9.30661	8.23652	8.8631	14.1522	3.62393	7.63244	11.1597	4.14197	16.748	12.2696	8.34391	11.9301	12.5545	4.13787	5.99141	7.81291	4.23585	6.17659	10.0108	11.8266	4.5661	2.79843	5.44516	6.94164	4.9383	8.14616	4.06556	4.22949	5.97975	7.28147	4.99324	5.62891	2.27129	3.23749	3.39847	6.1897	4.32714	4.31609	7.74977	9.11992	8.50705	8.3194	7.68176	10.1906	9.73638	5.95661
1101	XM_030622856.1	0.399003	1.84456	2.65281	3.04461	3.88165	4.74518	3.30824	4.00018	6.35612	6.45822	4.29231	7.88716	6.23578	7.74788	5.70434	1.08872	3.01323	4.22053	2.78308	3.13173	3.89894	6.54396	1.79172	1.63441	2.3597	1.9192	4.0159	3.38321	3.28684	2.81674	4.07526	2.43586	3.74584	2.35751	2.05918	1.49857	3.11186	1.11467	1.37745	2.21322	5.08889	6.41935	5.34708	4.37198	5.15931	4.83785	8.47121	2.46506
1102	XM_030622857.1	0.079533	0.186469	9.59223	7.0064	1.61701	14.7422	4.50373	4.35222	7.93336	0	0	9.71074	14.7617	11.8166	4.74165	2.62306	0.518703	2.61978	1.2354	0.272117	2.02459	3.92993	0	0	0.817693	1.16894	0.339361	0.289124	1.2626	0	0.625854	0.536837	0.865441	0.520709	0	0.181047	0.18757	0.488568	0.518003	0	9.73514	16.6397	18.2788	7.78918	13.8754	12.0062	2.87823	1.0019
1103	XM_030622858.1	0.238599	0.233086	7.42918	3.16615	0.308002	10.2654	0.600497	2.51103	2.0562	0	0	3.13342	5.22864	2.72775	2.33643	0.573405	0.345658	0.523955	2.03584	0.136059	1.51754	3.03155	0	0	0.408847	0	0.338954	0.144562	0.50504	0.180842	0.208618	0.357891	1.29816	0.897838	0	0	0.18757	0	0.777005	0	1.55506	2.12059	3.43685	2.60959	4.58722	3.15444	1.27604	1.37758
1104	XM_030622859.1	0	0.279703	7.50653	9.87107	0.077	7.15193	2.10174	3.05831	3.02477	0	0	1.78804	2.64265	0.830674	0	0.532744	0.344247	1.57187	1.23029	0	0.644023	1.6065	0.181763	0	0.271414	0.233789	0.169477	0.433686	0.75756	0.361684	0.208618	0.357891	0.21636	0.347139	0	0	0.56271	0	0	0	2.24473	4.01513	4.24005	0.776701	6.40196	1.99377	0	0
1105	XM_030622860.1	0	0	0.75405	0.716937	0	0.2672	0	0.945397	0.101764	0	0	0.147829	1.52433	0.556395	0	0	0	0.261978	0	0	0	0	0	0	0	0	0	0	0	0	0	0	0	0	0	0	0	0	0	0	0	0.704381	1.42285	0	0.341869	0.40719	0	0.50299
1106	XM_030622861.1	0	0.187332	10.4781	8.96172	0.54142	11.4896	4.82581	5.42717	6.12531	0.518646	0.089516	2.32976	7.52062	4.86845	2.02114	3.63296	1.90112	5.50153	1.94943	1.36058	3.88004	3.58468	0.363526	0	0.953975	0.469585	0.170189	1.01606	1.7752	0.908025	0.837906	0	0	0.348533	0	0	0	0	0.259002	0	5.17783	10.3896	8.35274	5.44217	8.54211	9.16177	1.77929	0.880233
1107	XM_030622862.1	0	0	0.626485	0.146426	0	0.741682	0	0.587458	1.50029	0	0	0.3403	0.92331	0.282461	0	0.911351	0	0	0	0	0	0.296285	0	0	0	0	0	0	0	0	0	0	0	0	0	0	0	0	0	0	0	0.256853	1.22231	0.585515	1.06281	0.53229	0	0
1108	XM_030622863.1	0.034246	1.9481	2.50306	2.65137	2.43897	3.87523	2.13023	1.82012	4.1359	0.675463	1.32515	11.6518	3.72154	5.76207	2.18753	1.16499	3.28979	3.60439	1.98806	1.80433	2.78457	3.89303	1.95817	0.595987	2.23524	2.35467	1.519	3.02441	2.25321	2.5807	3.21288	2.6376	2.32709	2.45565	1.22814	1.15263	1.31339	2.19891	1.63214	1.91845	2.03248	2.43053	2.35971	1.66089	2.2295	2.48875	2.77813	2.36853
1109	XM_030622864.1	6.47135	1.07902	1.53145	0.286841	2.26935	1.64583	0.355805	0.967708	0.663462	0.981753	2.0608	0.349982	0	0.313027	1.90422	0.469801	0.60609	1.46173	1.56981	0.302495	2.2096	1.30157	1.46589	0.4448	1.70591	1.46199	1.50699	2.24545	2.24237	1.23928	0.475973	1.57047	0.621281	1.86764	0.874123	1.91775	0.636556	0.444867	1.29472	0.911296	2.15159	1.0081	2.44372	1.13692	0.8705	1.9398	0.105137	0
1110	XM_030622865.1	0	0.028566	0.037521	0	0.0501	0	0	0.131646	0.060439	0	0.335797	0	0	0	0.065932	0	0	0	0	0	0	0	0	0	0	0	0	0.211787	0.304799	0	0.151072	0.263377	0	0	0	0	0	0	0	0.289012	0	0	0	0	0	0.291709	0	0
1111	XM_030622866.1	12.2979	18.0422	24.2298	23.8088	34.0558	25.5131	28.3273	26.0986	20.9785	30.0809	37.2045	20.3712	25.0553	30.8415	76.0069	9.81175	21.0058	31.8385	24.9876	17.885	26.1113	28.0347	16.8588	12.511	23.1238	24.4603	23.7687	30.2579	23.0672	25.3647	20.4615	21.701	19.7895	23.5179	18.7575	13.0157	22.3533	19.2811	18.0544	24.0512	33.835	39.2465	29.2021	38.4951	36.2235	35.8105	25.3527	20.2174
1112	XM_030622867.1	102.323	51.3164	34.1932	31.6471	58.3828	73.7515	41.5099	21.2155	23.2136	84.2401	105.013	23.3786	72.4978	51.1402	69.1371	9.86622	60.9826	46.0149	47.4952	62.3801	74.2394	61.6778	39.065	19.6206	61.2015	54.3838	69.8385	58.2987	81.4601	79.6474	71.1686	61.215	73.8997	64.0388	87.0803	42.5278	79.1293	49.7124	64.9193	68.5232	59.0023	63.6421	68.3966	55.5614	71.6667	78.7449	29.7863	64.4795
1113	XM_030622868.1	0.523657	1.93314	0.55539	1.43651	3.69818	1.06744	1.05887	0.7704	0.670319	14.5602	3.24053	1.33795	1.43426	1.43884	1.36279	0.14639	2.30346	2.3476	0	2.60215	2.01862	1.75663	1.97657	0.566209	2.10456	2.66873	3.44398	2.80643	2.26843	3.79008	3.76744	3.86869	2.41572	2.90132	1.29782	1.39574	2.00842	2.04592	2.0976	2.0275	0.857314	1.28674	1.30568	0	0.827633	0.934559	2.09212	0.325827
1114	XM_030622869.1	0	0	0	0	0	0	0	0	0	0.066747	0	0	0.154945	0	0	0	0	0	1.6993	0	0	0	0	0	0	0	0	0	0	0	0	0	0	0	0	0	0	0	0	0	0	0	0	0.107723	0	0	0.531782	0
1115	XM_030622870.1	0	0	0	0	0	0	0	0	0	0	0	0	0	0	0	0	0	0	0	0.14741	0	0	0	0	0	0	0	0	0	0	0	0	0	0	0	0	0	0	0	0	0.521435	0	0	0	0.418379	0.187129	0	0
1116	XM_030622871.1	0	0	0	0	0	0	0	0.1432	0	0	0	0.063566	0	0	0	0	0	0	0	0	0	0	0	0	0	0	0	0	0	0	0	0	0	0	0	0	0	0	0	0	0.060113	0.229395	0.232228	0	0	0	0	0
1117	XM_030622872.1	0	0	0	0	0	0	0.115958	0	0	0	0	0	0	0.013007	0	0	0	0	0	0	0	0	0	0	0	0	0	0	0	0	0	0.09634	0	0	0	0	0	0	0	0	0	0.064765	0	0.2271	0	0	0.040793	0
1118	XM_030622873.1	0	0.034867	0.271558	0	0.062972	0.275859	0	0.701365	0.468909	0	0.465541	0.615598	0	0.190848	0.341506	0	0	0.123231	0	0	0	0	0	0.108507	0	0.127431	0.089773	0.226301	0	0	0.199646	0	0	0	0	0	0.152245	0	0	0.027323	0	2.88826	2.64006	0.731802	0.765281	0.747101	0.14796	0.036977
1119	XM_030622874.1	0	0	0	0	0	0	0	0.041001	0	0	0	0	0	0	0	0	0	0	0	0	0	0	0	0	0	0	0	0	0	0	0	0	0	0	0	0	0	0	0	0	0	0	0	0	0	0	0	0
1120	XM_030622875.1	0	0	0	0	0	0	0	0.041601	0.121555	0	0	0.075255	0	0.008895	0	0	0	0.135279	0	0.127405	0	0	0	0	0	0	0	0	0	0	0	0	0	0	0	0	0	0	0	0	0	0.566149	1.44998	0	0	0	0	0
1121	XM_030622876.1	0	0	0	0.098644	0	0	0	0	0	0	0	0	0	0	0	0	0	0	0	0	0.216379	0.339599	0.027575	0	0.117606	0	0	0	0.067358	0.076597	0	0	0	0	0	0	0	0	0	0	0	0	0	0	0	0	0	0
1122	XM_030622877.1	0.04873	0.45519	0.363849	3.31708	0.483575	0.156069	1.5016	0.348213	0.605312	7.14383	1.54015	1.37766	1.176	1.40589	19.679	0.655133	0.265336	0.524025	0.541539	0.262964	0.556089	0.576758	0.207097	0	0.659442	0.108093	0.724728	0.480408	0.567176	0.746394	0.406676	0.30921	0.318664	0.345804	0.291051	0.654705	0.300354	0.382232	0.49609	0.266937	3.52131	2.839	2.93982	4.36092	3.78193	2.91976	2.21319	0.494654
1123	XM_030622878.1	31.0124	60.3449	88.7688	133.97	70.5201	111.353	71.5607	79.1889	223.551	6.64638	12.8077	519.949	214.633	281.631	34.5204	35.5347	107.226	160.505	99.2566	100.931	130.41	135.556	79.5966	29.3829	77.2857	79.0446	90.5235	127.106	62.6367	103.752	100.93	98.685	92.7324	93.3334	63.9558	44.6962	59.7012	78.5403	51.5755	68.7063	163.694	153.101	158.828	113.985	127.047	126.969	100.048	57.2889
1124	XM_030622879.1	1.96147	46.5907	31.0306	73.3137	65.08	40.9781	44.8827	41.6147	64.7954	7.47051	12.2426	85.8909	124.267	72.3961	21.9571	11.8686	27.9615	44.3404	23.3391	28.3801	32.9324	34.6879	22.1759	11.0474	22.0436	22.9776	27.4881	32.5735	26.2922	35.8248	33.3872	27.0283	30.3765	27.0384	27.6746	15.4163	19.9798	19.9938	15.2562	19.2235	37.881	38.7911	45.3097	36.3336	27.8788	38.1669	201.725	17.9541
1125	XM_030622880.1	4.60165	35.9383	68.9803	81.0863	12.4182	75.4049	26.0051	47.5974	57.1554	89.4791	25.1003	38.9471	42.747	64.1035	55.4847	15.5597	59.8472	87.1211	65.9695	53.6773	61.4491	68.6691	34.9447	19.5791	35.1034	64.9081	57.9607	75.7356	43.7528	42.0702	37.4281	48.6142	66.4929	48.846	14.3614	11.0849	53.6524	25.8251	24.4287	34.7667	20.1394	33.6928	29.3115	40.5062	21.5872	29.3501	27.5399	88.448
1126	XM_030622881.1	33.0648	3.49917	7.02448	0.222638	34.8514	8.6855	0.310886	2.25269	1.0254	0.744284	0.996032	3.60004	2.05945	0.887494	1.25344	0.288158	51.6321	40.6879	20.0036	25.9601	57.639	60.8015	31.1682	17.6153	53.5604	45.9888	45.0088	50.6205	27.1444	40.4368	42.7569	40.4155	30.128	37.1185	24.1636	19.97	24.5304	39.4637	19.7869	32.5699	8.96334	15.223	10.8956	13.0655	10.5821	7.22099	0.624972	11.5589
1127	XM_030622882.1	16.9517	1.86022	2.82301	1.48998	4.66397	3.2439	1.75118	5.59341	1.70141	3.81545	3.87784	0.598714	2.66525	1.89362	9.12645	1.32325	5.67998	4.56902	4.58151	5.40011	7.27479	5.05428	1.57914	1.4565	2.5797	3.21994	2.69758	4.17693	2.512	2.5365	1.69058	2.95764	1.34986	1.87364	0.744386	1.26049	1.57886	1.40708	2.19994	2.50177	21.5712	23.5904	32.0894	22.4793	19.1071	24.7959	25.1428	1.00995
1128	XM_030622883.1	142.602	213.856	226.161	283.526	450.76	327.929	234.794	242.43	243.811	213.974	281.536	225.764	253.317	246.987	347.347	86.8372	271.611	398.73	487.197	178.917	281.116	260.252	203.393	72.5002	317.69	261.142	332.683	314.567	316.66	386.821	345.68	229.732	315.886	309.822	141.716	155.881	225.272	133.379	149.444	238.498	358.461	307.955	277.589	397.838	371.63	359.019	382.391	265.658
1129	XM_030622884.1	0.306466	0.371133	0.240681	0.487022	1.20358	0.450735	0	1.09529	0.184089	0.613256	0.587308	1.06921	1.48171	0.399441	0.369573	0.222921	0.161085	1.16686	0.340601	0	0.46409	0	0.255374	0	0	0.251957	0	0.650185	0	0.489144	0.507185	0.535118	0.289701	0	0.656916	0.163401	0.32243	0	1.4865	1.08185	0	0	0	0.930928	1.38074	0	0	0.117915
1130	XM_030622885.1	0.903668	4.32284	3.75596	5.19022	6.22055	6.07749	5.37812	4.24246	3.83636	1.69259	6.90118	3.98693	5.0383	5.05518	5.4624	1.0035	3.7288	5.25968	4.67936	4.37107	4.66663	6.46075	2.84576	1.51773	3.70509	4.09838	4.62604	4.52551	5.50346	3.92351	3.15489	4.27526	4.21255	3.73909	2.30791	1.82608	3.48864	0.712578	2.20157	3.27374	3.36971	7.27499	5.1097	4.45682	3.21301	6.41336	3.38977	4.2284
1131	XM_030622886.1	0	0	0	0	0	0.166714	0	0	0	0	0	0.163681	0	0	0	0	0	0	0	0.143804	0.471853	0	0	0	0	0	0.122629	0	0	0	0	0	0	0	0	0	0	2.72484	0	0	0	0	0.283625	0	0	0	0	0
1132	XM_030622887.1	0	0	0	0	0	0.052625	0	0	0	0	0	0	0	0	0	0	0	0	0	0	0	0	0	0	0	0	0	0	0	0	0	0	0	0	0	0	0	0	0	0	0.116641	0	0	0	0.077813	0	0.066825	0
1133	XM_030622888.1	0	0	0	0	0	0	0	0	0	0	0	0	0	0	0	0	0	0	0	0	0	0	0	0	0	0	0	0	0	0	0	0	0	0	0	0	0	0	0	0	0	0	0	0.144804	0	0	0	0
1134	XM_030622889.1	4.24609	28.5679	36.6234	14.6791	41.9486	36.5117	7.47988	41.3694	75.4225	2.1952	5.06888	130.152	48.4837	46.0562	14.918	15.6308	36.2201	45.8285	29.2258	36.7618	44.9012	46.4513	24.0835	12.5797	27.6632	32.8625	32.4001	43.1174	28.6907	27.7129	31.9788	35.9638	35.5456	27.7029	24.6631	18.1785	20.4996	30.7146	26.3707	28.3786	42.7911	43.4897	50.9855	38.1302	33.7107	46.8702	40.8848	27.6218
1135	XM_030622890.1	0.420627	3.83336	7.06477	5.645	6.4477	11.0132	2.56782	8.47462	9.94474	6.10189	11.3229	10.1233	10.7797	14.0269	23.854	4.08864	8.71379	8.37084	4.7309	7.81844	10.5216	10.5053	3.48526	2.4791	6.75547	6.67387	8.45692	7.48556	4.81214	5.87713	5.90778	6.69439	6.47295	4.33074	2.46717	2.58428	5.19163	4.29048	3.64555	4.0116	9.32382	9.59469	12.2274	8.77818	7.49595	10.6564	6.77333	5.31052
1136	XM_030622891.1	34.8174	123.509	68.4435	113.396	178.591	174.173	150.505	59.6009	57.5607	47.9578	106.269	44.3485	100.606	99.6874	131.72	25.039	197.315	417.515	547.613	120.14	184.302	167.225	164.314	62.6034	238.14	197.93	219.203	202.588	267.677	327.252	271.341	187.893	262.933	262.979	179.001	132.888	181.049	99.9122	148.977	200.56	195.797	186.05	148.223	194.253	126.21	209.295	60.461	343.393
1137	XM_030622892.1	0	0	1.25755	0	3.87812	2.88387	0	0	3.85964	0	0.053776	3.83909	3.79679	0.336724	0.335502	0	1.47447	1.07253	3.2961	2.18759	4.23366	2.63796	3.77458	0	1.63999	2.41993	2.3085	3.18166	3.96669	5.38138	2.66888	2.71328	3.94118	3.63746	2.63429	0	4.62455	3.34411	0	0	1.79888	0	4.32801	0	3.99086	5.86082	1.03441	3.236
1138	XM_030622893.1	0.493638	2.65951	2.24388	2.15813	0	2.33474	2.04108	2.79198	0	0.061015	0	2.55516	0	4.4393	2.55533	0.852879	4.75533	4.36831	0.293148	5.47723	2.59401	4.6945	0	1.64774	2.96855	2.64253	3.43655	2.55526	0	0.706775	3.79695	4.9758	1.08653	0.98961	0	2.82687	0.971429	0	3.50301	4.80265	2.56907	4.71632	0	3.53378	0	0	0	1.40388
1139	XM_030622894.1	1.0913	10.7355	120.82	17.1198	7.1572	116.983	9.94714	71.2022	68.3118	0.802773	4.45006	57.4227	36.4292	75.2391	2.34144	30.9901	43.4312	64.349	35.3445	36.5042	49.985	68.5477	18.5618	11.179	18.8105	31.4621	34.9796	25.1087	26.3619	31.3001	32.9106	37.6397	40.9469	19.689	6.19438	5.15123	33.4198	8.197	6.6012	11.319	14.7057	17.7102	18.8349	15.7735	18.51	13.4975	11.6678	65.7536
1140	XM_030622895.1	137.516	167.656	2.2032	5.7145	2.16622	5.67022	2.07997	2.62465	1.59723	113.041	50.7466	1.73737	7.68945	2.45671	7.26321	1.96294	36.7392	18.3395	30.1247	58.3383	25.747	10.0003	48.0092	20.3677	59.2175	79.6827	99.5167	63.8022	101.868	127.578	105.031	95.2973	86.2436	53.736	78.6825	32.8375	72.0057	80.7404	84.0254	89.08	63.3755	15.4133	14.4154	122.528	23.7705	71.2782	301.907	39.4082
1141	XM_030622896.1	0.168408	0.021821	1.9166	1.20194	2.24046	2.83617	0.454155	1.66859	1.54386	0.085144	0.088799	1.44735	2.64064	1.81522	1.48094	1.34155	3.73052	1.28945	0.645292	4.61006	2.97895	2.76636	1.76451	0.397123	1.68172	2.7026	2.83899	3.01749	2.44484	2.81126	3.06823	3.0892	2.92389	1.95539	1.41051	0.641164	1.69626	0.548092	1.8412	2.76363	1.98329	3.64166	4.23081	3.3821	3.04431	3.1844	5.32718	2.25875
1142	XM_030622897.1	2.01826	0.412498	18.7576	9.43483	17.507	23.5306	5.7767	29.7377	22.963	2.06329	0.93072	14.1319	13.1703	15.8687	9.93807	8.53399	29.0042	23.2534	24.1309	32.9611	30.2716	29.7298	15.8332	9.13706	22.6247	32.304	28.9383	26.1111	20.6913	21.9889	25.6014	31.3778	24.5972	17.8804	10.4633	9.23006	26.7342	27.239	17.3773	22.744	28.3969	26.4968	22.7016	29.6867	18.2044	25.4039	20.6353	22.4106
1143	XM_030622898.1	2.34619	4.02937	4.54607	4.17258	12.4721	7.42142	3.34002	5.56048	5.13387	4.77192	6.43994	4.17694	5.28901	6.67484	7.90991	2.51784	4.75885	6.17336	5.46696	4.14739	4.93974	5.3123	3.88067	1.33071	4.92962	5.6428	4.72828	6.72062	6.21476	4.55177	5.70529	4.13043	5.85316	5.53589	2.2528	3.31496	5.24825	4.7394	4.63147	5.13809	4.87027	6.93223	5.52103	3.88829	5.22603	6.65591	10.4284	3.37257
1144	XM_030622899.1	0.091578	2.39843	6.66126	4.31428	9.24829	5.59739	1.49102	17.6756	13.6106	3.02315	17.5417	9.53832	7.68034	6.8096	6.41021	4.72587	7.13414	8.78643	6.90934	6.31511	8.6633	9.16753	5.29824	0.767904	4.63909	8.07627	4.84206	5.48889	5.42766	5.9169	4.73193	5.67627	5.44912	3.99561	3.83081	2.31155	6.20208	6.22415	5.11337	5.96289	9.95629	14.0227	9.69949	12.9922	7.82295	9.8874	3.2298	6.83739
1145	XM_030622900.1	0.357992	7.68745	9.01644	4.23812	13.9204	7.21903	3.7233	17.0528	11.329	4.69526	29.7457	11.5011	6.2294	7.15207	8.92008	5.12248	3.84124	5.15755	3.25247	2.74269	4.56501	4.40796	2.26054	1.77779	4.98578	4.17146	5.30103	7.45601	4.19795	4.2585	4.06274	4.71766	5.61313	4.14005	3.81798	2.1052	4.43854	2.55963	4.04864	4.70971	11.1816	11.1952	10.466	7.90224	10.433	12.4728	6.91408	2.88944
1146	XM_030622901.1	3.54721	21.8657	21.5217	30.2451	16.3461	22.9024	20.014	31.5887	47.7921	7.22184	4.79749	90.3727	28.4611	32.6677	14.953	11.4021	13.3566	17.6189	16.9792	11.8144	15.1379	15.6111	11.0556	4.82035	9.48653	12.1472	11.1105	13.275	10.8411	13.8496	10.6622	11.7454	12.8778	12.5777	9.70049	3.66467	7.67084	4.90321	6.05064	8.23253	31.7368	25.5067	28.1102	23.9285	30.4937	24.6648	29.7779	8.18653
1147	XM_030622902.1	4.08398	1.53008	4.69431	3.12907	2.36453	4.70555	3.61419	7.89132	6.21288	1.73908	1.4987	9.30239	2.86285	4.26728	4.49648	2.27385	3.68506	3.85814	2.93695	4.24766	4.45849	4.21099	2.02986	0.967333	2.15882	2.76837	2.71246	3.2245	2.87045	2.06133	2.86613	2.95732	3.61017	2.83764	1.40071	1.1447	2.76336	1.49447	1.57959	2.58922	3.63103	7.18155	5.65444	4.10178	4.5748	4.79276	1.27748	3.2833
1148	XM_030622903.1	3.2543	5.76945	7.39978	4.59381	10.9193	11.5822	6.05793	6.13179	7.07812	3.02863	4.19219	11.3389	9.77266	7.61064	14.4473	0.658918	5.80255	9.05305	8.04815	9.26317	10.8618	12.0813	8.12597	1.83039	8.82808	8.0963	8.60839	6.73511	11.628	5.24089	9.79265	4.07975	7.03256	7.53332	6.32941	5.4403	8.04323	7.24084	4.51925	6.68961	9.35345	10.6358	7.44272	6.6714	5.74873	9.62205	5.17042	12.7342
1149	XM_030622904.1	0.33959	1.61732	2.88891	3.84709	1.60175	6.54965	9.76178	2.41821	2.27371	1.63437	0	1.55578	4.84335	5.79758	3.55796	0	3.32473	2.66701	4.29324	4.38826	1.04206	1.20199	0.471156	2.7072	2.65505	4.51711	3.88936	4.29449	0.528229	3.90648	1.86532	2.99448	3.95561	4.95525	1.00718	4.88581	0	3.81796	0	2.46199	9.76693	1.24317	0.847511	3.92945	1.14775	1.84567	2.17406	2.67385
1150	XM_030622905.1	0	0	0	1.6454	0.442585	0	0	0	0	0.663267	0	0.32751	0	0	0.531134	0	0	0	0	0.562107	0	0	0.499994	0	0	0.512766	0.816965	0.299255	0	0	0	0	0	0	0	0	0	0	0	0.933096	0	0	0	0	0	0	0.688478	0
1151	XM_030622906.1	0.844553	2.96983	4.71954	4.56071	4.20771	8.08827	5.8167	3.43044	5.94038	0.584191	3.65822	4.89548	8.92826	7.45096	8.48342	8.36428	3.24372	6.48255	3.2953	2.35613	7.94265	7.64912	3.78972	1.47146	3.59797	1.88402	0.68496	5.62069	1.92036	4.77308	4.254	6.14277	6.84449	5.24629	3.66563	1.09361	6.4218	0	7.11196	3.69255	5.12933	9.28922	0	5.45382	11.7772	8.10168	5.24833	4.68284
1152	XM_030622907.1	0	0.582962	0.12511	0	0	0	0	0	0	0	0	0	0	0	0	0	0	0	0	0	0	2.5201	0	0	0	0	0	0	0	0	0.331385	0	0	0	0	0	0	0	0	0	0	0	0	0	0	0	0	0
1153	XM_030622908.1	0	0.13096	0.020299	0	0	0	0	0	0.114694	0	0	0.026132	0.120126	0	0	0	0.060088	0	0	0	0.114344	0	0	0	0.063918	0	0	0.055702	0	0.067938	0	0	0	0	0	0	0	0.083071	0	0	0.151744	0	0.841645	0.563031	0	0.175267	0	0
1154	XM_030622909.1	0	0.240971	0.551331	1.72912	0.629193	0	0	0.224544	0	0	0	0.660973	0.677377	0.413926	1.19076	0	3.14508	0	1.76248	1.43082	0	0	0	0	0	0	0	0	0	0.718002	0	0	0	0.453623	0.380179	0	0.715124	0	0	0	0	0	9.02686	1.84797	0	0	0	0.281808
1155	XM_030622910.1	1.9025	14.0458	27.7957	15.3736	22.6417	59.9432	31.5358	21.6648	48.0557	6.74204	19.2711	127.325	27.1283	74.6593	35.3491	13.3563	107.689	118.138	87.3132	83.9909	95.006	116.709	65.9021	20.2286	54.2975	36.8412	56.6566	63.2784	65.1225	112.578	66.5916	67.0744	77.9738	68.3822	20.5715	18.924	20.063	0	30.0596	37.1431	37.5397	43.9157	38.6136	34.638	43.5746	35.6002	20.4406	48.8127
1156	XM_030622911.1	0	13.6771	3.99466	6.61087	21.9694	5.29084	2.22667	3.24276	4.97933	0.746791	0.119359	18.947	3.03789	15.8871	14.604	1.70193	7.62567	16.2381	6.91953	5.36849	9.3199	16.5818	5.58038	3.29462	7.17936	17.3128	15.0471	13.4687	13.9994	9.98729	28.2298	15.214	20.1256	12.3986	9.00569	8.31657	21.5168	32.7341	0.866252	11.5452	9.0515	10.4873	7.09195	6.84842	5.23097	12.6956	56.3357	5.20803
1157	XM_030622912.1	32.9538	452.161	2.87435	10.852	286.807	19.6483	76.7522	2.06227	2.70857	63.6618	17.9755	2.86507	31.2309	8.10449	29.1195	4.17566	164.713	106.006	234.011	444.263	204.885	87.6973	314.718	198.659	420.452	469.943	467.732	352.126	621.198	775.563	736.757	590.319	481.345	530.701	808.577	435.952	737.552	848.789	646.985	791.305	23.5962	11.0828	8.11487	30.4579	16.5801	16.7652	242.485	265.632
1158	XM_030622913.1	9.73717	0.726908	3.42801	3.25686	2.59239	4.81485	6.27827	0	1.91848	3.25515	7.77676	1.71425	2.8215	4.69411	4.924	0	4.05247	1.43769	4.85855	7.68593	3.12179	2.91227	1.02682	4.41563	5.06909	4.38487	2.36196	2.86899	4.86396	3.90987	7.74142	0.502484	3.96784	1.93126	0	2.52554	4.9616	3.73056	1.22901	4.26143	12.2116	5.07207	13.1142	9.08055	14.5205	9.96947	5.73659	5.45926
1159	XM_030622914.1	22.831	4.31026	1.49586	5.22135	5.8342	5.7919	4.60659	2.12558	3.8633	18.6569	2.08037	5.86684	6.26627	4.14113	9.42056	2.3893	6.40064	5.20458	0	4.03141	6.86079	6.16289	5.77796	0	3.2139	5.13862	8.56745	5.21525	0.705028	6.54809	1.34434	8.02872	7.49257	9.29631	3.6031	2.34566	5.99396	3.89144	5.75533	6.13559	4.75656	15.8729	2.16264	5.24339	5.91223	13.3041	0.717286	3.26405
1160	XM_030622915.1	30.7733	11.1654	8.48906	10.0886	11.916	13.2197	15.396	10.397	7.56687	21.0841	9.11484	6.06484	5.94654	9.07175	12.0408	4.02478	9.88017	9.55033	8.37938	13.9249	12.3047	11.0311	8.97958	5.57592	13.4561	10.9435	10.238	14.6788	14.4987	12.42	15.1348	14.9484	10.6618	12.254	8.47225	10.7628	15.7784	13.2153	16.0617	15.5288	14.1169	13.2582	17.1894	10.1272	10.5874	12.3381	5.94068	7.90647
1161	XM_030622916.1	2.26653	16.2552	18.3837	26.5766	15.871	22.1572	12.6177	24.2812	45.7723	1.387	2.50579	108.773	28.6516	29.2831	6.70184	7.47457	19.2668	25.5794	19.2303	18.7329	22.8401	22.508	12.3403	5.57746	16.8767	17.4475	18.1449	19.6563	14.0598	19.0984	19.264	16.7182	18.4014	19.7339	8.03009	9.84771	13.654	12.6038	10.9575	15.2422	24.5464	27.4806	28.7185	25.9252	24.0962	28.7443	53.9541	17.974
1162	XM_030622917.1	0.141972	0	0.063408	0.304041	0.286542	0.29844	0	0.120482	0	17.3751	2.16813	0.12655	0	0.023797	0	0	0.102479	0	0.253548	0.087001	0.095116	0	0	0	0.076012	0.256983	0	0.085886	0	0.102064	0	0.0979	0	0.211935	0.194489	0	0.309944	0.134711	0.280798	0	0.062901	0	0	0	0	0	0.499007	0.14055
1163	XM_030622918.1	0.824532	5.92253	6.48667	4.21727	8.92115	11.722	4.84806	9.52844	6.6345	3.7994	8.05661	7.99808	6.79133	4.95827	11.4687	2.02461	5.48051	5.97511	4.57776	5.54769	5.95439	6.3485	3.46651	1.92751	5.61012	4.07839	5.02215	4.30679	4.13835	4.95382	4.35681	3.82401	4.47931	3.68963	3.77392	2.24241	3.51933	3.67284	4.4778	4.88281	7.67438	10.7826	9.09571	6.93191	7.6864	10.052	4.11087	3.73265
1164	XM_030622919.1	0.133808	0.152398	0.130729	0.185507	0.214685	0.129722	0	0.244597	0.786289	0	0.12591	0.996529	0.475419	0.826122	0.342637	0.288326	0.072171	0	0	0.118563	0.034428	0.166306	0.046137	0	0.05823	0	0.076642	0.036417	0.218384	0.041925	0.162264	0.234472	0.167734	0.127145	0.35686	0.140966	0.103048	0	0.299919	0.239587	0.492828	1.76852	0.865068	0.451054	0.534441	0.637863	0.090866	0.020102
1165	XM_030622920.1	1.17822	2.62121	2.5616	3.25373	4.68561	6.73727	3.45183	2.25909	2.31437	0.798992	7.27743	4.02153	3.97722	3.84504	3.82856	1.35184	1.02351	2.9049	1.27243	4.61956	5.69014	3.99102	0.774963	2.14547	4.23892	2.85062	4.21904	4.64123	0	2.51053	5.33098	5.46974	3.90761	4.60946	3.93834	2.68571	2.50892	4.80931	3.75262	4.00832	3.03516	6.93661	2.26148	2.75081	4.28238	5.39215	3.1712	2.65712
1166	XM_030622921.1	0	3.48862	0.946959	0.85089	1.53534	1.7462	2.53809	0.57362	1.57045	5.87606	4.27047	1.71918	2.24369	1.84406	1.68256	0.712965	5.06551	1.77658	2.59291	1.80655	1.42391	2.08894	2.9005	0	1.2991	2.28704	1.76018	1.59198	6.48207	4.49019	1.56069	0.423813	2.32709	0.883327	0.358295	1.10507	3.75304	1.48211	1.25046	2.79014	4.67335	5.5985	10.3083	9.41556	9.80674	8.89974	1.5335	3.63171
1167	XM_030622922.1	25.6877	6.18217	3.82644	3.84379	10.3086	9.29054	6.39034	2.42667	6.7695	10.2634	26.0683	5.69897	10.8232	9.0677	10.6287	2.75931	9.0493	6.74996	6.29992	10.2429	12.3535	11.584	8.08756	3.8899	11.4001	9.31964	9.7604	11.9321	11.3133	11.6503	10.8957	11.4732	12.0965	10.5183	8.092	6.20263	8.06721	12.4729	10.7684	9.91265	20.1864	15.781	14.9254	16.3898	15.6681	18.6328	10.1767	6.8494
1168	XM_030622923.1	2.42671	4.93604	4.13027	6.49772	11.4896	10.2392	7.74423	2.92567	5.18838	4.31695	29.294	5.08602	6.13504	6.22087	6.34638	0.776811	7.88803	9.35543	7.09005	12.7464	10.5422	9.0647	4.54357	3.8639	7.92146	8.85291	8.99486	9.55618	8.99386	7.94402	7.62235	7.84385	8.56584	5.68652	7.88407	5.13945	9.03468	5.04503	7.49038	9.82604	8.61872	9.09834	10.5714	7.62224	10.4045	13.0722	9.39767	7.87502
1169	XM_030622924.1	1.44772	4.52563	2.14733	1.73028	7.61441	2.48739	2.3892	7.0296	3.11648	0.878935	8.65681	5.15482	4.96906	1.767	5.40923	1.26696	1.88923	1.57605	1.46304	2.0799	1.20447	2.89003	0.375211	0.969164	1.76192	1.64394	1.36484	1.59243	2.24184	2.35394	1.59269	1.2866	2.41469	1.75149	0.706349	2.03732	1.11023	0.827481	1.51843	3.37762	2.75761	2.13869	1.58702	4.06472	1.6746	3.37735	31.7551	1.73937
1170	XM_030622925.1	0.034903	0.105929	7.34964	0.050061	0.308695	33.0595	0.218986	1.43113	0.054852	0.038194	0	0.103649	0	0.050163	0.026905	0	7.2882	8.45734	7.73494	7.43574	7.95099	10.2522	1.50045	0.217499	0.512914	3.78326	5.06525	2.45321	3.93113	3.39317	6.42805	3.53332	6.61377	3.10645	0.566619	0.033038	2.82433	0.202974	0.129614	0.293864	0.055499	0	0.181982	0.089496	0.043168	0.202569	0	24.1027
1171	XM_030622926.1	15.5029	256.484	440.912	361.763	234.981	310.893	154.58	487.044	902.266	12.4563	32.2433	1368.32	399.812	537.138	64.302	162.96	135.464	173.913	140.843	71.9173	143.963	140.091	77.7338	24.754	74.8741	107.199	105.352	172.789	66.603	115.388	97.7434	88.8256	100.775	124.294	66.0983	40.2488	64.4462	41.4153	57.4695	79.3943	228.778	235.071	243.094	249.524	215.093	217.913	283.787	84.33
1172	XM_030622927.1	5.53146	3.90929	3.86631	3.95136	5.7863	6.88399	6.22118	3.28013	3.57468	4.64834	7.63682	4.35271	5.47462	3.89989	7.27389	0.921159	4.16177	3.47692	2.65515	3.80004	4.51461	4.69998	3.25061	1.71585	4.57823	3.71057	4.46513	4.30025	5.30505	4.40907	4.23172	4.35028	4.82626	5.10388	2.71179	2.53918	3.99148	4.74098	3.20743	3.66913	6.84343	7.66235	7.66365	6.67714	7.44762	8.18931	5.61729	3.50507
1173	XM_030622928.1	0	0	0	0	0	0	0	0	0	0	0	0	0	0	0	0	0	0	0	0	0	0	0	0	0	0	0	0	0	0	0	0	0	0	0	0	0	0	0	0	0	0	0	0	0	0	0	0
1174	XM_030622929.1	0	0	0	0	0.107035	0	0	0	0	0	0	0	0	0	0	0	0	0	0	0.140588	0.24495	0.096318	0	0	0.193559	0.106908	0	0	0	0	0.098084	0.084365	0	0	0	0	0	0	0.127603	0	0	0.13766	0.355166	0	0.112153	0	0	0
1175	XM_030622930.1	3.36869	0.925522	0.740442	1.5917	2.0313	2.09607	3.59217	0.447409	0.757502	0.26609	0.482814	1.39366	1.65316	1.18106	1.3415	0.152498	1.50481	2.06368	1.36729	3.01543	2.36631	2.37027	0.954891	0.615745	2.04176	1.87348	1.14861	1.87582	2.05119	1.84768	1.3864	1.34763	1.45572	2.00657	2.74209	2.41455	1.69261	1.4944	1.91848	1.5482	0.87733	0.970839	1.18037	0.408966	0.880523	0.779433	1.73499	2.24084
1176	XM_030622931.1	0.245193	4.25383	9.42671	7.38453	7.54581	8.45244	0	13.5583	10.2224	5.31839	15.2499	13.3314	11.8428	11.6549	8.17011	1.21795	5.9983	8.05534	2.05018	6.02199	8.5673	9.3013	3.2672	0.502463	4.68781	5.98935	4.38422	5.17499	2.26139	4.6812	3.70726	5.86211	4.90166	4.42749	3.43085	3.83111	5.05932	4.38116	5.34216	3.61796	8.41287	11.6717	8.71187	9.26187	7.17001	10.8363	0.267357	5.09838
1177	XM_030622932.1	0	0	0.065742	0	0	0	2.4995	0	0.328426	0	0.584757	0.169029	0	0.153138	0.380032	0	0.18635	0.440895	0	0.097218	0.882651	0	0	0	0	0.662069	0.331957	0.159207	0	0	0	0	0	0	0	0	0	0	0	0.63565	0.476032	0	0	0.198611	0.331445	0	0	1.0015
1178	XM_030622933.1	0.40817	1.44861	0.913092	0.568973	0.822136	0.343161	0.208749	0	1.72978	1.55694	0.754233	0.642709	0.865146	1.06575	0.396181	1.52539	1.22519	0.656436	0.648583	0.515946	0.654626	0.914485	0.262091	0	0.548456	0.354632	3.02155	1.47349	1.74398	0.920331	0	0.7989	0.227622	2.21366	0.297654	0	0.17849	1.56525	0.25603	1.17257	2.01349	1.11563	1.93481	2.22836	3.39973	1.58574	0.145428	0.959917
1179	XM_030622934.1	0	0.273258	1.41075	1.31471	1.53926	1.00125	0	2.42212	3.51756	0	8.72455	3.6196	2.00142	4.17907	1.99084	4.33218	0.298571	0.417186	3.35914	1.50851	2.21544	1.04614	0.324959	0.954763	0.542096	0.94677	0	0.811344	2.03861	0	3.18259	0.197241	2.56527	0	2.41831	0	1.35904	0.465268	0	0.343371	0.170325	4.41022	3.25235	1.87023	0.391713	2.53962	6.26767	1.13935
1180	XM_030622935.1	3.40995	8.26305	8.63264	14.8579	8.86554	12.2346	12.4031	7.79283	10.9517	9.92513	19.541	19.0736	11.9587	10.5115	9.74113	3.87521	11.7211	11.1478	11.5694	11.889	13.1844	12.5099	7.48159	2.98622	9.22813	9.22397	9.31293	9.85909	8.2552	10.2606	9.82956	8.12923	10.3796	10.3841	6.52647	6.85507	10.2648	9.13096	6.73431	8.84279	22.2049	25.2512	20.4572	16.7505	20.0442	21.3937	6.29525	14.2706
1181	XM_030622936.1	0.135643	4.34183	3.5457	3.07819	4.45966	3.6997	2.5118	4.05094	3.92017	2.93289	5.91989	4.88017	2.88529	3.06169	3.21717	1.07027	2.36524	2.72802	2.07398	3.85119	3.85575	3.31685	2.24432	1.0998	2.84347	3.3507	3.269	3.67862	2.96903	2.93495	2.94949	2.74623	3.54302	3.29083	1.60995	1.36408	2.77016	3.16655	2.23037	3.07174	3.65013	5.83429	4.55091	2.95946	4.2497	5.60294	2.72606	3.51334
1182	XM_030622937.1	6.32219	24.0113	24.7792	19.5408	33.2141	41.2195	20.698	24.2947	35.6502	6.14499	8.2621	59.6486	47.9402	43.1646	18.0207	10.8239	26.4265	36.4242	35.5326	21.1294	31.6839	37.288	17.8884	9.62671	20.8203	22.4918	25.748	30.0764	30.1432	34.2064	30.7388	30.2471	25.8507	34.3421	19.1345	16.4175	20.9652	25.8309	20.3522	25.2861	24.1912	26.6283	25.8681	28.538	24.6549	27.6738	54.7668	23.9006
1183	XM_030622938.1	18.7225	3.77244	0.74563	4.25735	5.59832	1.6718	6.91395	1.04647	0.80244	0.431606	6.14836	0.43989	2.1871	1.75179	2.32571	0	1.2098	2.59702	1.76486	0.408176	0.646674	1.43387	3.4535	0	2.86193	3.28709	2.37268	4.20941	1.7752	4.70189	2.51372	2.32629	2.39005	4.87946	3.25785	2.7157	2.82595	5.12997	5.43903	2.74361	1.47254	0	0.804676	0.750612	0.410234	2.14083	0.605792	1.13173
1184	XM_030622939.1	0	0	0	0	0	0	0	0	0	0	0	0	0	0	0	0	0	0	0	0	0	0	0	0	0	0	0	0.061037	0	0	0	0	0	0	0	0	0	0	0	0	0	0	0	0	0	0	0	0
1185	XM_030622940.1	19.765	83.0334	56.1798	196.661	74.1237	120.941	144.327	97.3555	207.665	1303.9	532.706	87.8479	133.297	184.089	140.722	157.835	123.112	99.5608	135.764	182.447	122.765	90.3543	91.483	69.5092	102.428	132.707	174.534	106.774	162.793	156.394	180.825	136.484	216.973	104.225	73.5899	52.6448	169.472	158.32	99.1626	117.507	154.12	167.404	137.73	183.987	108.376	134.057	107.908	159.26
1186	XM_030622941.1	0.039203	0.014756	0.018429	0	0.154802	0.079613	0.15485	0.021603	0.080408	0	0	0.245763	0	0.179356	87.9075	0.358981	0.030867	0	0.277828	0	0.028538	0	0.035515	0	0	0	0	0.026399	0	0.061001	0	0	0	0	0	0	0	0.100081	0	0	0.040375	0.048862	0	0	0.16997	0.055305	0.083773	0
1187	XM_030622942.1	0.292434	2.19357	4.80868	3.65951	4.97692	4.2539	2.59765	4.66982	4.48284	5.45135	4.12312	7.90015	4.33358	5.21531	4.91392	1.68336	2.66966	3.3795	3.06519	3.56991	4.36876	3.55897	0.779198	1.24827	2.12847	3.22206	1.61306	1.88669	1.95744	1.89556	2.94512	2.71298	2.82279	2.76775	0.747588	0.650854	2.272	1.90304	0.52515	2.84066	10.74	14.6433	12.9344	7.53896	13.7971	12.0058	0.77499	3.92701
1188	XM_030622943.1	1.14592	0.090391	0.218092	0	0	2.4654	0	1.20555	1.70773	0.614706	0	1.39111	0	0.960966	0	0	0.600251	0	0	0.262107	0.314143	0.391365	1.06451	0	0.755923	0	1.50872	0.749027	0	0	0	0	0.194499	0.425818	0.663781	0.734273	0.670481	0.455331	0.985319	0	1.24017	0	0.365837	0.841665	1.45272	0.732085	2.10029	0
1189	XM_030622944.1	12.4459	13.1881	19.0962	12.7959	20.9817	28.0239	15.2481	17.0274	15.1016	9.38502	28.6114	21.0758	16.7018	16.5782	17.9419	6.83045	20.2564	28.2148	26.5251	18.8577	24.1035	27.9426	11.999	7.10586	16.6005	17.0775	16.7876	22.8709	17.9751	18.7357	19.8127	21.5207	21.5761	22.8837	10.229	11.4933	14.9594	11.8932	10.59	19.0944	17.9496	22.2177	18.1323	17.529	13.936	21.0126	15.6424	23.8143
1190	XM_030622945.1	7.55205	15.3113	27.2821	13.287	30.8285	29.2006	7.73834	33.8591	27.6151	11.9031	32.8558	29.5773	20.5863	19.1001	23.4819	7.32461	17.0462	31.662	21.0816	19.9824	24.6531	26.8933	11.159	8.31083	14.972	20.8003	20.3939	22.0834	17.8998	20.7822	21.2892	19.4396	19.0905	16.3033	12.9832	8.20021	14.2548	13.7339	13.3188	18.0317	21.334	30.8549	26.0873	21.715	21.8882	27.3731	19.6841	17.5862
1191	XM_030622946.1	0.069925	0.142323	0.751308	1.03698	0.134317	0.50534	0	0.592652	3.27702	0	0	1.53936	1.13484	2.49049	0.304406	0.880079	1.19344	0.564442	0.243907	0.653194	0.590216	0.624089	0	0.047605	0.023221	0.202781	0.194699	0.250614	0	0	0.321601	0.122016	0.294574	0.031471	0.029994	0.071649	0.065435	0.041465	0.272303	0.070605	0.603102	1.65183	1.242	0.681368	0.18928	0.977932	0.092321	0
1192	XM_030622947.1	0.325895	0.471564	0.343503	0.628452	0.408195	0.502098	0.079401	0.28333	0.40746	0.444698	0.274007	0.68218	0.274627	0.197093	0.575919	0.078154	0.622513	0.643903	0.593781	0.643986	0.380708	0.459063	0.322232	0.317293	0.526665	0.302674	0.29476	0.313549	0.735427	0.40845	0.232492	0.475182	0.562082	0.251398	0.404778	0.329104	0.375897	0.302018	0.268877	0.342284	0.631744	0.938955	0.44882	0.505499	0.501547	1.04197	0.354325	0.184578
1193	XM_030622948.1	0.031171	0.031505	0.031625	0.204288	0	0	0	0.020503	0.188165	0.553308	0	0.108895	0.439215	0.168686	0.017095	0.13896	0.036454	0.258018	0	0	0	0	0	0	0	0.047145	0.032025	0	0	0	0	0	0	0.106953	0	0	0	0	0	0	0.061029	0.0809	0.048869	0.129307	0	0.027879	0.122407	0
1194	XM_030622949.1	0	0.102352	0.28218	0	0	0	0	0.330867	0	0	0	0.704578	1.09675	0	0	0	0.64867	0	0	0	0.96345	1.23994	0	0	0.226159	0	0	0.374152	0	0.764014	0	0.603611	0	0.450397	0	0	0.535353	0	0	0.57252	0	0	0	0	0	0	0.402978	0.161489
1195	XM_030622950.1	0	0.099079	0.069006	0.084178	0.789051	0	0	0	0.318977	0	0.687114	0.504325	0	0.204668	0.806067	0	0	0	0	0	0	0	0	0.28331	0.272059	0	0	0	0.131043	0	0.457708	0	0	0	0.092797	0	0	0	0	0	0	0	0.187628	0	0	1.73405	0	0
1196	XM_030622951.1	0.275102	0.190142	0.341119	0.60335	0	0.707836	0.447703	0.268319	0.298706	0.727514	2.48977	0.676686	0	0.642136	0	0.11129	0	0.487907	0.36124	0.837001	0	0	0.328554	0	0.170368	0.656272	0.355812	0.059203	0.384033	0	0	0	0.676649	0.112206	0.274241	0.144554	0	0.643771	0.324036	0	1.64825	1.6884	1.37047	1.09341	1.40112	0	0.917027	0.292221
1197	XM_030622952.1	17.3029	3.9076	4.65579	6.76477	11.4685	12.1237	6.05583	4.14121	5.97531	5.11984	6.69854	6.52739	9.57024	7.28453	2.26564	1.25654	14.4836	12.44	10.4974	15.9082	15.0069	15.1892	13.6276	6.19853	20.029	12.5574	13.4262	21.4062	16.0287	16.5967	17.0872	15.0267	15.4265	19.6353	11.3517	11.9397	13.998	20.012	9.9007	15.3954	11.3666	9.67936	8.6363	9.58478	8.07695	8.84069	18.1771	15.93
1198	XM_030622953.1	1.07887	1.96169	3.06169	2.61659	3.44942	4.12085	3.14677	2.43834	3.11592	4.57659	6.55003	3.05061	4.02045	3.68068	4.84729	0.98046	2.46952	2.94374	3.31963	2.61828	3.56481	3.52016	1.85314	0.647001	1.66997	2.37126	1.83058	2.57762	1.97859	2.19771	2.13144	2.95813	2.12397	2.00918	0.79958	0.928707	2.01163	1.23214	1.41518	1.92817	3.88465	3.37365	3.92996	4.08195	3.61418	3.75286	3.65096	1.66779
1199	XM_030622954.1	7.57623	10.1638	13.442	12.9691	19.0173	19.4017	13.273	13.7652	16.4081	15.9965	18.0945	11.9965	17.1261	18.6855	33.5602	9.22921	12.915	13.5986	14.4365	15.4542	14.9191	15.9949	8.45913	5.71164	12.7846	15.913	14.488	16.5397	13.5805	13.7078	14.7498	15.4326	14.0456	14.3429	8.67863	7.25958	13.7139	14.0093	11.1606	13.5854	22.2045	25.7238	22.7916	19.4477	19.8506	22.0913	12.6396	14.3827
1200	XM_030622955.1	0.190107	9.18319	0.196708	0.068109	1.11361	0.522176	0.437774	0.093433	0.540937	0	0	0.256072	0.211764	3.2224	0	0	1.56829	2.41773	1.24325	1.29781	1.19312	1.77585	0.691419	0.477502	0.709342	1.53505	1.64993	1.12622	1.35347	1.53562	1.96872	1.75737	0.365745	1.55518	0.615747	0.918775	1.42818	1.49035	0.505988	0.727369	0.318286	0.553747	0.251157	0.383648	0.364878	0.447965	0.202245	0.868193
1201	XM_030622956.1	1.52877	73.358	0.35323	0.774546	6.89164	1.68595	32.9599	0.186677	0.26742	0.104388	0.041685	0.33381	0.110574	0.057911	2.07476	0.069175	4.99262	4.56967	2.94308	5.05201	9.47039	2.18369	4.91789	3.3663	9.18563	7.93334	6.52689	4.94431	14.5536	14.4665	13.2528	13.5569	6.24764	37.7325	22.0875	63.0717	58.5449	42.8048	54.6213	54.7865	1.0647	0.612127	0.848547	0.661657	0.429569	0.814484	12.8912	17.4167
1202	XM_030622957.1	6.62111	716.291	320.268	2228.36	36.2307	399.881	2175.31	81.0911	197.542	9.73408	6.3497	220.383	162.608	178.409	58.1156	37.508	218.859	343.412	157.11	238.786	284.156	302.224	139.771	128.077	322.535	244.813	352.164	312.28	248.595	258.152	223.221	204.759	239.218	586.26	296.562	575.78	371.451	477.586	379.815	448.722	89.7819	122.482	63.8568	61.9603	44.278	35.9656	9.73629	236.268
1203	XM_030622958.1	0	0.995711	0.060524	4.02298	0.630815	0	2.2954	0	0.348634	0	0	0	0	0.321317	0	0	3.66191	1.93885	0	3.40113	0.978089	4.13895	1.15519	0.567091	3.44029	1.87083	0.269545	2.15158	4.20509	0.666351	1.01468	1.07183	1.98554	4.37629	1.74683	4.33541	3.55071	4.59942	3.4904	1.77321	0	0	0	0	0	0	0.073902	2.26008
1204	XM_030622959.1	2.79397	0.659536	0.947631	1.67724	1.51652	1.55001	2.00291	1.23062	1.80118	2.08253	1.15059	2.044	2.02854	2.43873	2.53956	0.235483	0.814952	1.24281	0.778065	1.17649	1.23798	1.23307	0.912106	0.714913	0.921606	1.13994	0.74734	1.16444	1.51671	1.09992	1.0516	0.939746	0.76467	1.57607	0.843563	0.712774	0.909035	1.23626	1.42602	0.728314	3.47087	3.24073	2.34877	1.86348	2.38693	3.33059	1.67753	0.953386
1205	XM_030622960.1	2.14705	1.06925	23.8957	31.1662	5.40666	20.4472	0.950569	25.9542	44.8842	144.038	7.75925	0.714724	18.3544	59.4963	22.4102	36.4724	119.785	78.894	43.2829	108.016	127.983	129.533	12.436	8.06956	13.9984	22.0488	31.6644	24.9721	14.4196	11.5791	17.6353	16.2485	22.4391	9.32174	4.33164	4.26831	5.54029	3.29853	2.25704	6.22138	7.66107	12.5654	10.6953	26.6555	10.6521	14.1774	34.2918	7.08871
1206	XM_030622961.1	8.15549	231.011	210.057	485.495	235.425	311.189	257.965	255.85	423.582	73.2623	34.2368	95.4675	336.97	396.478	183.285	229.047	254.989	245.29	211.563	232.204	281.017	294.065	145.164	61.9578	144.298	176.639	192.228	213.055	154.969	138.883	152.8	147.384	162.733	174.035	105.265	65.1433	144.182	145.102	120.079	124.228	316.956	344.769	352.688	537.315	399.093	310.926	70.6268	169.267
1207	XM_030622962.1	2.08189	2.54182	6.59777	4.20951	3.68746	6.82634	2.20733	3.98473	6.55386	2.38761	4.39517	11.7463	8.52617	9.15989	4.72249	1.22566	7.82611	11.5649	10.968	9.13255	11.7583	13.1787	3.58739	1.45649	4.85209	6.63218	7.12323	7.31117	3.87122	5.04624	4.30175	5.7149	4.43089	5.25652	1.88495	2.24516	4.12191	3.38846	3.64461	4.95013	11.415	15.801	15.9296	9.73174	8.51841	11.0744	5.90684	3.16347
1208	XM_030622963.1	9.6883	13.9579	6.9775	3.6453	14.2956	8.35574	4.61043	6.26193	4.07266	5.33139	9.47496	4.86325	12.7999	5.21842	13.8945	2.12664	12.4068	10.1673	10.2858	10.2093	11.6704	10.828	8.12794	3.35661	8.13796	9.49812	9.90765	12.3051	9.66511	8.69971	9.88385	9.4353	9.16585	9.0878	7.79049	5.30907	7.7119	9.6671	8.09261	9.57778	9.34777	12.1575	12.7864	12.0148	13.5938	12.2723	10.2903	6.82774
1209	XM_030622964.1	1.39377	1.29478	0	0.028781	2.91549	0.059441	0	0	0	0.03693	0.018579	0.062794	2.56627	0.074357	1.44341	0	0.134702	0.058878	0.450295	1.10542	0.122041	0.251718	2.14924	0.724354	0.674267	0.770975	2.66199	5.91227	3.92696	1.2432	1.9504	0.972877	2.54035	10.396	0.835123	0.444438	4.36647	2.01992	0.470692	3.13103	0.028627	0.072018	0.06769	0.178779	0.092809	0	3.51903	0.179174
1210	XM_030622965.1	11.6839	1.81302	0.783963	4.23569	5.60069	0.876121	4.85126	0.744146	0.744333	42.5842	11.3978	0.704965	2.60028	0.828596	2.39236	0	2.80457	1.98784	2.45697	3.83423	3.23793	3.48559	3.5695	1.40356	4.96805	5.49451	4.51317	3.6915	4.92514	5.71479	4.39499	4.0738	3.34245	4.70527	2.73217	2.23285	2.57357	3.86045	4.05565	5.22534	7.39568	9.19307	6.03155	7.44361	9.82899	8.07235	2.15151	0.937265
1211	XM_030622966.1	0.334063	0.159099	0.128474	0.320899	0.399106	0	0	0	0	6.82087	1.45721	0	0	0	0.239227	0.190369	0	0	0	0	0.229508	0	0	1.46372	0.440556	0	0.258827	0	0	0.239612	0.258091	0	0	0	0	0.196135	0	0	0	0	0.088066	0.507702	0.274979	0	0.101421	0.308994	0.358925	0
1212	XM_030622967.1	1.2145	3.93915	2.18744	6.32391	7.21023	11.6762	3.86817	1.67971	3.49643	15.8129	3.72836	5.12427	11.6219	9.15127	7.65128	4.38608	10.7471	10.8596	6.74012	6.76849	12.0135	19.0299	10.4196	2.65841	11.0841	5.35769	9.64854	11.1291	13.3135	10.4598	11.8595	5.06341	9.07364	22.5195	4.15964	4.57778	10.6098	6.28189	2.20695	5.41848	3.2185	4.10489	4.40822	5.2772	3.92095	5.44083	9.1978	11.8978
1213	XM_030622968.1	18.8283	3.84894	7.44647	7.26063	10.5755	12.1614	7.18795	6.80309	10.6484	7.54325	7.98888	8.40469	15.8402	14.6203	14.3445	5.16744	8.72852	8.74315	12.0367	11.6201	11.3423	12.739	5.5614	3.53524	7.10316	6.9402	5.99282	8.00887	7.26282	6.44944	7.88758	6.55495	6.88644	8.42854	4.7696	4.96587	6.12331	6.7797	4.97946	5.39828	15.4806	14.3714	15.2909	10.4212	15.0075	13.1533	8.78253	9.71612
1214	XM_030622969.1	4.99097	3.46687	1.21003	4.8317	6.58655	2.5842	5.44442	1.1769	2.16469	1.78704	1.47033	2.17611	6.31771	3.5386	2.92152	0.31465	1.51664	1.95867	0.930951	1.73727	2.2647	2.16874	1.41767	1.66729	2.72904	0.95793	1.78971	2.52249	2.12134	2.82661	2.25501	2.11702	2.4586	3.03692	2.1523	2.17674	1.95692	1.72253	1.99375	2.862	2.99966	2.69182	1.63017	1.96232	2.4597	2.25788	6.54162	2.62511
1215	XM_030622970.1	0	0.025987	0	0.067092	0	0.078358	0	0.031992	0.056401	9.91228	0.215243	0	0	0.247258	0.202921	0.072955	0	0	0.04747	0.088003	0	0.118162	0	0	0.041476	0	0	0.046716	0	0	0	0	0	0	0	0	0	0	0	0	0	0	0	0	0	0	0.109409	0
1216	XM_030622971.1	6.23603	13.0901	13.3755	23.4961	22.7384	13.0928	15.2656	15.1756	20.7112	46.7159	62.2481	18.4383	16.5691	18.9359	18.8541	9.01717	14.9762	16.7934	12.0933	14.6421	13.9754	17.7207	12.4324	6.64393	14.992	14.5102	16.7209	15.5101	12.3542	14.1604	15.6257	16.1983	15.6091	19.3021	10.8807	10.297	14.8565	16.2595	14.3438	15.5495	23.3643	27.5381	23.8821	24.7001	30.5566	27.1247	17.9803	9.31992
1217	XM_030622972.1	1.75098	2.59428	1.90348	2.85217	3.70421	2.96079	4.7732	1.54711	1.96952	3.82342	7.3558	2.5107	0.319132	2.45972	3.70177	3.17348	1.69824	1.40181	2.73094	2.83055	3.4722	2.44748	2.51247	0.82329	2.12158	3.76052	1.92442	4.88828	3.4394	2.52468	2.76924	2.39474	1.75022	1.05645	0.62769	1.65663	3.39629	4.22267	2.41739	1.84877	6.19056	2.40925	5.5358	4.72515	4.61699	2.99717	3.34189	1.40233
1218	XM_030622973.1	8.10008	26.3752	2.5316	3.29741	15.5455	4.69158	2.14846	1.63094	1.55742	4.95941	2.29122	3.21576	8.89124	1.82779	1.21121	0.22325	13.9673	12.9824	6.52229	8.79148	15.1649	15.0433	13.4695	5.70463	17.1461	12.8387	12.8341	17.761	11.0842	16.2302	16.2835	14.8792	11.2339	15.0169	8.65682	7.46781	8.59623	12.2802	10.2319	11.6146	6.96307	9.49837	12.2888	10.6362	13.8787	8.9375	20.6636	5.44564
1219	XM_030622974.1	1050.29	29.0273	3.64724	36.7168	17.317	7.21881	70.6518	1.99978	8.69501	10.09	62.432	1.89519	22.9099	3.33143	15.5394	0.962933	5.02316	9.75046	5.68225	6.99255	5.75471	4.40264	7.71886	9.84042	20.5737	13.2985	19.6135	16.2548	8.59425	16.5765	14.2909	14.4153	8.07211	25.2394	48.1945	45.1441	24.2112	28.3648	45.7032	32.6507	1.54215	1.2723	1.3659	2.59769	3.46725	2.54445	28.4094	15.2524
1220	XM_030622975.1	108.017	101.903	105.686	126.037	167.24	160.97	129.854	128.497	134.039	114.589	400.928	115.169	105.474	143.764	208.09	70.3319	116.24	113.172	104.413	126.417	134.166	132.846	84.5133	59.2336	116.099	127.505	123.21	142.707	139.672	117.554	128.92	138.344	134.685	135.862	112.155	104.225	170.375	175.417	153.525	159.136	229.425	222.87	259.415	239.5	243.981	241.727	179.041	122.485
1221	XM_030622976.1	0.456996	26.8777	6.335	5.71747	22.2024	7.74502	2.57579	4.67579	4.14223	17.0258	5.00704	1.15429	1.05271	2.91888	0	2.71417	30.5179	36.789	14.4784	26.908	41.1205	39.3422	20.0791	13.8366	21.4663	37.076	35.7763	34.5512	40.8751	27.9974	25.7822	25.4645	28.4695	31.2393	28.0291	12.886	22.7084	25.8246	21.2825	30.5034	58.1778	49.8255	42.7035	51.4672	42.02	44.818	1.18097	8.26432
1222	XM_030622977.1	0	3.37864	0	0	0	0	0	0	0	0	7.28773	0	0	0	1.80242	0	0	0	20.5178	0	0	0	0	0	0	0	0	0	0	0	0	0	0	0	0	0	0	0	0	0	0	0	0	0	0	0	0	0
1223	XM_030622978.1	0	0	0	0	0.51278	0	0	0	0	6.13592	0	0	0	0.058362	0	0	0.459991	0	0	0.281868	0.76658	0	0	0	0	0	0	0	0.871574	0	0.620714	0	0.592206	0	0	0	0	0	0	0	0	0	0.890407	0	0.453553	0	0	0
1224	XM_030622979.1	0	0	0	0	0	0	0	0	0	0	0	0	0	0	0	0	0	0	0	0	0	0	0	0	0	0	0	0	0	0	0	0	0	0	0	0	0	0	0	0	0	0	0	0	0	0	0	0
1225	XM_030622980.1	0.094927	0.076557	0.297624	0	0	2.02582	0	0	0	0.274391	0	0	0	0	1.62623	0.99338	1.89948	0	0.193848	0.673827	3.15294	1.29233	4.56096	1.02679	1.28702	2.06263	4.45962	4.75466	4.03604	6.28749	1.06591	1.49558	11.103	14.2391	0.742692	0.880172	9.16033	0	2.80938	2.98821	0	0	0	0	0	0	0	0.139024
1226	XM_030622981.1	6.57263	55.3355	33.6345	84.0578	225.456	52.9717	27.4975	30.568	37.1119	329.472	127.642	9.65474	7.77021	25.9791	0.586394	22.5434	218.346	165.378	99.6861	268.32	283.283	289.571	108.897	63.0199	142.411	172.913	203.539	164.542	168.126	191.348	169.774	180.656	194.672	172.335	143.949	126.034	120.23	192.879	116.49	151.422	417.902	470.712	300.863	337.84	294.122	247.041	19.0555	62.1174
1227	XM_030622982.1	0	0	0	0	0	0	0	0	0	0	0	0	0	0	0	0	0	0	0	0	0	0	0	0	0	0	0	0	0	0	0	0	0	0	0	0	0	0	0	0	0	0	0	0	0.196684	0	0	0
1228	XM_030622983.1	0	0	0	0	0	0	0	0	0	0.136653	0.607832	0	0	0	0	0	0	0	0	0	0	0	0	0	0	0	0	0	0	0	0	0	0	0	0	0	0	0	0	0	0	0	0	0	0	0	0	0
1229	XM_030622984.1	175.876	30.9067	17.9729	21.6183	14.1771	40.2622	20.4575	9.64705	11.4955	75.1004	17.9199	7.82829	38.0256	17.2603	100.666	5.02239	28.5471	29.4977	32.3991	26.3892	28.0226	23.3766	17.877	8.707	21.3603	20.1648	24.4325	19.6626	30.3614	25.6494	23.1627	18.7148	33.3815	23.5762	21.6443	18.3581	26.8824	14.7985	18.0911	18.8815	56.6398	23.4369	24.5196	23.3259	21.464	22.7532	25.7825	58.4967
1230	XM_030622985.1	35.4403	74.1268	69.9735	62.458	149.68	77.7735	44.0395	61.5597	69.129	16.7477	61.3597	87.0414	90.8818	91.68	50.0038	22.2979	89.9591	127.914	63.8544	65.6098	103.743	141.981	60.8034	25.2603	76.5822	69.4013	71.0783	102.071	79.5824	74.8038	84.9423	83.8941	74.6484	99.4673	63.2485	48.5948	63.2109	61.6256	49.6652	63.4069	75.7	94.2642	96.2569	70.5267	77.6629	95.0953	65.0792	75.1879
1231	XM_030622986.1	0	0	0	0	0	0	0	0	0	0	0	0	0	0	0	0	0	0	0	0.055704	0.073871	0.075324	0	0	0	0	0	0	0	0	0	0.069477	0	0	0	0	0	0	0.127071	0	6.47284	9.50361	4.66852	8.75534	10.2526	8.40156	0	0
1232	XM_030622987.1	0	0	0	0	0.293003	0	0	0	0	0.052518	0	0	0.232129	0.113724	3.61325	0	0	0	0.187068	0	0.214128	0.419071	0.236791	0	0	0.306328	0.21381	0	0	0	0.15621	0	0.300596	0	0.110031	0.117128	0	0	0.15318	0.245468	0.808622	1.32991	1.00226	0.215813	0.236636	0.643667	1.84828	0
1233	XM_030622988.1	388.806	230.545	6.99377	8.30754	46.2637	16.7432	11.1596	10.7037	8.4932	3.76609	1.0539	7.51424	34.1836	5.28642	27.2791	1.48695	134.301	59.7113	138.532	188.662	111.099	171.097	47.0605	42.5505	66.7885	95.4011	151.339	99.6668	60.4911	126.281	112.568	129.045	78.1052	105.595	32.194	58.4517	140.706	58.4514	69.2534	180.137	408.656	639.371	262.883	113.448	61.3535	138.431	55.417	35.1379
1234	XM_030622989.1	7.57941	4.70194	1.77255	11.4431	13.0748	6.79603	7.3073	0.60445	0	0	0.673306	4.74317	3.29443	2.83313	30.6578	0	13.3378	16.9569	17.1234	25.0835	15.6478	17.6098	11.7113	6.24115	17.0925	13.9176	18.7491	16.5774	13.2062	22.1055	23.2256	16.9678	15.8165	13.8274	4.75981	4.08855	4.70031	7.74419	7.93302	8.57095	11.0906	28.6079	22.1033	14.7993	10.5547	21.2649	34.8243	4.12008
1235	XM_030622990.1	0	0	0	0	0.579222	0	0	0	0.600696	0.830904	0	0	0	0	0	1.76683	0	0	0	0	0	0	0	0	0	0	0	0	0	0	0	0	0	0	0	0	2.5646	0	0	0	0	0	0	0	0	0	25.9126	0
1236	XM_030622991.1	0.345627	0.017515	0.011154	0.023062	0.6278	0	0	0	0.018929	0	0	0.030748	0	0.042468	1.00242	0	0.079695	0	0.129274	0.032261	0	0.126224	0.046822	0	0.284845	0	0.148604	0.155637	0	0.156429	0	0.078982	0.142558	0.038504	0	0.049646	0.043486	0.338206	0.06003	0.046245	0.076992	0	0.180701	0.041866	0.064215	0.137895	2.01969	0.08072
1237	XM_030622992.1	0	0.227066	0.037197	0	0	0	0	0	0	0	0	0	0	0	1.09887	0.12263	0	0	0.089128	0	0	0	0	0	0.092233	0.155463	0.215852	0	0	0	0	0.126482	0	0	0	0	0.743178	0	0	0.127837	0	0	0	0	0	0	0.214794	0.173038
1238	XM_030622993.1	0	0	0	0.53256	0	0	0	0	0	26.7856	7.96098	0	0	0	0.064957	0	0	0	0	0	0	0	0	0	0	0	0.109395	0	0	0	0	0.132353	0.312025	0	0.233701	0.139722	0.268176	0	0	0	0	0.203995	0.446921	0.895833	0.435299	0.465931	0.184903	0
1239	XM_030622994.1	50.6908	74.8869	134.014	84.0811	137.003	106.478	110.533	164.632	145.669	144.849	356.586	154.207	83.8797	113.995	207.967	58.1415	90.8354	102.578	89.192	100.318	106.444	106.39	67.6218	40.1377	83.0743	100.884	90.5805	90.2888	83.6252	90.8869	100.224	95.9734	89.1027	91.3873	86.4319	63.2826	85.5989	71.3357	80.9577	90.3803	113.56	153.98	129.891	100.567	104.712	137.077	63.5648	97.1935
1240	XM_030622995.1	0.781174	4.38538	4.46616	5.338	9.6741	24.7923	2.16818	4.34309	4.69142	49.4263	42.5077	2.81276	4.50794	21.7853	58.0413	6.37444	30.5995	42.5062	30.3825	31.3759	33.9711	42.0573	15.3772	6.9084	21.4512	19.8243	19.7303	20.7116	26.9677	27.3419	19.3938	20.5638	22.6541	19.568	7.51792	8.03968	11.9211	7.52076	9.92715	15.0766	5.35155	15.1827	10.4022	11.4693	7.49451	8.05904	8.53068	28.1677
1241	XM_030622996.1	10.5165	98.125	18.2955	51.2666	513.774	53.3327	62.2456	79.0061	221.123	12.1415	11.292	88.3901	174.256	173.971	99.6092	119.462	126.794	139.164	103.832	74.581	123.952	156.422	240.697	109.049	389.183	274.213	299.549	258.484	232.394	417.49	539.238	375.49	201.4	357.256	229.249	194.981	264.539	230.656	251.201	330.946	157.979	122.588	130.169	205.886	249.888	231.529	96.7839	141.789
1242	XM_030622997.1	7.96346	4.22026	16.3171	6.3188	1.31011	20.5088	1.01821	13.2292	11.1341	54.4034	22.9358	4.95187	5.4799	11.6439	58.2249	6.08165	7.11465	6.29828	6.36129	5.6222	5.92634	7.25392	6.13535	2.07144	5.86001	6.58949	7.03363	10.1543	8.83781	5.60495	3.94284	5.362	7.52795	16.6513	1.55243	0.991802	9.4198	1.15728	0.906549	6.44839	2.55196	5.52961	7.29068	5.59898	2.74162	3.55998	1.41958	7.67245
1243	XM_030622998.1	0.083296	0.737878	0.442609	0.123429	0.080417	0.254834	0	0.209564	0.104444	2.36641	2.22921	0.01484	0.391118	0.511734	2.23819	1.01521	0.324072	0.462296	1.65666	0.424029	0.373284	1.1005	0.37117	0	0	0	0	0.342407	0.135165	0	0	0.216506	0.244901	0.535088	0	0	0.341518	0	0	0.250007	0.439466	0.425599	0.160881	0.111091	0.332674	0	0.194336	0
1244	XM_030622999.1	2.3071	0.444693	2.69163	1.0175	1.4326	3.45984	0.372477	3.04196	3.43873	6.78964	0.440035	1.53435	1.24513	3.3596	25.9205	1.85655	1.43618	0.180764	0.87545	0.598737	1.57931	1.2663	7.03309	2.30159	7.08967	2.49611	6.27917	10.1957	7.15676	5.64947	5.00308	4.33296	5.35728	16.7597	1.29371	1.94966	6.08766	2.81087	2.93095	8.70244	0.527529	1.78862	2.40775	2.18158	1.76379	1.29105	0.162306	0.165076
1245	XM_030623000.1	155.213	80.5841	67.7795	64.1292	295.04	132.129	87.3983	48.623	45.7256	126.075	81.8312	33.6343	101.814	52.3346	93.8037	24.0869	86.5702	95.0269	90.18	72.34	105.419	139.088	81.0529	28.0886	99.3416	71.6751	75.3778	101.692	81.844	97.9201	95.7324	84.5723	80.9274	97.9038	76.3301	54.0493	75.0215	63.0923	68.5183	70.8333	54.5836	73.5842	63.9756	64.852	64.6525	76.2447	32.1674	131.159
1246	XM_030623001.1	0.370982	0.083954	0.148066	11.6498	0.20154	2.35471	0	0.123238	0	622.133	193.162	0	0	0	0	0	1.33162	1.08794	1.30155	0.983894	0.899504	1.73706	3.72054	1.83333	4.71742	4.63395	3.89902	6.55422	1.8012	1.56487	3.32145	3.66511	4.59417	2.44477	3.0982	6.50703	3.45585	2.05077	7.01584	6.80245	0.230897	0.648142	0	0	0.085345	0.107918	10.0879	0.439787
1247	XM_030623002.1	2.9277	777.96	1.10597	0.846082	0.315144	2.98749	0.196494	1.5377	1.6791	0.462439	0.777461	2.53577	2.66697	0.272273	0.085366	0	0	0	0	0	0	0	0	0	0	0	0	0	0	0	0	0	0	0	0	0	0	0	0	0	0	0	0	0	0	0	56.246	0
1248	XM_030623003.1	193.594	90.5008	116.176	90.5647	106.545	134.86	82.2658	71.3551	77.1842	214.32	118.362	68.3391	167.079	85.1192	70.7734	27.5389	157.791	123.658	133.665	156.314	174.406	228.539	95.8821	35.4003	91.8748	101.83	126.741	108.333	91.1887	100.543	116.9	100.629	88.2803	85.4956	60.6215	52.3454	76.7035	51.2263	64.7397	61.4333	147.236	168.814	103.801	103.1	77.9259	77.836	38.3153	160.934
1249	XM_030623004.1	8.47961	2937.3	4.42332	3.85599	0.231001	5.23616	1.07256	7.23587	7.50507	2.70852	0.864578	6.51506	8.68739	0.271307	1.07106	0.390815	0	0	0	0	0	0	0	0	0	0	0	0	0	0	0	0	0	0	0	0	0	0	0	0	0	0	0	0	0	0	251.956	0
1250	XM_030623005.1	139.818	207.009	550.259	223.98	365.271	566.581	209.942	599.612	620.299	79.0707	654.414	695.599	302.951	283.532	380.526	188.665	274.076	386.068	465.3	184.229	317.999	279.617	210.438	95.362	239.755	263.112	273.676	275.586	250.883	260.898	264.669	231.551	246.614	259.413	130.109	152.229	251.125	79.095	211	269.97	447.153	456.156	401.93	546.014	510.465	483.417	156.464	332.578
1251	XM_030623006.1	75.6512	43.3151	62.37	101.349	73.2028	86.2903	63.2827	112.196	235.949	369.812	266.739	86.0858	101.632	152.044	338.016	137.595	63.5294	49.9061	37.9632	84.474	70.5719	64.6808	34.3727	24.12	48.1388	66.2687	59.008	53.558	55.114	53.2265	53.748	61.1733	62.8006	48.4514	45.5066	31.3519	66.2447	64.1087	56.2046	52.9434	240.818	294.105	258.822	224.919	274.881	214.316	55.682	59.2355
1252	XM_030623007.1	10.1806	4.5089	5.11263	5.34907	6.60947	7.62177	5.972	4.89848	6.09827	5.62176	14.9398	6.90365	8.84545	5.68842	7.82738	2.41833	5.59961	4.66651	3.3654	5.41414	5.46139	6.5131	3.44126	2.50246	5.50445	5.40074	5.84492	5.1547	4.47254	4.79088	4.2922	4.24766	4.98448	4.66062	4.2432	3.51985	4.35539	3.48709	4.57685	4.85276	10.3347	10.6052	11.9029	10.0624	10.9866	10.7479	4.73371	6.3694
1253	XM_030623008.1	2.61332	0.331627	0.857889	0.635362	0	3.17864	0	1.40104	0.357258	0	0.116893	0.029312	1.6846	0.63961	0.867209	0	1.89336	4.83238	5.97296	2.04088	1.44905	0.535498	1.09058	0.23016	1.49278	1.40273	0.50843	2.45755	0	0.361684	0.208618	1.07367	1.29816	0.694278	0	0.181047	1.31299	0	0	0.391944	0	0.149163	0.241215	0	0	0	0.104054	6.38695
1254	XM_030623009.1	0.499065	3.58898	3.7679	1.65082	6.57031	5.76887	1.58358	3.9616	4.0534	1.73041	11.8543	4.98219	5.1649	4.30675	5.33429	1.5076	4.1465	4.35402	2.93192	4.01023	5.16889	5.88246	3.0087	1.1757	4.32196	4.56883	4.54198	4.51621	4.25803	4.5511	4.8079	4.53414	4.91042	4.76354	2.63633	2.12034	4.35023	2.81927	3.87997	4.55288	6.26865	9.2098	7.35591	6.79995	7.46459	8.85842	4.00638	3.89325
1255	XM_030623010.1	9.3183	15.3666	21.1012	20.2955	26.2398	29.6598	18.9178	25.7148	21.5727	10.4546	26.8919	20.8287	24.0297	24.9569	26.8779	8.44962	17.0948	22.521	25.0688	20.2256	21.4036	21.7929	12.8977	8.26241	16.5985	23.605	15.887	21.1574	18.7389	15.3488	18.3563	19.3595	17.7976	17.4183	12.3385	8.78793	17.5998	16.6668	15.5593	17.719	35.8863	32.8925	35.4834	34.3191	34.3066	36.7214	22.1079	19.1658
1256	XM_030623011.1	1.78134	1.82601	5.25533	1.54248	9.74015	2.5111	3.5535	3.67771	5.42767	0.966155	4.96968	2.55403	8.58101	4.80521	5.50215	1.28979	2.51418	7.72603	2.58461	2.80039	3.2071	3.99508	2.3257	1.39487	1.83812	1.94452	3.96287	6.33845	1.59588	2.36361	3.17439	1.87145	3.67531	4.55102	2.86134	2.41063	4.07875	2.28573	2.88144	5.99953	5.45493	6.5666	3.6302	2.48856	3.61027	6.01526	2.71019	2.41068
1257	XM_030623012.1	26.0184	141.768	299.775	266.768	186.09	217.221	126.488	297.567	573.227	53.0767	188.012	1019.75	269.725	238.986	120.482	131.696	173.318	193.586	150.965	195.917	203.894	168.476	96.3337	52.8228	100.197	159.217	170.497	178.879	132.141	145.108	154.94	166.214	166.675	130.766	98.4476	73.8707	140.376	129.949	105.902	144.636	257.611	291.644	322.074	214.097	229.741	295.386	138.54	151.871
1258	XM_030623013.1	5.90278	2.57854	4.22262	3.21612	5.59781	9.01919	4.4992	3.31775	4.27772	1.88708	4.79955	5.50361	5.06897	4.83321	5.9773	1.357	5.79479	6.08711	3.45596	5.84599	5.32124	6.90364	2.96253	0.936427	4.50271	3.93079	4.22463	5.27868	3.29198	4.82302	4.00268	3.86738	4.90452	3.83094	3.21456	2.00794	3.65358	2.87748	3.51938	4.2786	4.35868	5.40409	4.35311	4.04085	6.51633	5.98765	5.01512	3.88877
1259	XM_030623014.1	3.75564	16.195	20.4604	9.28832	26.9598	29.7749	18.1794	27.4449	24.1713	19.6421	49.3199	22.3711	17.7815	11.1465	32.88	8.03072	10.2056	19.8222	24.6043	10.032	11.9642	10.0966	6.28789	4.16214	10.343	14.5725	11.9345	12.9908	14.5116	11.2861	11.3374	14.2013	12.8758	9.48578	8.90946	2.92296	10.2638	5.61853	7.8074	8.10472	37.0816	33.0441	41.7521	36.8999	35.9405	43.9746	12.2687	14.0102
1260	XM_030623015.1	44.8626	7.61301	0.13808	19.858	18.5342	1.78622	0.610869	0.088038	0.467856	996.736	327.922	0.059552	11.5861	0.126746	0.173659	0.103174	7.81879	1.32357	1.85239	5.90956	2.94052	1.93667	63.0717	19.3131	184.111	29.9067	58.5748	36.3258	58.4708	91.5467	106.805	109.918	75.091	46.5669	213.795	456.178	59.7531	165.314	117.372	99.8479	1.72384	1.16901	1.16918	1.27089	0.77247	0.95349	20.2573	4.72218
1261	XM_030623016.1	0.068263	0.440477	1.16747	0.428694	1.04229	1.79934	0	0.884672	0.842289	0.925482	4.93232	0.723338	0.750825	0.756655	1.40599	0	0.439771	0.253563	0	0.811776	0.606045	1.14827	0.793403	0.310754	0	0.547432	0.749914	1.24635	1.07394	1.00115	0.535011	0.704413	2.25605	0.236811	0	0.751593	0.824019	0.721639	0.264471	0.548598	3.00437	1.11173	1.37344	0.746993	0.759656	1.02397	0.319771	1.22664
1262	XM_030623017.1	1.57802	8.93562	8.84881	9.07872	14.4983	13.3234	14.5017	11.547	9.76973	14.9222	71.2852	11.8877	13.0372	10.913	18.7696	5.89524	17.3801	16.2508	19.6731	13.4797	14.8473	20.2941	8.98245	3.28923	11.8879	13.5505	11.1305	12.3393	11.2944	13.9481	13.4814	10.2617	11.1239	13.8657	8.65771	5.89546	9.79097	7.58153	8.58939	12.7658	22.5664	24.7414	22.5661	22.0569	23.4261	26.2403	10.7455	16.7309
1263	XM_030623018.1	8.8071	5.68085	7.79952	6.6539	11.4009	9.50567	2.35453	5.91629	9.96286	2.12099	2.85202	18.3835	15.4086	13.0038	4.47616	3.06123	8.14111	10.2728	5.55035	6.02457	9.18743	9.23268	4.1904	1.48934	5.22413	3.91994	5.36212	6.34301	4.26797	6.3012	6.58797	5.69821	5.8747	4.84516	6.20153	3.41394	3.68619	3.58668	4.93545	4.49824	14.5445	16.5795	17.4995	12.9563	15.5701	14.0869	16.6267	4.06787
1264	XM_030623019.1	96.2869	5.9846	28.5381	50.9516	9.21254	43.7058	31.3521	23.223	42.0878	0.791094	0.928226	54.3575	116.94	65.7165	18.1933	34.4779	47.3589	47.3239	39.1812	54.9547	51.3115	54.1365	22.0848	5.9839	22.1874	19.5888	28.2133	20.4228	13.6979	25.4355	28.5104	14.7023	39.2072	10.0984	6.52988	4.15796	7.23525	7.37254	3.61947	4.05578	94.1438	94.3245	69.0625	93.1507	69.0136	48.8016	86.8861	85.9449
1265	XM_030623020.1	39.4011	110.758	196.836	172.4	180.757	180.062	90.7856	251.345	243.753	120.503	223.03	245.541	183.404	174.185	220.306	72.9859	80.5227	116.831	106.778	48.845	84.2526	82.6084	48.5574	20.254	71.3052	71.3769	76.0744	77.8288	84.0469	80.451	80.9817	71.7572	80.9528	68.7629	47.4198	34.1901	81.5756	31.7569	59.5704	58.2589	273.974	272.269	259.56	281.895	278.809	265.899	108.264	108.462
1266	XM_030623021.1	0	0	0.54328	0.440582	0	0	0	0.98422	0.882918	0	0	0.444761	0	1.01022	1.56488	0	0	0	0.684608	0	0	0	0	0	0	0	0	0	0	0.42941	0	0	0	0	0	0	0	0	0	0.123122	0	0.162818	0	0	0	0.611037	0	0
1267	XM_030623022.1	0.193356	0.431433	2.71807	5.37405	0.389123	0.611938	0.522531	5.65589	9.60948	0.018433	0.016506	5.48433	5.5922	5.18904	11.778	2.42631	0.304851	0.385492	0	0.59029	0.443186	0.488333	0.231793	0.250798	0.785215	0.339865	0.117944	0.07213	0.659692	0	0.460533	0.796174	0.534442	0.488742	0.908056	0.487402	0.508004	0.718682	0.315684	0.123106	2.74107	2.70464	2.2482	2.88848	2.90098	2.31876	0.444769	0.333876
1268	XM_030623023.1	9.13438	2.53546	2.83322	6.15414	3.77555	11.1696	6.18239	2.84812	4.8934	6.44581	0.786892	0.921758	2.83005	8.24539	2.00243	2.36442	7.17093	5.4311	4.36735	7.39866	8.58557	7.96219	4.85993	2.40636	8.00636	6.89119	6.23888	6.55936	6.92173	5.72822	6.93628	6.74174	5.75582	6.09612	5.60217	5.03461	5.91297	3.60018	5.53782	5.31641	5.2302	3.99528	6.04902	6.49071	6.00282	7.96819	30.5514	3.78796
1269	XM_030623024.1	11.0999	44.7446	60.701	18.4276	4.60296	137.373	13.6453	15.0927	4.00118	0.036526	0.176944	1.71419	3.58061	8.53406	0.172905	1.86598	53.3693	45.5399	34.4149	67.6915	68.5586	72.135	33.9087	14.1632	37.504	48.9653	56.6459	35.5213	41.0484	39.4032	49.7465	33.4769	49.6238	36.009	11.5901	4.89698	40.7078	14.0755	14.2998	18.4704	0.757839	1.10302	1.13474	1.78659	1.10106	1.14938	0.376286	230.962
1270	XM_030623025.1	9.49078	5.889	13.9326	73.1703	8.93961	16.1548	1.06735	18.7219	98.7526	221.042	13.2613	39.6481	54.0243	70.7284	110.348	37.5864	20.4505	16.6018	9.7437	17.615	12.6583	10.6012	1.79982	1.47104	3.30524	5.64373	3.7974	7.00904	0.796002	2.95778	0.775379	4.60461	2.20727	2.1746	4.07698	0.959937	1.33913	5.05708	2.1964	3.25268	24.6757	29.5847	33.8671	33.7003	12.7698	19.5778	12.5977	2.09383
1271	XM_030623026.1	0.204695	0	0.024332	0	0.031946	0.391733	0	0	0	0	0	0.010604	0	0	0	0	0.18039	0.231699	0.280878	0.069386	0.313233	0.281232	2.40056	0.416111	1.18365	0.245153	2.65637	4.17757	3.21662	1.84498	4.14155	0.605859	2.35777	10.8243	1.57762	1.31935	3.44716	3.06875	0.129102	2.1272	0.256101	0	0.122565	0	0.066394	0	0	0.291967
1272	XM_030623027.1	29.1574	11.4131	12.3034	15.7486	15.4814	29.7441	27.6865	7.99298	12.6767	20.9966	14.8125	9.7345	13.2902	19.0033	20.9409	4.7641	13.7295	14.6761	13.1021	15.596	17.0274	18.4623	11.6099	6.19379	19.2205	14.6053	19.7552	17.3376	17.9732	15.6675	19.0001	15.2433	19.6493	21.3872	16.6931	15.6873	17.5042	21.4409	13.8278	15.6586	20.311	19.2437	22.3226	17.0573	18.0246	19.7921	13.9621	14.5714
1273	XM_030623028.1	0	0.566942	0.524709	0	1.20826	0.900734	1.60783	0.480353	0.856323	0	0	0.664075	1.74194	1.68167	1.0984	0	1.22996	0.985159	0.508107	1.40814	0	0.913774	1.0028	0	0.953496	0	1.56258	1.56812	0.425865	0	0.690689	0	0.977623	1.05362	0.122991	0.245626	0.877282	0	0	0	1.43899	0.649664	0	0.703454	1.20442	2.3284	2.8125	0
1274	XM_030623029.1	0.651696	0.131992	0.249156	0.798805	0.433209	0	0	0.220088	0	0.763754	0.467818	0.569237	0.399663	0	0	0	0	0	0	0	1.91886	0.53474	0	0.814411	0	0.605957	0	0	0.323323	0.755805	0	0.960634	0.533453	0.793805	0	0	0	1.17403	0.808169	0.772933	0.590354	1.24343	1.65439	1.00216	0.204482	0.44885	0.158443	0.87746
1275	XM_030623030.1	5.37688	4.95076	5.81598	2.23554	8.28494	5.82763	4.87516	10.7784	7.64029	2.79406	2.26789	9.22157	5.79155	6.44128	9.02437	2.51684	5.22357	4.84138	4.39602	4.44598	6.58092	5.32234	3.39918	1.89387	5.0172	5.56014	5.65076	5.12164	5.09129	5.93479	5.29766	5.31177	5.68074	5.0792	4.33131	3.47427	4.22321	5.65466	4.59717	5.60267	6.54838	11.0963	8.80329	7.27276	6.39256	9.2256	3.89028	3.80704
1276	XM_030623031.1	0.753391	7.10639	9.6636	6.94235	11.7136	17.5527	6.15768	12.2848	11.2346	2.76617	8.49952	17.3465	9.80034	9.76298	4.55272	3.47499	6.60966	8.56023	6.3179	7.18551	8.69079	7.56672	3.74948	2.68851	5.26023	4.44105	7.54295	8.24821	5.98901	6.67419	5.59936	8.36825	8.03959	7.07199	3.24763	1.94869	6.48147	4.27314	6.39703	5.66649	8.97426	12.4271	9.81227	9.65022	9.98456	14.4029	7.55174	8.09229
1277	XM_030623032.1	1.33199	1.63604	2.16107	0.898573	3.05286	0.60693	1.08866	0	4.77199	1.3206	2.61546	3.11205	2.40431	1.59947	2.44271	0	1.1189	0.969225	0.306915	1.48611	1.43546	2.22692	1.41654	0	1.44297	2.14407	0.959738	0.302944	1.5546	0.669867	2.02567	0	1.23514	0.882286	1.74809	0.933601	1.27082	1.59757	0	0.636034	3.41904	2.78766	2.19394	1.83	2.48024	1.3163	2.46822	0.725546
1278	XM_030623033.1	0.598153	0.93344	0.792778	2.03301	0.149391	1.16246	1.85056	0.231887	0	0	0	0.917738	1.77709	0.733078	2.15153	0	0.961094	0.594477	1.72857	0.39496	2.1985	1.83978	0	0	0	0	1.89193	1.08342	0.325279	0.392974	0	3.16247	2.46884	0	0	0	0	0	0.779554	0.482068	0	0.180245	0	0	0	0	1.10101	0
1279	XM_030623034.1	2.35633	0	0.913909	9.24034	4.86561	0.479575	3.47367	8.34117	17.2464	8.71048	1.73259	6.28433	20.4405	18.8589	3.90712	13.4299	2.88032	3.1098	0	1.9231	4.12035	1.91393	1.84272	1.68465	2.70238	2.27632	0	1.62035	0	0	0	0	0	1.81551	0	1.37972	0	0	1.62864	0	3.13036	1.80685	8.9576	16.055	11.4763	4.72046	15.8659	9.58759
1280	XM_030623035.1	3.5766	3.38851	0	3.13301	0.36714	1.04653	1.87094	0.585016	2.14218	0.597605	0	1.06035	4.00492	2.57801	5.97151	3.35363	1.42944	0.487938	2.03627	5.24168	0.788479	2.24115	1.28447	0	1.12658	1.10229	3.7772	1.51124	2.84458	2.86045	3.12844	0	0.77466	0.432133	2.7033	0.495782	2.58501	2.45329	0	1.89754	9.32329	14.3233	8.45112	5.71498	9.43132	8.84089	11.4375	1.83371
1281	XM_030623036.1	20.2444	5.07375	12.6284	4.60871	11.717	29.8225	3.84534	5.09463	10.1254	25.6695	11.9385	8.29525	11.9008	13.0522	35.1478	6.69262	19.3521	17.1063	14.3829	22.2254	23.2349	19.236	10.4622	9.15485	18.5479	17.0078	18.527	16.9676	17.1862	19.2439	24.6704	20.2413	23.1825	18.4833	9.90884	10.2822	24.5339	17.5676	13.6114	16.2131	27.5009	21.2962	23.4011	15.1087	28.8206	15.884	3.12379	19.577
1282	XM_030623037.1	0.910401	2.8695	0.357738	3.1633	2.98777	5.23209	3.45586	0	0.602106	0	0	0.096691	0	1.55633	1.56748	0	0	0.645764	0	0.816567	1.28409	1.02509	3.95757	0.661969	2.7328	1.05493	1.81712	2.17283	0	0.766599	0.97462	1.09995	1.7451	3.22345	0.507517	7.03133	2.65229	0	5.44606	2.54469	8.78002	4.32269	10.9167	6.45326	4.0113	4.18227	0	1.46784
1283	XM_030623038.1	0.476115	0	1.04668	0	1.4487	3.68269	0	0.79837	0	1.804	0.947766	0.439312	0.410264	0.68034	1.23913	0	0.956085	0	1.0536	0.217023	0.156479	1.08644	0.890316	0	1.41047	0	0.872654	1.30791	0.805053	0.567272	0.206352	1.13581	3.65038	0.853505	0.409817	0.725671	0.868143	0	1.15326	3.37929	1.64583	2.26303	0	0.865167	0.918303	1.3257	0	1.29375
1284	XM_030623039.1	0	0.062227	0.356969	0	0	0.411811	0	0	0.186903	2.54541	0	0.156299	0	0	0	0	0.28663	0	0	0	0.143139	0.20423	0	0	0	0	0	0.787574	0	0	0.234606	0	0	0	0	0	0	0	0	0	0	1.05805	0	0	0	0.27234	0.251994	0
1285	XM_030623040.1	2.02394	5.64244	3.70688	9.31363	4.60667	0	9.42228	10.2818	8.52207	0.487864	7.78644	11.1505	2.18378	8.26986	25.1171	3.21646	0	0	0	0	0	0	1.40735	0.885919	2.18576	4.40987	7.11935	4.40114	3.47261	2.87542	1.75205	2.20103	2.84079	1.43528	4.02454	0	0	8.71872	0	1.68397	0.566454	5.50246	0	5.47475	1.09152	15.33	14.5419	0
1286	XM_030623041.1	8.75647	67.9437	171.618	172.521	92.2312	84.4576	34.2582	278.942	470.938	7.20301	53.3952	533.686	228.512	257.946	21.6048	98.0976	41.4414	66.8538	44.3799	34.0968	45.5052	38.4667	24.8673	10.73	33.8222	34.0999	34.5356	40.0571	29.3193	37.6896	34.6873	37.0195	29.173	33.4844	40.9357	17.5733	27.912	18.8009	24.9471	31.5882	65.7049	104.63	97.4574	91.5998	65.2833	78.3951	163.346	28.7755
1287	XM_030623042.1	106.396	8.28623	1.13941	7.5059	8.55471	1.79127	0.999056	0.639955	0.402093	289.92	57.8017	0.404872	16.2656	0.092371	0.495284	0.054894	5.23828	2.71293	1.51774	3.18257	4.24735	2.09774	18.0403	8.9893	42.0981	12.9176	21.4437	16.8359	12.4325	17.3979	28.8052	27.9532	18.5295	28.3056	24.948	58.2672	17.8991	34.7762	19.9891	27.7442	0.667634	0.778	0.671195	0.727212	1.32441	0.348239	37.0985	1.3233
1288	XM_030623043.1	1.20186	8.23471	9.88894	8.66252	15.2202	14.9622	8.16936	9.33255	8.37309	5.52225	8.72995	11.5931	5.79158	7.40299	14.7574	1.72144	9.94693	11.0792	6.36076	6.39955	8.43412	8.35844	4.94129	3.66635	8.3998	9.76421	7.8401	10.0421	10.5129	9.18663	5.88634	7.18497	9.02858	6.78592	4.95693	3.78528	7.90202	6.33673	8.7301	11.6463	13.6713	11.8667	11.5739	10.7038	14.1234	13.2635	6.54854	10.4127
1289	XM_030623044.1	0.662987	4.43385	7.17221	2.88973	8.27825	7.76878	3.29786	6.18268	6.3426	1.16533	7.05301	7.99941	5.37046	5.45257	10.7837	1.31736	5.26402	5.04244	5.38364	2.5718	5.04174	7.78627	2.65636	1.28507	3.99136	5.83028	6.79118	6.13855	4.69675	5.13668	7.57431	4.9313	3.38499	5.98374	2.55299	3.39939	5.50628	3.00579	3.47549	5.26097	9.18178	12.8353	14.1523	14.1315	10.2474	8.31677	6.59989	6.70234
1290	XM_030623045.1	0.838777	0.663868	1.01976	0.044124	1.89083	1.69136	0.240319	0.987728	1.59551	0.163781	0.23995	1.77677	1.42705	1.17179	2.58691	0.110422	0.797526	0.779259	0.525681	0.528696	0.876095	0.970096	0.39228	0	1.01231	1.30753	1.13408	1.37896	0.803103	1.32907	0.678566	1.42036	2.0418	0.622444	0.447828	0.385731	0.6083	0.786858	0.242976	0.640771	1.79898	1.06158	0.666991	0.904863	1.03538	1.95163	1.18314	0.481784
1291	XM_030623046.1	72.7774	36.7679	18.6188	40.7451	55.3919	43.5138	61.6664	18.4409	26.3207	119.995	86.68	25.6268	31.1228	43.2963	50.0534	13.5448	31.6391	23.8725	20.8782	41.5476	34.8125	31.9537	25.2307	13.7466	37.1712	30.0329	32.2255	31.7892	38.3747	36.5399	40.3579	34.9936	37.856	37.3874	34.2984	23.9541	34.9702	43.0244	31.9785	31.3012	40.2573	36.5901	31.701	36.7055	32.8571	39.7989	57.7956	34.6931
1292	XM_030623047.1	0.331392	0.304405	0	0	0.066767	0	0	0	0	0	0.165779	0.649295	0	0	0	0	0.122899	0	0	0	0	0	0	0	0	0	0	0	0	0	0.204551	0	0	0	0	0	0.130093	0	0	0	0	0.092343	0.410609	0	0	0.576993	0	0
1293	XM_030623048.1	0	0	0	0.093958	0	0	0	0	0	0	0	0	0	0	0.367357	0	0	0	0	0	0	0	0	0	0	0	0	0	0	0	0	0	0	0	0	0	0	0	0	0	0	0	0.260444	0	0	0.165217	0	0
1294	XM_030623049.1	0.97579	0.316924	0	1.08902	3.68229	0.840255	5.02187	0	0.587136	0	0	0.949977	0.332216	0.909296	0.22306	0.13898	0.573588	0.613289	0	0.396909	0	0.957576	0.116786	0	0	0.274109	0.115367	0.667655	1.9964	0.435178	0.601525	0.138512	1.52478	0.491634	0	0.127201	0	0.280933	0.388132	0	0	0.414136	1.1821	0	0.063447	0.084293	0	0.09248
1295	XM_030623050.1	132.313	48.4814	48.9048	80.2355	68.3879	94.9532	103.695	45.1479	55.6767	156.276	108.338	43.4597	50.364	69.3198	110.829	36.9698	47.5441	45.8761	38.5537	68.2259	63.8667	59.3363	42.4372	27.8385	59.8217	56.4044	61.563	61.4009	62.6143	59.2727	62.0795	58.3533	66.7116	71.1724	59.4879	50.2311	74.2493	78.5563	58.0183	67.6593	86.2148	94.3009	78.3996	71.7716	84.6177	86.5746	79.1017	77.7361
1296	XM_030623051.1	19.7694	16.9137	7.9422	12.0038	24.048	15.2778	9.45595	6.24895	9.03339	6.83387	10.0946	11.4347	18.0811	13.8401	4.80266	3.4351	22.8891	25.5164	17.3702	20.4917	24.4315	26.7233	21.8126	9.26219	27.7877	24.8874	25.0772	38.0685	22.8062	29.0128	29.7176	30.1275	28.7897	34.3001	20.7398	17.8577	22.6688	34.8354	19.879	28.6399	5.28597	7.43247	6.86856	4.682	5.41641	3.94374	24.3133	18.935
1297	XM_030623052.1	2.73484	12.0126	12.4258	15.8754	20.2778	20.0469	13.4821	10.9019	25.8757	4.05837	13.0644	42.1063	25.1517	27.8342	10.9398	4.43624	16.33	15.0863	10.8443	16.5002	16.4043	22.21	8.84907	5.12659	10.3289	12.3483	10.7779	13.8469	11.5759	12.2252	13.833	11.2613	14.9842	12.5111	9.62691	7.9255	10.2068	12.2928	10.73	10.6884	16.9896	19.6629	21.4966	17.804	16.3539	20.9809	29.3598	14.5657
1298	XM_030623053.1	132.226	528.237	773.926	357.111	853.499	740.598	309.71	902.959	726.676	142.437	1689.43	836.822	432.106	393.924	685.699	188.625	636.753	908.161	1187.93	479.153	717.281	679.251	384.793	155.818	562.484	623.048	619.183	663.105	497.49	665.676	653.392	575.313	644.107	568.089	226.059	229.748	523.134	196.048	328.661	569.103	693.651	739.251	691.274	699.104	577.961	882.815	383.268	538.792
1299	XM_030623054.1	82.5871	3.53593	1.07316	3.78559	6.16159	1.00694	2.20533	3.50882	9.41496	17.3684	5.65443	2.5921	3.90057	6.73487	4.39696	1.78205	3.28688	2.44994	2.40474	8.08504	3.50809	2.82551	5.4737	3.91962	13.7599	6.06095	8.0224	5.1356	12.2953	15.0052	13.8536	11.0822	10.1379	6.55917	75.1208	18.8757	8.06639	29.7209	10.167	10.0545	5.59239	2.30413	2.80971	6.18517	3.52439	3.50568	5.32545	6.58924
1300	XM_030623055.1	19.0365	5.83225	5.00916	7.03794	15.2095	6.08218	5.34224	3.47358	5.62802	1.78712	3.51184	6.05237	15.4766	19.7883	9.90505	2.23144	7.33619	12.6645	10.0206	4.59161	8.31226	8.03259	5.63576	2.3422	10.769	7.56466	7.12399	7.90354	9.55236	9.4923	11.6154	7.65928	8.75642	12.5693	7.33284	5.61478	7.93275	5.36245	4.56596	8.69655	10.9608	8.92755	10.2611	9.12226	8.96537	11.757	17.9913	4.82465
1301	XM_030623056.1	0.199964	0.222019	0.333264	0	1.00086	0.182113	0	0.549599	0.56991	0	0.044487	0.186412	0.541548	1.37613	0	0	0.159826	0.702103	0.128473	0.232501	0	0.836162	0	0	0	0.190622	0.443263	0.151578	0	0.391303	0.162029	0.684441	0.970218	0.12442	0.249398	0.366034	0	0	0	0	0.366563	0	0.627395	0.737176	0	0.322563	0.899753	0.839975
1302	XM_030623057.1	7.44989	5.61004	5.15966	8.43191	6.40874	3.39691	3.81576	6.60179	8.52291	5.03127	2.63413	9.34019	15.9155	15.2387	6.3047	7.69485	7.1681	6.17959	3.82484	6.7051	7.43399	7.7883	4.13878	3.4231	5.05619	6.51076	5.60103	5.36057	3.97735	5.21387	4.80506	5.45947	4.52091	4.18432	5.72416	2.70453	3.60735	4.78648	3.93546	4.54232	14.0755	16.2101	14.8044	23.0977	17.1753	15.3262	13.3925	2.54341
1303	XM_030623058.1	3.45351	31.8013	46.1475	34.1624	48.018	50.8658	42.3196	43.2539	31.0377	23.8155	31.1747	21.5276	36.219	33.3594	44.6163	9.51832	38.7467	76.4481	64.3633	34.7092	51.4507	63.6121	24.5272	11.9156	34.8332	53.3756	38.7393	54.4856	39.5612	42.9319	45.3161	40.084	38.6352	47.7843	26.1685	13.8027	31.7587	18.0043	19.0713	31.7469	43.9989	56.4006	41.3281	42.4205	35.1703	57.7813	22.4548	46.5177
1304	XM_030623059.1	0	0	0	0	0	0	0	0	0	0	0	0	0	0	0	0	0	0	0	0	0	0	0	0	0	0	0	0	0	0	0	0	0	0	0	0	0	0	0	0	0	0	0	0	0	0	0	0
1305	XM_030623060.1	0.256654	1.52461	1.04598	1.49108	5.17026	0.47611	0.429105	1.54198	0.700573	0.37678	0.174533	1.03372	3.47746	1.74642	1.88973	0.280105	0.337229	0.141101	0.328948	0.397899	0.47888	0.784523	0.611318	0.19162	0.63552	0.950365	0.812852	0.709992	0.862055	1.41764	1.46069	1.32523	1.07402	0.778572	1.52486	0.729527	0.819635	1.84658	1.0797	1.49588	0.135386	0.20462	0.358216	0.229365	0.428844	0.492203	0.933836	0.412025
1306	XM_030623061.1	2.06415	3.45469	2.80681	2.25275	5.02149	3.55146	3.68629	3.04176	2.92071	1.57855	1.26035	4.33978	2.26265	2.1351	3.16761	0.722679	2.92549	2.28956	1.76431	3.50035	3.05892	2.7521	2.16668	0.992374	2.38218	2.83728	2.64947	2.85225	2.92229	2.76039	3.22488	2.77031	3.11967	3.46346	2.02447	1.39017	2.48711	1.51828	2.27033	2.2671	3.11528	5.54038	2.68044	2.55631	2.38367	5.44955	2.00052	1.93705
1307	XM_030623062.1	1.43954	4.96315	37.0288	9.05574	12.7144	105.065	9.85523	11.7198	3.37305	0.02379	0.190571	4.12297	2.86472	2.34488	0.128031	2.60745	11.9647	16.5678	10.3222	9.78435	21.0337	33.5641	12.6329	3.42244	10.0361	8.29299	8.8822	14.3473	11.4024	8.25742	8.3276	6.63881	7.2825	20.6843	3.95542	2.39533	13.9497	5.19285	4.14963	7.7309	4.208	3.79515	4.93692	4.93832	7.14117	5.91548	0.01606	41.406
1308	XM_030623063.1	27.4083	9.78103	6.80754	4.7764	14.8971	24.1878	4.04374	3.01839	3.29447	0	0.173288	8.48438	8.64306	10.1075	6.02716	1.71705	17.5666	16.0731	16.8343	16.033	18.756	16.1652	12.4045	5.10528	15.6153	14.4773	19.7876	22.732	16.5123	20.8521	17.8944	13.8637	19.3813	19.3709	11.166	13.8361	16.135	20.3986	11.212	15.7775	25.3932	17.0994	15.4655	18.5038	17.1749	15.6684	4.19908	31.6546
1309	XM_030623064.1	19.9338	29.7334	24.0389	23.2335	35.2086	25.4965	27.0431	26.7307	28.57	17.3035	42.5493	26.7611	24.8691	21.6024	29.2258	8.21923	19.0526	22.8531	21.8353	13.3398	20.5095	18.7965	13.8424	6.42444	18.5413	18.3331	19.3057	21.5455	25.3726	22.1391	24.0693	16.6069	19.8165	20.4686	11.4994	12.6273	17.7246	9.71224	12.2165	18.6381	30.2358	43.9179	34.1258	33.2195	33.5561	36.0743	23.0939	25.7762
1310	XM_030623065.1	3.5322	5.95055	9.22154	9.672	12.4171	15.8933	10.9695	6.9671	8.82278	19.4339	15.5799	10.9223	9.34995	11.786	15.0403	4.1144	12.3397	16.4321	12.4706	15.4508	15.1003	17.8311	10.4861	4.83303	11.1348	10.7372	14.1808	15.7698	13.4218	10.8971	13.6541	13.0751	13.8524	15.4172	9.09683	9.59898	12.1752	10.949	9.80241	13.0345	16.4853	19.156	18.5081	15.6454	21.7569	21.4857	6.08873	12.4777
1311	XM_030623066.1	0	0.044878	0	0	0.089185	0	0	0	0	0	0	0.358023	0	0.387195	0	0	0	0	0	0.262993	0	0	0	0	0.140339	0	0.135495	0	0	0.571707	0	0.992918	0.152456	0	0.825507	0	0.194257	0	0	0	0.179832	0	0	0	0	0	0	0.295879
1312	XM_030623067.1	0.315096	2.98944	3.79098	6.60797	3.61173	4.06297	2.69257	3.3936	9.03219	0.070158	2.2627	19.6115	13.1586	11.9035	2.23333	3.79669	4.71277	5.41425	4.6346	4.8632	5.64844	7.05498	1.46441	1.42933	2.33152	4.77077	4.46371	3.52719	0.499618	4.55349	3.88174	2.93853	3.89639	3.9994	2.11038	2.10133	3.54059	3.457	2.7915	3.35922	7.44966	7.06296	6.7688	6.03091	4.96513	5.57355	9.73923	3.10625
1313	XM_030623068.1	0	5.10109	3.44515	6.15597	6.34541	3.76398	1.80608	8.88506	12.3212	1.08586	2.01974	9.55956	3.5092	10.0598	2.11917	0	1.96916	3.76045	1.04136	0.685211	1.44867	0.995037	2.54417	0	2.32906	1.05782	1.01138	2.83743	2.95638	0.525107	1.89459	2.06918	1.82001	0.856043	1.08525	0.279204	0	0	0	0.452749	0.367743	2.16426	2.71183	1.65053	0.569057	3.1644	31.2409	0.672535
1314	XM_030623069.1	0.358383	0.039987	0.116795	1.49243	0.243915	0	0	0.774546	0.063469	51.3548	25.6985	0.111827	0.850703	0	3.4489	0	0.090454	0.121281	0.132192	0.036027	0.243208	0.097604	0.104723	0	0.138308	0.123611	0.082681	0.263066	0.059176	0.225186	0.15819	0.091185	0.054207	0.093366	0.049194	0.056474	0.09862	0.064644	0.070516	0.272457	0.346835	0.275151	0.258603	0.435029	0.275052	0.111672	2.94031	0
1315	XM_030623070.1	1.65588	113.939	7.76009	2.84951	4.1196	19.1139	0.509218	15.8434	2.03409	101.465	77.6171	0.735834	1.7588	0.691783	6.01313	0.277538	52.5025	34.4488	30.7027	40.8454	44.1475	19.3431	36.3804	23.0228	46.8926	81.9972	76.3531	90.473	44.67	32.4903	32.4644	54.3083	45.9226	33.3829	23.4129	19.9414	38.9952	38.668	49.0829	51.8791	65.1231	34.1173	42.9841	101.608	19.0497	50.6939	20.313	54.311
1316	XM_030623071.1	0.701025	2.93661	5.62102	2.67986	6.70085	6.61185	2.23388	6.30157	5.05624	3.43692	11.9014	6.32539	4.10509	3.69315	5.07996	1.43324	4.24107	4.94063	2.67609	3.95326	5.44368	5.73987	2.25198	1.90738	3.68826	4.25914	3.48098	4.49016	4.44731	3.07497	3.73428	4.24681	3.84192	3.96862	2.94099	1.61398	2.88295	2.26853	3.02304	3.58064	5.46373	8.23903	6.24	6.18436	7.10117	8.34745	3.96533	4.1675
1317	XM_030623072.1	15.5107	34.3527	50.0503	29.5454	55.1806	66.9458	34.9968	55.5269	50.34	27.6982	126.937	64.5376	44.714	42.817	66.3889	23.6662	52.1885	79.9487	77.3581	56.6653	61.5479	68.2696	39.9693	20.3193	49.4729	65.7582	60.6023	67.9558	53.6469	56.935	54.4909	58.3358	60.7949	53.015	38.2469	32.5307	49.8271	49.4282	46.6401	59.3347	101.921	126.213	120.482	92.2924	133.043	108.358	40.2873	47.2577
1318	XM_030623073.1	6.418	18.3686	19.0191	25.1252	30.0546	23.9145	36.2844	18.4363	16.8597	10.8969	25.2711	17.8621	12.0487	19	20.9929	13.0942	13.5311	16.1947	15.6038	14.5988	13.4714	18.3372	11.1864	7.10701	17.2071	13.649	15.0645	18.749	18.0952	17.9554	17.1614	14.2409	14.9233	17.7757	20.4713	13.9534	17.5491	15.8402	14.7933	17.4862	27.4144	25.8448	25.8792	36.4768	44.8977	28.2037	16.0043	26.257
1319	XM_030623074.1	1.81262	2.76654	3.96121	2.7253	4.00652	2.88897	0.988418	5.37004	2.91046	1.80839	7.03817	3.45032	7.37089	2.85694	4.46473	0.254934	2.72123	2.50616	2.69291	2.19571	3.94106	2.82644	2.26559	1.67424	2.8673	4.96855	2.79615	2.44027	5.72209	2.42992	2.16445	2.24098	1.69417	2.7955	3.50022	0.795133	0.921035	3.67236	1.82461	2.89091	3.8849	5.86615	2.14053	5.57114	4.71642	4.24405	1.23986	3.28872
1320	XM_030623075.1	0.242785	0.236354	0	0	0.386728	0	0	0.238568	0.103204	0	0.779168	0.030087	1.15414	0	0	0	0	0	0	0.136635	0	0.361443	0.182547	0	0.274894	0	0.170907	0.889056	0	0.364749	0.211215	0	0.657402	0.367732	0.545477	0.727449	0	0	0	0.395352	0	0	0	0	0	0.204537	0.299236	0
1321	XM_030623076.1	14.5552	13.5706	40.3587	24.4848	16.7711	78.8292	16.4524	12.3612	28.5683	41.6058	42.5083	27.1144	43.4057	42.3638	53.8346	18.8778	39.1344	30.7326	19.5647	40.9825	42.3147	55.2754	19.3625	9.03213	27.6637	24.6681	24.7096	27.7647	27.3314	23.5705	27.9502	27.0785	31.9706	25.0931	16.3049	13.5108	24.1961	27.3608	15.6104	20.7319	49.8864	70.3242	57.414	56.0869	51.199	54.9034	9.69456	51.0193
1322	XM_030623077.1	0.465979	3.91169	2.39505	5.52188	7.75459	2.26213	0	16.1734	4.6132	3.23745	74.2341	7.54811	3.845	12.4839	12.2865	2.58892	0.965421	4.8774	2.27292	0.843213	5.48822	1.8337	0	0.404582	0	0	3.10943	3.18865	1.71856	0.313188	0	0	1.72758	2.9699	0	0	0.342704	0	2.60193	0.70511	16.8788	6.62006	16.267	16.4835	21.8385	19.6039	17.0592	0
1323	XM_030623078.1	0.087546	0	0.734486	0.677343	0	0.359107	0	0.37637	2.71445	23.9112	1.80349	2.00145	1.29946	2.42383	9.50979	0.536553	0	0	0.948904	0.702959	0.336953	0.293105	0	0	0	0.85622	0	0	0	0.229093	0	0	0.273778	0	0	0	0.724692	0.466124	0	0	1.95031	1.36722	2.87526	2.60042	0.303855	0	1.10901	0.747267
1324	XM_030623079.1	68.8543	14.0241	8.73792	17.5627	25.396	17.2438	25.1468	5.21125	4.81633	31.5296	19.8393	6.93045	9.6	9.86782	15.5024	3.00332	17.2226	17.7194	14.1484	20.2611	23.4092	22.2467	19.0845	9.17852	30.8185	19.0546	23.7534	23.295	14.7601	19.7334	24.6428	22.2415	20.5804	25.1632	18.8161	27.4417	18.7559	21.0339	21.0253	20.5555	19.4428	17.4378	17.6919	12.6993	15.6737	24.084	12.4976	17.1704
1325	XM_030623080.1	5.85596	1.78419	0.727167	1.36861	2.27359	1.16053	3.49515	0.196613	0.858103	0.694097	1.84594	0.792676	2.26463	0.743782	1.52186	0.097574	2.67859	2.18919	0.994874	3.38444	1.42427	2.46055	0.827567	0.910104	2.2962	1.6898	1.74773	3.10218	3.50176	2.26221	0.831481	1.26145	3.01506	2.74002	2.70335	3.0167	1.61136	2.9748	2.96696	2.10338	0.340647	0.692989	1.25716	1.35638	0.518523	1.34403	1.85461	0.912464
1326	XM_030623081.1	4.31111	0.676961	0.284315	0.269566	2.30671	1.44596	0.927788	0.105157	0.202423	0.992805	1.25568	0.498153	0.174321	0.566553	1.08918	0	0.309618	0.921274	1.24632	0.5037	0.491821	1.44498	0.11235	1.18866	1.11394	0.895183	1.18613	1.27388	0.960653	1.37034	0.83134	1.12469	0.99891	0.51598	0.517347	0.810944	0.997683	1.24518	0.517021	1.578	0.943951	1.03969	0.642295	0.129272	2.0551	0.122599	2.87603	0.073621
1327	XM_030623082.1	0.817276	0.072533	0.318203	0.229163	0.302958	0.091403	0.292661	0	0.253154	0	0	0.407487	0.347346	0.664494	0.22906	0.080988	0.589491	0.244094	0.476624	0.608899	0.179648	0.966255	0.139028	0.094284	0.634473	0.173508	0.293922	0.438698	0.498514	0.191619	0.539913	0.275071	0.480281	0.265632	0.334867	0.074729	0.637134	0.21207	0.099281	0.224037	0.686636	0.416677	0.830936	0.624379	0.158787	0.302203	0.459491	0.686069
1328	XM_030623083.1	0.118086	2.22838	0.980124	2.03212	6.20612	30.0662	6.64002	0.986046	2.8571	0.052568	0	12.2011	1.13013	8.86904	4.35594	1.87342	17.6059	21.0189	7.62714	21.7424	19.4336	13.0888	7.9668	0	1.1802	0.412535	3.06693	4.45188	30.1323	11.2177	8.20404	2.17891	22.0586	7.95967	2.21887	0.777318	0.792094	2.88456	0.455195	0	0.098327	0	0	0	0	0	3.21434	13.1995
1329	XM_030623084.1	0	1.13969	0.794475	4.98312	2.1957	33.8784	4.73821	0.828117	1.37994	0.070796	0.032314	8.90005	9.35005	9.1439	4.90032	0.169392	16.7915	12.4528	12.5039	21.5217	13.6238	18.6719	8.2168	0.391882	1.63454	2.70452	2.3234	3.65115	26.4865	13.1781	4.58955	1.51282	20.5827	8.77578	1.29972	0.137367	0	0.723036	0.430496	0.825807	0	0.2988	0.292585	0.157208	0.316869	0.309174	5.90577	9.77156
1330	XM_030623085.1	0.595914	9.52947	0.851287	3.80305	3.03566	0.738317	14.9371	1.48796	5.57046	0.29899	0.106931	3.65913	7.13	3.8547	19.4947	1.69168	1.07485	1.08101	1.0378	1.72994	0.889049	1.00476	1.42311	0.96491	1.61417	1.3477	0.87483	0.780735	1.63885	2.86649	2.60384	2.48927	0.986997	2.44633	5.56057	3.86058	2.78736	8.45387	4.39218	2.54254	3.04339	2.13651	1.8134	3.08872	3.13761	2.77333	7.21913	0.791278
1331	XM_030623086.1	0.416426	1.72957	1.9276	1.87764	2.74688	4.61025	2.47716	1.72546	1.70894	0.494622	1.33946	2.27952	2.10118	2.43149	2.11148	0.570857	2.05025	2.15468	2.56312	2.0587	2.29375	2.5526	1.43625	0.695346	2.33682	3.12755	1.84048	2.73804	1.62311	2.37063	3.1222	2.8624	2.04339	2.09386	0.748032	1.05014	1.64446	1.27745	1.56696	2.75623	3.55091	2.36031	1.31775	0.770715	1.11227	2.56074	3.06535	1.03191
1332	XM_030623087.1	0.276064	4.82404	4.11191	6.83838	9.96225	0	0	10.3198	11.7753	3.13939	7.21234	11.8514	10.3625	13.4888	7.81298	0	0	1.41454	3.33597	0	1.11721	0	0	0	0	0	0	0.949691	0	0	0	0.443461	1.3123	0	0.779448	0.411275	1.01639	0	0	0	0	0	2.08468	0	0	0.889037	56.0354	0
1333	XM_030623088.1	15.1674	10.969	6.80972	8.06213	15.0788	9.45589	13.1077	4.51005	4.57492	5.55332	93.3029	2.99249	9.89715	2.93988	8.00061	0.843693	13.0538	12.1413	6.71305	10.9025	12.4978	17.3616	7.57809	2.84954	12.6294	9.47068	8.30898	10.0633	8.37411	12.6286	8.89178	12.5098	7.02088	11.3446	20.6744	14.4337	4.85175	9.80342	6.77227	8.17233	5.48844	6.47173	6.51428	5.58227	5.88188	5.5182	8.21097	3.57217
1334	XM_030623089.1	3.22061	6.80726	7.27066	7.67302	12.6185	11.0487	10.6683	7.92665	9.44948	7.48553	8.89167	7.25594	9.61016	10.2262	11.145	2.5563	7.37271	8.33694	4.92362	10.3396	8.72229	7.52102	6.44468	4.67459	7.00391	10.0393	8.2548	10.0288	12.0205	8.207	8.87808	9.59601	11.1812	8.56076	6.4438	5.53807	9.51436	7.74571	9.2804	11.2411	13.9205	11.8463	12.2007	11.6451	14.7803	15.7128	11.1413	8.26837
1335	XM_030623090.1	8.78176	0	2.64391	7.51797	3.92406	5.11576	6.06582	0	5.33052	11.2445	12.871	2.78915	6.34321	8.08044	15.7467	6.78131	1.77762	1.28794	0.821547	5.1296	4.51404	2.67269	3.36925	1.0868	1.61738	0	1.99233	2.06187	4.60656	1.95382	4.39293	2.45799	5.29492	0	1.84191	0	5.5671	0	4.71405	1.55607	0	0	0	0	0	0	3.90733	3.9074
1336	XM_030623091.1	1.39994	0.098206	0	0	0.188929	0	0	0.306713	0	0	0.857705	0	0	0.100296	0.195217	0	2.2801	0	0	0	0	0.365953	0	0	2.94894	0.884985	0	0	0	0.770816	0	0	0	0	0	0.723843	0.347836	1.11973	0	0	0.667564	0.119777	0	0.601009	0.249948	0.607452	0	0
1337	XM_030623092.1	0	0.074653	0.680662	0	0.902532	0	0	2.4085	0	0	0	1.1815	0	0	0.592906	0	0	0	0.368999	0	0	0	0	0	0	0	2.78456	0	0	0	0	0	0.496171	3.63992	0	1.77853	0	0	0	0	0	0.14249	0	0.451086	0.124262	0.528864	0	0.54135
1338	XM_030623093.1	10.0109	6.49787	3.88142	4.14553	8.35702	6.81998	5.27392	4.53009	6.90952	2.84499	8.35227	3.16789	6.65334	5.2362	11.2013	2.02123	5.14513	3.41615	1.36566	4.73182	4.5369	7.89157	2.81811	1.753	4.28437	5.55631	3.54074	4.96583	2.42555	6.09737	5.55267	7.42184	4.89403	5.70794	2.94434	4.11516	5.43822	8.809	5.88124	6.51375	17.7757	23.2875	26.5642	30.6004	29.1478	18.3524	5.78286	6.3036
1339	XM_030623094.1	38.3262	58.0012	56.8555	109.695	87.3473	66.091	99.2001	95.2067	144.468	201.739	171.169	101.27	133.166	142.962	116.173	93.643	70.2474	56.8525	47.4399	96.1491	75.0902	70.7368	35.1844	23.8139	43.8225	61.2585	59.0914	56.4103	71.213	69.2424	70.9768	65.6329	88.3578	52.2116	45.4713	28.7488	77.5828	71.8459	65.3343	67.4944	207.526	243.741	221.812	273.585	198.498	200.811	195.056	60.8111
1340	XM_030623095.1	53.9171	196.399	261.709	185.63	317.319	338.008	223.385	301.582	276.843	118.8	554.262	240.548	291.364	239.088	375.038	86.0381	192.877	335.855	326.675	173.339	227.952	255.076	136.504	52.2462	189.977	217.183	219.643	256.919	235.847	205.798	220.749	200.598	235.311	213.825	106.423	92.1527	175.774	114.325	142.451	209.298	307.431	372.281	335.268	324.62	345.6	375.727	247.136	196.921
1341	XM_030623096.1	1.87742	1.73548	3.16742	3.60072	3.76697	6.37474	5.86086	2.18393	3.54964	1.81424	2.35926	4.9927	5.52513	3.72504	5.02381	0.516204	3.39898	3.40243	3.08383	4.00339	5.09927	6.41827	1.63777	0.715943	2.41695	2.36317	1.82238	2.87144	2.85123	2.58555	2.17934	2.55207	2.41736	3.5321	1.43427	1.84149	3.1364	1.82033	1.31992	1.99177	3.73073	4.60535	3.46815	3.76451	4.26801	5.70822	2.73292	2.90823
1342	XM_030623097.1	0.765631	9.03766	10.4266	13.0343	16.4752	12.9943	7.38458	12.1513	14.3997	16.7989	12.1517	15.1366	15.8296	20.4096	20.5485	4.32545	10.0187	12.081	8.15002	11.4735	10.9717	12.3025	6.29821	3.70141	7.86957	9.29019	10.1042	9.78663	12.2651	9.95912	9.8458	8.29254	9.79288	9.60065	6.10208	4.47904	9.35662	9.91418	6.65409	7.34955	15.6963	16.3812	15.0222	12.6317	13.9984	16.1665	10.6601	10.5617
1343	XM_030623098.1	9.81476	1.36366	0.217664	2.00228	3.95539	1.27036	0.387114	0.282326	0.735355	12.5664	1.37091	0.660835	1.35218	1.25604	1.95824	0.319154	1.88008	1.13079	1.04583	0.982212	1.26187	1.18657	6.72485	2.65442	14.3567	5.09665	6.77016	5.89437	3.64343	7.73747	8.37876	7.56351	5.94787	7.96358	13.6673	18.4015	2.98769	9.41783	8.26781	6.93148	1.6792	1.94888	1.43755	1.98562	1.23023	3.06493	0.980313	0.380914
1344	XM_030623099.1	0.814931	0.068224	2.45017	0	0	1.3954	0	4.65419	2.48131	2.86769	0.968437	4.65123	1.42413	2.02512	3.13777	0.561959	1.90346	0.842583	0.653276	1.41941	2.1299	2.16647	0.708415	0.260936	1.06791	2.09889	1.00113	1.22402	0.557693	0.569691	0.983399	0	0	0	0	0	0.829009	0	0	0	6.56381	6.89331	4.46029	0	5.45517	4.75113	0	0.86623
1345	XM_030623100.1	0.649003	0.094362	0.796025	0.802041	0.560117	0	0.157824	0	0	0	0	0.873605	0	0.331458	1.68835	0	0	1.17461	0	0	0	0.439019	0	0	0	0	0	0	0	0	0	1.49359	1.7949	0.70119	0.324583	0.199303	0.569474	0.428573	0.943123	0.654353	0	1.01589	1.47985	4.86253	5.90122	0	0.298022	0
1346	XM_030623101.1	0.076068	0	1.05722	0	0.073652	0.153781	0	1.7704	1.14732	1.38015	0.747384	1.93099	0.450446	1.0302	0.87269	1.00529	0.167205	0.895316	0.368199	0.186324	0.595161	0.547666	0.076202	0	0.22709	0	0.106437	0.27235	0.198143	0.144944	0.292586	0.26487	0.099502	0	0.215338	0.070136	0.086138	0	0	0.197215	0.642882	1.90034	0.792875	1.0154	0.7457	0.241124	0.153118	0.433201
1347	XM_030623102.1	64.3319	7.15674	0.112286	0.180544	0.079488	0.110802	0.110023	0.31696	0.325697	0.140549	0.060483	0.068498	0.376571	0.025002	0.010447	0.10161	0.833614	0.234818	0.577897	1.07215	0.673521	0.440733	0.786084	0.713018	0.971324	1.58372	2.57691	1.50621	1.03608	1.58777	0.648409	2.56055	1.35175	0.69708	0.742461	0.475857	4.8275	1.48501	3.40403	6.80719	1.88864	8.77084	9.09289	1.12024	1.67894	0.606413	0.18153	0.728216
1348	XM_030623103.1	6.9601	2.51909	3.87395	5.81185	9.5033	14.2972	7.58814	3.93773	8.85432	68.7475	15.4494	5.69172	14.812	20.1463	11.7757	5.25704	7.41408	6.21687	6.11719	9.96359	10.4573	8.06887	5.02311	2.39487	5.91752	5.27074	5.82608	6.06774	9.14979	7.38903	7.75081	5.48161	8.32009	8.06898	6.19546	2.65067	5.84904	6.06456	4.47122	5.63865	7.27553	7.25399	7.33114	6.97563	6.73407	8.43179	5.9868	18.3667
1349	XM_030623104.1	16.5215	6.86699	6.13159	8.34324	10.8553	10.3381	10.9505	3.82577	3.25276	15.9107	17.4639	3.45153	6.7982	6.72733	6.9091	2.3536	6.94137	7.48313	6.35561	9.16189	9.51188	11.231	5.06769	2.37838	6.94151	6.33641	6.66726	7.36904	6.76385	7.18374	7.10607	5.97817	6.97798	9.00675	7.74064	4.09959	7.1583	7.12188	5.98666	7.19878	10.8698	14.3604	17.0239	10.5902	11.114	14.2218	6.35994	8.08025
1350	XM_030623105.1	417.952	3.31475	0.593935	13.1735	29.6695	4.78665	2.20417	1.59553	3.71111	318.118	347.517	1.36678	4.55267	3.69478	25.5063	0.97552	2.22994	1.5116	0.698325	1.47757	0.6179	3.51721	10.8257	31.1275	32.1938	52.8383	35.6347	13.8483	3.63533	17.1574	11.1942	18.9016	2.37473	9.58127	11.6569	14.369	26.118	62.2474	45.6086	43.3411	2.4123	2.18476	1.13951	3.82361	3.37795	5.48188	22.5907	2.42793
1351	XM_030623106.1	0	0.38568	0	0	0	0	0.134657	0	0	0	0.028241	0	0.376158	0	0	0.885165	0.148634	0.539864	0	0	0	0	0	0.138941	0.255323	0.10955	0	0.258872	0.290359	0	0.673109	0	0	0	0	0	0.094887	0	0	0	0	0	0	0	0	0	0	0.13921
1352	XM_030623107.1	0.854572	6.96853	0.144938	1.62297	19.3208	0.170006	0.394185	0.230011	0.741554	1.11748	0.672215	0.838867	0.923315	1.02289	11.7259	0.883716	0.44112	0.452818	0.515963	0.955765	0.75751	0.347501	0.657609	0.387351	1.44692	1.40718	2.04144	2.1534	1.31801	3.53105	2.46308	2.00933	2.46652	1.87469	2.20018	0.763273	1.08264	2.0018	1.47227	1.75953	3.50184	13.5025	11.8692	12.0372	2.04639	15.2351	24.7433	0.153736
1353	XM_030623108.1	15.021	3.31841	3.66922	3.18238	4.38706	3.67591	2.10373	3.7189	7.51183	4.40015	3.97751	17.7853	8.45805	5.61921	2.70709	1.5148	3.14609	2.29633	3.28473	3.46383	3.33362	4.05896	2.06374	1.13994	4.22125	3.39728	3.97927	3.78844	3.81881	3.82147	5.32959	4.78054	4.22991	3.81748	1.91484	2.78502	4.08969	3.99841	4.15284	3.44706	5.11529	6.09431	7.09259	5.0237	5.47986	4.29776	4.74761	3.72729
1354	XM_030623109.1	0	0	0	0	0	0	0	0	0	0	0	0	0	0	0	0	0	0	0	0	0	0	0	0	0	0	0	0	0	0	0	0	0	0	0	0	0	0	0	0	0	0	0	0	0	0	0.289137	0
1355	XM_030623110.1	18.0125	23.8012	1.93718	5.79183	5.14141	5.44217	6.71561	0.630889	1.5621	4.21692	4.25196	2.75306	19.494	16.1067	7.22001	2.8325	31.8296	24.5931	19.4987	40.5702	33.506	27.5224	23.2566	7.94356	28.4672	26.8075	36.6329	33.1553	36.0258	47.6537	40.8467	38.9281	38.3961	35.2533	26.0258	12.8763	23.4327	25.7765	28.9269	33.2165	100.103	92.0864	58.3609	97.8112	69.4416	71.9089	489.937	22.9014
1356	XM_030623111.1	0.306938	0.210939	1.40779	0	0.393219	0.428558	0	2.06109	1.61793	1.61082	0.420879	1.54824	1.05217	1.45911	13.2678	0.567667	0.534631	0.737845	0.584299	0.817853	0.530659	0.847589	0.056943	0	0.07822	0.276088	0.091725	0.290419	0	0.193813	0.583504	0.246761	0.174496	0.153099	0.054098	0	0.053901	0.071353	0.232167	0.289136	0.255764	0.94667	0.90588	1.13405	0.713424	0.670144	0.175937	0.124786
1357	XM_030623112.1	0	0	0	0	0	0	0	0	0	0	0	0	0	0	0	0	0	0	0	0	0	0	0	0	0	0	0	0	0	0	0	0	0	0	0	0	0	0	0	0	0	0	0	0	0	0	0	0
1358	XM_030623113.1	0.021601	0.027557	0.014917	0.031435	0.093964	0.022944	0	0.050687	0.102875	0.007243	0.119409	0.301322	0.094545	0.074394	0.108904	0	0.052415	0.046428	0.031185	0.118612	0.047396	0.019788	0.019271	0.059406	0.095123	0.121446	0.015865	0.071785	0	0.070286	0.169502	0.135966	0.043309	0.137682	0.079454	0.067716	0.100421	0.183246	0.143098	0.12304	0	0	0	0	0	0	0.182421	0.023902
1359	XM_030623114.1	8.78086	24.2324	25.6086	11.5588	32.391	20.112	17.1462	42.2903	33.9611	11.7003	50.8307	31.2674	25.4775	28.5506	30.1635	16.2814	16.4091	21.1548	13.5891	15.5516	19.3116	18.9096	13.2704	6.82051	15.9673	19.3112	22.0996	17.7396	20.1376	18.5713	19.0497	18.2382	20.751	14.9067	17.9485	9.66152	16.2906	14.6012	18.2692	17.383	49.0963	62.3374	62.6008	52.4786	48.0966	60.536	25.7139	14.1826
1360	XM_030623115.1	0.033112	0	0	0	0	0	0	0	0	0	0	0	0	0	0	0	0	0	0	0	0	0	0	0	0	0	0	0	0	0	0	0	0	0.07909	0	0	0	0	0	0	0	0.066206	0	0	0	0.149215	0	0
1361	XM_030623116.1	0.040494	0.184229	0.171139	0.451065	0.490824	0.131105	0.375751	0.275404	0.254647	0.631625	0.639361	0.436751	0.680379	0.561862	0.861527	0.254808	0.080938	0.095888	0	0.153522	0.200736	0.591058	0.090018	0.746705	0.056084	0.103972	1.37128	0.623058	0.229996	0.207564	0.228468	0.431971	0.248726	0.072568	0.054951	0.20258	0.238146	0	0	0.196267	0.947645	0.818287	2.51079	1.58025	0.852922	1.58431	0.680767	0.065325
1362	XM_030623117.1	0	0.028796	0.067587	0	0	0	0	0	0	2.22638	0	0	0	0	0	1.34302	0	0	0	0	0	0	0	0	0	0	0	0	0	0	0	0	0	0.186708	0	0	0	0	0	0	0	0	0	0	0	0	0	0
1363	XM_030623118.1	7.34523	2.09471	0.028374	0.827847	13.8515	0.591446	1.12404	0	0.024383	14.7563	18.7446	0.031303	0	0.147584	0	0.06593	1.22441	0.738483	0.210754	1.38338	0.828288	0.989985	3.3649	2.22286	8.88415	2.99573	3.18176	5.68647	6.4563	6.5154	9.28524	6.54874	5.49105	10.8186	7.53323	11.4414	8.02149	12.6305	8.68518	8.76929	3.06261	1.61864	1.3821	1.23739	1.15329	1.75836	0.521886	0.587796
1364	XM_030623119.1	24.7818	5.36659	1.14521	3.87357	3.33731	1.19923	10.2466	0.641652	2.9762	2.48592	2.13041	1.43368	8.73397	2.24465	3.07475	0.41276	2.31161	1.4747	1.47175	1.7694	2.01489	1.1517	0.814379	0.776981	1.52347	1.50929	1.54424	1.10631	1.30024	1.79771	1.40777	1.47814	1.80901	2.46998	4.05873	2.45767	2.70176	5.11653	3.46253	2.35632	4.33774	1.45139	1.18681	4.63346	3.49572	1.94867	61.2225	1.22543
1365	XM_030623120.1	1.62879	40.4348	54.1662	55.1614	43.2881	103.676	53.1674	41.0344	47.1749	113.99	22.2792	32.9554	54.4578	89.555	49.1702	29.4924	85.4643	107.405	93.1748	92.5404	113.663	124.391	64.6728	33.9743	81.354	90.7099	92.5247	83.6211	76.1565	90.694	90.8607	84.8329	77.1116	67.6177	37.1193	30.4819	73.0359	52.3821	44.9984	63.661	78.5786	109.271	87.5002	102.344	58.3502	65.8199	71.7343	98.5354
1366	XM_030623121.1	1.00202	8.98212	12.8632	10.2687	18.1717	19.8794	4.89997	15.3369	15.7405	3.60637	28.9863	13.8805	18.4226	21.5014	20.836	5.44589	16.719	15.8677	15.3393	16.4685	15.5765	18.3666	8.36687	4.91386	10.6205	12.8733	13.3582	16.3457	14.2766	11.4857	12.4851	13.6955	14.539	12.9467	7.42619	4.82883	12.9017	7.99725	10.1621	13.3251	17.2692	28.0479	22.8339	16.9868	13.4351	23.5646	12.5113	18.7694
1367	XM_030623122.1	0	0.021115	0	0	0	0	0	0.066322	0	0	0	0.077517	0	0.062364	0.469746	0	0.092578	0	0	0.070801	0.333443	0.199619	0	0	0	0	0.168642	0	0	0	0	0	0	0	0.108374	0	0	0	0.16563	0.117282	0	0.07211	0	0	0.23448	0.159268	0.059679	0
1368	XM_030623123.1	0.146509	16.1445	18.9263	11.4871	24.8129	10.1113	4.47642	27.0111	24.56	4.98203	56.5274	28.2001	12.7579	19.1659	22.1506	7.33265	9.67807	17.5717	15.2407	9.50867	12.9908	9.59523	8.97977	5.43586	7.84189	12.4969	12.1131	18.9191	8.47595	10.0959	6.87347	9.79251	11.1577	9.71565	8.17952	4.68482	8.38857	9.90355	8.15178	11.8002	25.8295	24.6222	27.6829	15.431	16.5804	36.8648	17.5438	6.19139
1369	XM_030623124.1	0	0	0	0	2.16382	0	0	1.62874	1.72985	0	3.46333	0.152814	0.524708	0	3.6475	0	0	2.49626	0	0.649097	0	0	0	0	0	0	0	0	0	0	2.51593	1.07853	2.05468	0	0.820444	0.313583	0	0	0	1.20268	0.221684	0.61134	1.95768	1.04248	0	1.08175	3.29402	0.806958
1370	XM_030623125.1	1.79519	0	4.73287	1.29063	4.84539	5.87973	2.07316	2.84957	5.16394	0.567299	9.14287	8.47514	1.70144	2.01398	3.24236	0.80916	3.69526	3.7711	5.18718	5.71919	7.26202	5.73026	2.17869	0.676647	3.68875	3.07964	4.85147	6.27536	6.3376	2.51282	1.8388	4.78899	5.62571	3.1359	1.79646	1.76242	3.01753	1.25044	2.78091	5.82966	0	0	0	0	0	0.112666	1.64258	4.0603
1371	XM_030623126.1	0	5.60342	5.11514	7.26174	11.4215	8.85911	2.94562	10.1463	7.47965	2.92818	45.097	0	4.71744	6.67464	7.58927	1.50325	4.18511	12.3125	6.32515	0	0	3.82037	3.15578	2.54784	2.67983	8.20901	2.79282	4.91872	0	7.62725	8.7357	7.74463	3.85403	6.61703	4.04187	2.28356	8.70035	4.21375	8.16461	4.13724	20.6766	18.0415	15.8953	20.7784	13.5839	25.5338	14.3791	2.35436
1372	XM_030623127.1	28.4964	19.4286	0.849196	1.17907	2.92508	0.506023	0.574711	1.9655	3.70708	1.4961	30.3577	0.557062	19.7172	4.36168	6.582	0.811399	1.36108	1.25396	3.9053	9.79813	1.60463	1.02441	1.50491	1.14748	1.66521	1.98643	11.2579	1.82403	6.66051	8.31629	7.14156	8.37454	3.06703	3.73332	17.5826	14.639	23.047	18.4885	16.4325	26.7994	0.959592	2.60151	2.4601	1.47552	0.911708	0.171757	7.32863	7.04277
1373	XM_030623128.1	0.826631	12.3248	17.9512	17.2072	13.5686	17.0264	8.93562	23.5281	48.7362	3.48665	1.86115	104.031	37.3399	40.8666	19.0308	7.50408	12.3174	13.2835	11.6325	17.8052	13.2433	15.3365	9.60972	5.10822	9.63886	12.3537	14.737	12.045	14.4946	18.0084	19.5208	13.9737	17.4123	10.7999	11.4429	4.42788	7.11418	13.9407	4.4729	9.9548	7.79658	11.5957	10.2863	8.73106	8.2351	11.2774	23.5286	11.3005
1374	XM_030623129.1	1.09313	3.93741	4.25074	4.76476	5.80739	12.3541	6.65816	3.32298	3.42908	6.39187	2.74946	5.20758	7.95548	7.20383	7.12979	0	5.21858	7.60637	3.48114	7.78332	9.52191	8.66596	5.34517	1.3458	6.5253	8.42685	7.63883	5.4371	6.03061	7.01345	5.72518	5.45678	7.60606	7.73894	3.54616	3.60207	6.74553	5.98212	6.76656	6.83871	5.5607	4.84946	6.83723	5.98566	7.07872	6.21534	0.930609	6.35967
1375	XM_030623130.1	0	1.8559	0	0.184406	0	0	0	0	0	0	0	0	0	0	0.40346	0	0.202924	0	0	0	0	0	0	0	0	0	0	0	0	0.537684	0	0	0.256575	0	0	0	0	0	0	0	3.90848	4.85387	3.81344	1.89403	2.47193	6.01884	7.03138	0
1376	XM_030623131.1	0	0.582352	2.7606	2.72414	2.38621	0	1.95596	3.29235	3.82744	0	3.82017	2.56246	0.684055	2.67298	2.42693	2.48583	2.51551	1.32068	3.44193	1.30844	0.512807	0.389241	0	1.70257	1.04431	0.513245	1.35166	4.33061	2.09989	1.02074	2.78632	2.79725	0.558651	0	0	0.214506	0.212821	0.373554	0	0.386407	0.859084	1.83011	0	0	0	1.03906	0.341377	0.972828
1377	XM_030623132.1	0	0	0.013281	0	0	0	0	0	0	0	0	0	0	0	0	0	0	0	0	0	0	0	0	0	0	0	0	0	0	0	0	0	0	0	0	0	0.069729	0	0	0	0	0	0	0	0	0	0	0
1378	XM_030623133.1	0	0	0	0	0	0	0	0	0	0	0	0	0	0	0	0	0	0	0	0	0	0	0	0	0	0	0	0	0	0	0	0	0	0	0	0	0	0	0	0	0	0	0	0	0	0	0	0
1379	XM_030623134.1	0	0.031052	0.032954	0.062252	0	0.04712	0	0	0.01023	0	0	0.027259	0	0.05024	0.012096	0	0.261131	0	0	0	0	0	0.028852	0	0.054635	0.030124	0.066413	0	0.049533	0.026718	0.087995	0	0	0.027474	0	0	0.223975	0.040286	0.040913	0	0	0.038649	0	0	0	0	0.023733	0.205442
1380	XM_030623135.1	0	0.042409	0	0.113614	0.037217	0.125327	0	0.138462	0	1.71706	0.266739	0.007269	0	0.032508	13.8275	0.141732	0.413181	0.683861	1.28136	0.278372	0.466713	0.821234	0.83373	0.318117	1.42066	0.370378	0.457566	1.15151	1.78539	0	0.053174	0.18998	0.957876	1.06406	0	0.341118	0.295083	0.077	0.830237	0.594759	0.502196	9.8925	2.0529	1.51986	1.35678	0.673823	0	0.156336
1381	XM_030623136.1	0	1.62294	0	1.98987	0	0	0	0	1.3951	0	0	3.61788	0	0	1.27314	0	0	0	0	0	0	0	0	0	1.0981	0	0	0	0	1.66893	0	0	0	0	0	0	0	0	0	0	0	1.21132	0	0	0	0	0	0
1382	XM_030623137.1	0.268872	0.102156	0.374958	0.776063	1.25562	0.95759	0.812648	1.11806	0.250863	0.670967	1.35123	1.11229	0.722081	1.2269	0.364228	0.435312	0.94545	0.984776	0.475953	0.37595	0.65011	0.961782	1.17936	0.503314	0.381036	0.506809	0.663058	1.19169	0.947932	0.492234	1.41026	1.2516	0.676696	0.489115	0.63308	0.122504	0.939565	0.122637	0.350678	1.08618	0.196773	0.153708	1.45603	0	0.273189	0	0.049549	0.435407
1383	XM_030623138.1	1.19825	1.64548	1.82307	0	2.75923	0	2.14265	0.28984	0.291211	0	1.37433	1.94337	0	1.52191	1.80077	0.945728	3.31358	2.39566	2.36791	3.71391	2.20585	3.97189	4.3642	0.809632	2.67496	4.64567	5.41759	3.38798	0.70386	1.31844	3.49764	3.37591	3.7711	4.94572	2.01849	1.46213	1.94183	0	0	0.728373	1.93318	4.94997	3.40564	5.49439	6.78976	6.37934	0	3.06509
1384	XM_030623139.1	1.15814	2.1979	1.23034	0.861199	5.1569	0	1.59311	0	2.11622	0	0.971278	0.786067	4.53197	1.31884	2.01353	0.18485	1.2559	3.34247	2.8545	2.45662	3.19897	1.36081	0.672446	1.48943	3.49725	1.79796	0.693944	3.33221	4.78836	5.81933	3.18368	2.57409	1.37569	3.25637	2.73925	1.77349	3.901	1.80012	4.05851	0	3.84124	6.66066	4.60421	0.472823	0.476575	2.79866	1.55175	1.24398
1385	XM_030623140.1	0	0	0	3.64455	0	5.0721	1.85955	1.06717	0	1.94107	0	0	0	0	0	0	0	0	0	0	0	0	0	0	0	0	0	2.61139	0	0	0	0	0	0	0	0	0	2.92432	0	5.95555	0	0	0	0	2.58199	0	0	0
1386	XM_030623141.1	0	0	0	0	0	0	0	0.099644	0	0	0	0.011737	0	0	0	0	0	0	0	0.055511	0	0	0	0.100442	0	0	0	0.05757	0	0	0	0	0.084722	0.069017	0	0.218536	0	0	0	0	0.477334	0	0	0	0	0	0	0
1387	XM_030623142.1	4.39624	54.7324	7.59472	40.4308	172.399	16.4148	35.7877	3.35822	6.311	113.319	6.36376	13.0897	7.43555	9.34896	17.5957	3.8521	31.1848	51.4195	45.4232	33.8201	35.743	34.643	65.172	28.05	83.9798	77.9675	76.9764	117.067	75.0047	131.073	87.4486	86.4696	76.4624	90.8771	42.8023	39.6448	35.3324	40.1291	44.4705	66.9902	27.7203	50.1195	34.9679	31.2148	14.3539	29.5203	81.8749	6.32086
1388	XM_030623143.1	96.7128	149.016	224.727	150.985	287.5	343.307	183.561	225.574	201.695	104.206	173.675	177.914	169.235	233.842	364.517	109.655	312.706	472.881	622.706	209.722	314.74	300.291	220.113	100.925	277.276	273.836	263.157	317.482	260.565	335.239	282.113	236.897	307.364	296.177	146.991	179.579	231.384	147.96	179.536	249.459	264.47	248.988	231.131	234.221	235.434	238.095	142.942	293.478
1389	XM_030623144.1	29.4461	8.06913	1.62246	7.1499	24.2352	18.8527	7.02554	1.0878	2.09144	52.777	74.2494	0.915738	5.02024	9.63418	8.9236	1.18486	13.5481	14.8459	5.92317	6.7414	18.9931	28.6966	47.6145	17.1219	61.2288	26.0164	32.4337	56.4501	37.0747	30.0019	43.6932	44.0534	29.4892	81.613	25.7018	49.491	38.2143	56.5357	30.2602	47.7981	8.51056	15.4506	8.11009	7.23012	14.5613	11.0057	15.7348	18.2702
1390	XM_030623145.1	2.7566	37.8218	46.759	50.9331	45.9496	38.5382	37.0675	65.0198	130.889	9.52051	15.6371	166.197	87.3023	104.434	13.3673	17.404	29.6883	35.5596	27.8345	31.3974	33.0254	38.125	18.0614	11.7895	19.8649	24.4434	24.7012	26.6491	27.9157	29.4931	25.687	26.0122	26.3305	25.3065	24.2956	15.6679	17.7427	24.7186	19.7925	22.3465	32.5583	39.69	33.0634	29.3364	27.5569	32.8679	86.6441	25.5019
1391	XM_030623146.1	1.61695	0	0	0	0	0	0	0.039906	0	0	0	0	0.249209	0	0.31465	0	0	0	0	0.158589	0	0	0	0	0	0	0	0	0.134232	0	0	0	0	0	0	0	0	0	0.053988	0.082055	0.256632	0	0	0.294202	0	0	1.41002	0
1392	XM_030623147.1	0.327048	0.009297	0.024732	0.023479	0	0	0	0	0.300008	0.01463	0	0.071937	1.54175	0.217301	0	0.458089	0.080242	0	0.209728	0	0.107808	0.183918	0.041256	0	0	0.052354	0	0	0	0	0	0.122695	0.04721	0	0	0.045562	0.042214	0	0	0	0	0	0	0	0.179644	0.24952	1.40356	0.159017
1393	XM_030623148.1	0	0	6.26489	0	0	10.0443	0.064273	3.57512	0	0	0	0	0	0	0	0	12.9025	8.87673	6.95167	27.494	15.6122	17.7516	1.06762	2.01129	2.31438	5.1445	4.42393	2.9456	0.935017	1.47192	1.68081	1.22481	2.95461	1.48917	0.204268	0	0.655355	0.332837	0.121072	1.02112	0	0	0	0	0	0.034122	0	3.67455
1394	XM_030623149.1	0	0	2.19646	0	0	0	0	0	1.18207	5.51229	13.4036	0.89469	0	1.91855	3.23039	0	0	2.6546	1.85748	0	0	2.92751	0	2.55152	1.32165	0	0	0	0	0	2.26246	0	0	0	0	0	0	0	0	0	8.12617	4.27778	5.58889	0	4.40813	3.59707	1.62767	0
1395	XM_030623150.1	0	0	0.123947	0	0	0	0	0.147918	0	0	0	0	0	0	0	0	0	0.493915	0	0	0	0	0	0	0	0	0.170955	0	0	0	0	0	0	0	0	0	0	0	0	0	0	0	0	0	0	0	0	0
1396	XM_030623151.1	0.045933	0	0.943383	0.252588	0	0.663566	0	0	0.023173	0.018199	0.013625	0.026734	0	0.057487	0.025355	0.180593	0.978582	0	0.631906	0.64072	0.696701	1.12878	0	0	0.450768	0.530944	0	0.179827	0.664836	0	0.227112	0	0	0	0	0.21567	0	0	0	0	0	0	0	0.377888	0	0	0	0.23439
1397	XM_030623152.1	0.655834	0	0.868986	0	0	0.635571	0	1.04815	0	0.714138	0.447441	1.26991	0.58359	0.623694	2.08481	0	0	0.333364	0	0.625845	0	0.323301	0.217069	0	0	0.593463	0	0.197233	0.176381	0.348001	0	0.457974	0.413849	0.20358	0	0	0	0.24404	0	0	0.730072	2.73582	0	1.93649	3.30822	1.62902	0	0
1398	XM_030623153.1	0	0	0	0	0	0	0.227521	0.264959	0	0	0.197815	0.107663	0	0.084935	0.038434	0	0.229433	0	0.32233	0	0	0.3261	0	0	0.18818	0	0	0	0	0	0	0	0	0	0	0	0	0	0.296385	0	0.255141	0	0.504967	0	0	0	0	0
1399	XM_030623154.1	0.04271	0.099892	0	0.356424	0.180863	0	0	0	0.924003	0	0	0.798543	0	0	0	0.119573	0	0	0	0	0.545696	0	0	0.203174	0	0	0.332421	0	0.067656	0	0.235719	0	0	0	0.132745	0.093406	0.405089	0	0	0.289888	0.22887	1.30368	2.85735	0	0	0	0.097343	0.104872
1400	XM_030623155.1	16.22	20.003	28.1797	31.5705	33.7827	32.9035	28.8436	24.8286	29.7828	7.3176	38.0702	45.7137	49.6021	30.7684	24.5344	12.1604	36.118	48.9526	56.9365	30.6506	38.8488	37.8119	20.7476	9.14995	32.0128	35.9538	34.6701	32.298	28.5307	41.0046	34.1818	30.6706	39.161	34.6349	21.8029	15.5056	23.2282	16.5796	18.0653	29.5067	36.0928	42.6217	43.5174	35.7946	41.4749	46.3031	29.6546	22.7688
1401	XM_030623156.1	16.4758	32.4472	23.3337	23.7511	73.4449	50.7084	26.8768	25.5324	24.0098	29.6293	175.19	30.9011	45.6263	40.9001	37.4622	13.6191	41.1113	33.4853	27.587	42.1444	50.037	45.6915	28.197	13.0254	37.7632	33.8521	39.609	45.0439	37.0109	35.9797	35.0511	38.6288	40.5116	38.7363	29.4482	22.1552	38.7015	31.9896	40.1497	43.1637	49.514	50.6475	53.0595	61.4894	51.3519	71.515	27.4121	40.4951
1402	XM_030623157.1	2.98132	12.2041	27.8077	41.5496	12.0281	55.221	41.0462	34.9348	68.1137	2.1303	0.467068	35.8032	39.0256	79.406	44.6529	18.7986	19.3503	25.2758	20.429	26.6817	28.8202	35.3919	10.5197	8.81216	15.328	14.2465	15.2981	19.2721	10.0703	13.2658	19.3384	15.5677	16.1189	15.0524	6.69592	8.69169	13.9382	8.60867	10.1356	9.79139	10.4222	17.5744	15.1015	14.3684	13.4339	14.2543	7.57279	12.4812
1403	XM_030623158.1	0.74229	1.2238	0.34552	2.71156	1.87782	0.533583	0.455024	1.00207	1.96562	30.4638	21.5859	0.506353	2.48966	2.56657	1.76957	1.37819	1.23484	1.41716	0.836393	2.2405	1.48524	1.98844	0.669611	1.47308	1.86606	2.6581	2.36788	2.14843	2.3199	3.00718	4.28774	2.33301	1.56594	2.48126	2.43774	1.1444	1.47637	3.03454	1.9789	1.51744	2.1967	1.61758	1.46742	6.47723	4.82375	2.82079	3.46653	1.69999
1404	XM_030623159.1	1.48485	3.323	18.2238	2.81955	3.18927	11.4002	2.86254	32.5671	14.6033	12.2713	6.20478	22.1398	7.68457	14.8135	28.1528	5.80987	4.57101	5.07665	2.73235	6.03396	7.71405	8.13612	1.90524	1.16687	3.53728	5.74938	4.6623	4.28157	3.87621	2.74125	5.05057	5.60532	5.31072	3.33106	1.697	0.908798	3.12274	3.70034	2.38925	3.64324	13.0898	27.0594	20.5024	14.3357	21.5	20.4685	0.77035	3.43179
1405	XM_030623160.1	0.028907	0.030742	0	0.16139	0.270212	0	0.319847	0.081058	0.134859	0.426589	0	0	0	0.338463	315.928	0.298754	0	0	0	0	0	0.07264	0.133504	0	0.049429	0	0	0	0	0	0	0.062627	0.080498	0	0.368355	0.151553	0.280019	0	0.191812	0.308206	0	0.285073	0.106224	0	0.271803	0.244085	0.293687	0
1406	XM_030623161.1	5.45198	4.71328	2.03224	3.57222	9.14278	5.51986	5.02469	2.79878	2.15859	1.66317	13.52	3.59942	8.86852	3.32348	1.73801	0	4.89389	1.47642	1.99628	4.86281	5.28879	3.81049	4.11846	0.492589	3.18044	4.19853	3.58895	4.97989	4.36079	4.11257	3.57737	5.47896	5.45921	3.75078	2.04337	3.60198	4.74792	4.96808	3.69385	4.4379	5.19114	4.41372	5.39477	5.40361	3.75884	6.86099	2.25462	7.38185
1407	XM_030623162.1	0	0	0	0	0	0	0	0	0	0	0	0.002522	0	0	0	0	0	0	0	0	0	0	0	0	0	0	0	0	0	0	0	0	0	0	0	0	0	0	0	0	0	0	0	0	0	0	0	0
1408	XM_030623163.1	0	0	0	0	0	0	0	0	0.068379	0	0	0.008672	0	0	0	0	0	0	0	0	0	0	0	0	0	0	0	0	0	0	0	0	0	0	0	0	0	0	0	0	0	0.039068	0	0.086388	0.065173	0.038351	0	0
1409	XM_030623164.1	0.623729	0	0	0	0	0	0	0.188133	0	0.531384	0.182092	0	0	0	3.58658	0	0	0.171836	0	0	0	0.148188	0	0	0	0	0	0	0	0	0	0	0	0	0	0.168441	0	0	0	0	0	0	0	0	0.181638	0	0	0
1410	XM_030623165.1	0	0	0	0	0	0	0	0	0	0	0	0	0	0	0	0	0	0	0.090423	0	0	0	0	0	0	0	0	0	0	0	0	0	0	0	0	0	0	0	0	0	0	0	0	0	0	0	0	0
1411	XM_030623166.1	0.16565	0	0	0	0	0	0	0	0	0	0	0	0	0	0	0	0	0	0	0	0	0	0	0	0	0	0	0	0	0	0	0	0	0	0	0	0	0	0	0.36659	0	0	0	0	0	0	0	0
1412	XM_030623167.1	0	0	0	0	0.118857	0	0	0	0	0.581098	0	0.181107	0	0.09678	0.409438	0	0	0	0.065999	0	0	0.550158	0	0	0	0	0	0	0	0	0	0	0.25518	0	0	0	0.209067	0.236851	0	0.162117	0	0.087391	0	0	0.285374	0	0.650371	0
1413	XM_030623168.1	0.216472	0	0	0.11949	0	0	0	0	0	0	0	0	0	0	0	0	0	0	0	0	0	0	0	0	0.850373	0	0.306544	0	0.254688	0	0	0	0	0	0	0	0	0.977137	0	0	0	0	0.359502	0	0	0	0.148919	0.377102
1414	XM_030623169.1	0.062473	0.030928	0	0	0	0	0	0	0.136565	0	0	0.043867	0	0	0	0	0	0	0	0	0	0	0	0	0.21871	0	0	0	0	0	0.161054	0	0	0	0	0	0	0	0	0	1.67556	1.39685	0.197464	0.444411	2.16784	0.635549	0.086216	0
1415	XM_030623170.1	0	0	0	0	0	0	0	0	0	0	1.54283	0.471015	0	0	0	0	0	0	0	0	0	0	0	0	0	0	0	0	0	0	0	0	0	0	0	0	0	0	0	0	0	0	0	0	0	0	0	0
1416	XM_030623171.1	0	0	0	0	0	0	0	0	0	0	0	0	0	0	0	0	0	0	0	0	0	0	0	0	0	0	0	0	0	0	0	0	0	0	0	0	0	0	0	0	0	0	0	0	0	0	0	0
1417	XM_030623172.1	0	0	0	0	0	0	0	0	0	0	0	0.005992	0	0	0	0	0	0	0	0	0	0	0	0	0	0	0	0	0	0	0	0	0	0	0.034557	0	0	0	0	0	0	0.125044	0.252212	0.098086	0.082316	0.232276	0	0
1418	XM_030623173.1	0	0	0.138772	0.098665	1.45212	0	1.36552	0	0	0	0	0.416555	0	0.353135	0	0.287346	1.08366	1.02631	0	1.7867	1.28104	1.83478	0	2.29037	3.09228	0	1.82755	0	2.67059	2.26891	3.18863	3.27574	1.13015	1.29273	0.701119	0.848584	0.845732	0.64696	1.69084	1.99975	0	0	0	0	0	0	0.542002	0.41069
1419	XM_030623174.1	0	0	0	0	0	0	0	0	0	0	0	0	0	0	0	0	0	0	0	0	0	0	0	0	0	0	0	0	0	0	0	0	0	0	0	0	0	0	0	0	0	0	0	0	0	0	0.157949	0
1420	XM_030623175.1	0.688248	0	0	0	0	0	0	0	0	0	0	0.01818	0	0	0.117383	0	0	0	0	0	0	0.423041	0	0	0	0	0	0	0	0	0	0	0	0	0	0	0	0	0	0.150136	0	0	0	0	0	0.219045	0	0
1421	XM_030623176.1	0.035355	0.439232	2.23328	2.71056	0.17982	0.454958	0.592236	4.09159	5.76864	0	0	5.92247	1.97429	3.65768	0.239068	0.425527	0.455493	0.365986	0	0.470344	0.141029	0.351716	0.0788	0	0.058503	0.197429	0.204242	0.187421	0	0.07531	0.360153	0.16134	0.659562	0.077011	0	0	0.083449	0	0	0.175731	0.725941	1.6771	1.97295	1.29866	0.231911	1.66325	0.218587	1.07699
1422	XM_030623177.1	2.69259	0.252673	2.10515	0.695319	0.102785	0.087237	0	2.31322	3.15899	0	0	3.0988	0.35036	0.444516	0	0.37257	0.749798	1.08205	0.165872	0.30922	0.627462	0.49464	0.322533	0	0.292138	0.085124	0.636186	0.323171	0	0.31788	0.226654	0.256275	0.155552	0.129083	0	0	0.203213	0	0	0.431371	0.285176	0.327364	0.577728	0.712588	0.750095	0.227011	0.122043	0.721484
1423	XM_030623178.1	0	0	0	0.081397	0.273179	0	0	0	0	0	0	0.071143	0.245953	0	0	0	0	0	0	0	0	0.442011	0	0	0	0	0	0	0	0	0	0.138463	0	0	0.122959	0	0	0	0	0	0	0	0	0	0.088002	0	2.49969	0
1424	XM_030623179.1	0	0	0	0	0.088744	0	0	0	0	0	0	0	0	0	0	0	0	0	0	0.17162	0	0	0	0	0	0	0	0	0	0	0.139048	0	0.063921	0	0	0	0	0	0	0.068691	0	0	0	0	0	0	0	0
1425	XM_030623180.1	0	0	0	0	0	0	0	0	0	0	0	0	0	0	0	0	0	0	0	0	0	0	0	0	0	0	0	0	0	0	0	0	0	0	0	0	0	0	0	0	0	0	0	0	0	0	0	0
1426	XM_030623181.1	0	0	0	0	0	0	0	0	0	0	0	0	0	0	0	0	0	0	0	0	0	0	0	0	0	0	0	0	0	0	0	0	0	0	0	0	0	0	0.190334	0	0	0	0	0	0	0	0	0
1427	XM_030623182.1	0.235961	0.125917	0	0.083178	0.384081	0	0	0.264751	0	0	0.840968	0.019925	0	0.217528	0.452284	0	0	0.185282	0	0.119805	0	0	0	0	0.226884	0.20593	0.131914	0.11963	0	0.142436	0.69581	0.153298	0.173346	0.147629	0.164032	1.08628	0.811886	0.202084	0.235335	0.507953	0.488337	0	0.198529	0	0.777108	1.50186	1.68413	0
1428	XM_030623183.1	0	0	0	0	0	0	0	0	0	0	0	0	0	0	0	0	0	0	0	0	0	0	0	0	0	0	0	0	0	0	0	0	0	0	0	0	0	0	0	0	0	0	0	0	0	0	0	0
1429	XM_030623184.1	0	0	0	0	0	0	0	0	0	0	0	0	0	0	0	0	0	0	0	0	0	0	0	0	0	0	0	0	0	0	0	0	0	0	0	0	0	0	0	0	0	0	0	0	0	0	0	0
1430	XM_030623185.1	0	0	0	0	0	0	0	0	0	0	0	0	0	0	0	0	0	0.079827	0	0	0	0	0	0	0	0	0	0	0	0	0	0	0	0	0	0	0	0	0	0	0	0	0	0	0.154498	0	0	0
1431	XM_030623186.1	0	0.017602	0	0	0	0	0	0	0	0	0	0	0	0	0	0	0	0	0	0	0	0	0	0	0	0	0	0	0	0	0	0	0	0	0	0	0	0	0	0	0	0	0	0	0	0	0.100121	0
1432	XM_030623187.1	98.2424	92.5227	75.0013	23.7561	24.0381	377.011	24.6548	37.0878	29.9016	10.745	9.13686	8.17345	29.1309	33.7218	75.3435	11.5107	82.7109	62.4215	44.5488	55.4084	64.7166	61.2279	26.9328	16.6486	35.4536	65.8506	77.5708	76.1066	82.04	74.5086	62.6496	50.873	94.6843	39.331	25.3908	20.0954	51.0123	22.9627	43.201	42.5457	196.882	133.688	148.851	195.007	135.151	199.148	38.3325	77.8177
1433	XM_030623188.1	0	0	0	0	0	0	0	0	0	0	0	0	0	0	0	0	0	0	0	0	0	0	0	0	0	0	0	0	0	0	0	0	0	0	0	0	0	0	0	0	0	0	0	0	0	0	0	0
1434	XM_030623189.1	0	0	0	0	0	0	0	0	0	0	0	0	0	0	0	0	0	0	0	0	0	0	0	0	0	0	0	0	0	0	0	0	0	0	0	0	0	0	0	0	0	0	0	0	0	0	0	0
1435	XM_030623190.1	0.323713	0.047271	0	0	0	0	0	0	0	0	0	0	0	0	0.707096	0	0	0	0	0	0	0	0.54764	0	0.137447	0.235804	0	0	0.255786	0.182374	0	0	0	0	0	0	0	0	0	0	0	0	0	0	0.178838	0.409075	0	0
1436	XM_030623191.1	0	0	0	0	0	0	0	0	0	0	0	0	0	0	0	0	0	0	0	0	0	0	0	0	0	0	0	0	0	0	0	0	0	0	0	0	0	0	0	0	0	0	0	0	0	0	0	0
1437	XM_030623192.1	0	0	0	0	0	0	0	0	0	0	0	0	0	0	0	0	0	0	0	0	0	0	0	0	0	0	0	0	0	0	0	0	0	0	0	0	0	0	0	0	0	0	0	0	0	0	0	0
1438	XM_030623193.1	0	0	0	0	0	0	0	0	0	0	0	0	0	0	0	0	0	0	0	0	0	0	0	0	0	0	0	0	0	0	0	0	0	0	0	0	0	0	0	0	0	0	0	0	0	0	0	0
1439	XM_030623194.1	0	0	0	0	0	0	0	0	0	0	0	0	0	0	0	0	0	0	0	0	0	0	0	0	0	0	0	0	0	0	0	0	0	0	0	0	0	0	0	0	0	0	0	0	0	0	0	0
1440	XM_030623195.1	0	0	0	0	0	0	0	0	0	0	0	0	0	0	0	0	0	0	0	0	0	0	0	0	0	0	0	0	0	0	0	0	0	0.348533	0	0	0	0	0	0	0	0	0	0	0	0	0	0
1441	XM_030623196.1	14.0373	3.92584	0.761552	0.227198	0.72672	5.81168	0.22721	0.358667	0.301291	17.2788	3.00645	0.020822	0.322713	0.038679	0.220848	0.043622	10.1291	8.46899	9.80254	13.9484	9.40409	4.26101	8.38698	1.70975	6.83748	5.56216	9.72334	8.39844	17.3212	11.6619	11.9217	7.74955	23.1821	12.3105	16.1279	3.13963	16.7411	16.6682	8.15814	10.1134	16.2507	2.29234	1.99495	6.63807	3.50415	5.78475	2.22582	36.608
1442	XM_030623197.1	0	0	0	0	0	0	0	0	0	0	0	0	0	0	0	0	0	0	0	0	0	0	0	0	0	0	0	0	0	0	0	0	0	0	0	0	0	0	0	0	0	0	0	0	0	0	0	0
1443	XM_030623198.1	0	0	0	0	0	0	0	0	0	0	0	0	0	0	0	0	0	0	0	0	0	0	0	0	0	0	0	0	0	0	0	0	0	0	0	0	0	0	0	0	0	0	0	0	0	0	0	0
1444	XM_030623199.1	0	0	0	0	0	0	0	0	0	0	0	0	0	0	0	0	0	0	0	0	0	0	0	0	0	0	0	0	0	0	0	0	0	0	0	0	0	0	0	0	0	0	0	0	0	0	0	0
1445	XM_030623200.1	0	0	0	0.063887	0	0	0	0	0	1.3215	0.072314	0	0	0	0	0	0	0	0	0	0	0	0	0	0	0	0	0	0	0.107702	0	0	0	0	0	0	0	0	0	0	0	0	0	0	0	0	0.227931	0
1446	XM_030623201.1	0	0	0	0	0	0	0	0	0	0	0	0	0	0	0	0	0	0	0	0	0	0	0	0	0	0	0	0	0	0	0	0	0	0	0	0	0	0	0	0	0	0	0	0	0	0	0	0
1447	XM_030623202.1	0	0	0	0	0	0	0	0	0	0	0	0	0	0	0	0	0	0	0	0	0	0	0	0	0	0	0	0	0	0	0	0	0	0	0	0	0	0	0	0	0	0	0	0	0	0	0	0
1448	XM_030623203.1	0	0	0	0	0	0	0	0	0	0	0	0	0	0	0	0	0	0	0	0	0	0	0	0	0	0	0	0	0	0	0	0	0	0	0	0	0	0	0	0	0	0	0	0	0	0	0	0
1449	XM_030623204.1	0	0	0	0	0	0	0	0	0	0	0	0	0	0	0	0	0	0	0	0	0	0	0	0	0	0	0	0	0	0	0	0	0	0	0	0	0	0	0	0	0	0	0	0	0	0	0	0
1450	XM_030623205.1	0	0	0	0	0	0	0	0	0	0	0.007496	0	0	0	0	0	0	0	0	0	0	0	0	0	0	0	0	0	0	0	0	0	0	0	0	0	0	0	0	0	0	0	0	0	0	0	0	0
1451	XM_030623206.1	0	0	0	0	0	0	0	0	0	0	0	0	0	0	0	0	0	0	0	0	0	0	0	0	0	0	0	0	0	0	0	0	0	0	0	0	0	0	0	0	0	0	0	0	0	0	0	0
1452	XM_030623207.1	0	0	0.024716	0	0	0	0	0	0	0	0	0	0	0	0	0	0	0	0	0	0	0	0	0	0	0	0	0	0	0	0	0	0	0	0	0	0	0	0	0	0	0	0	0	0	0	0.287927	0
1453	XM_030623208.1	0.536168	2.17162	0.35209	0.399931	1.04065	0	0	0.22842	3.33038	0	13.2313	10.4461	0	0	7.0776	0	7.28543	1.38507	1.66941	11.9993	4.47099	2.44654	1.78501	2.43265	1.0162	2.77867	3.23171	4.13658	8.09319	9.89442	5.43289	6.76851	6.55187	3.15727	2.72358	0	3.87052	0	1.292	3.04242	6.15815	11.9106	0	5.37552	4.85581	0	1.23554	1.94895
1454	XM_030623209.1	0	0	0	0	0	0	0	0	0	0	0	0	0.460368	0.082919	0	0	0	0	0	0	0	0	0	0	0	0	0	0	0	0	0	0	0	0	0	0	0	0	0	0	0	0	0	0	0	0	0	0
1455	XM_030623210.1	1.43823	1.6457	0.950238	2.15187	3.26653	1.66346	1.95578	1.70578	1.8563	6.20242	16.5074	1.75677	0.74013	1.14091	2.27374	1.09528	0.805794	1.27002	1.4294	1.92481	0.642226	1.36061	0.872156	0.55091	1.79232	1.68692	1.35178	1.79512	1.79588	2.37001	1.15769	1.4495	0.723911	1.38888	1.31102	1.2706	1.74917	2.11468	1.35304	2.34865	4.16877	4.12493	3.81003	2.49848	2.07955	3.45229	5.03332	0.568817
1456	XM_030623211.1	0	0	0	0	0	0	0	0	0	0	0	0	0	0	0	0	0	0	0	0	0	0	0	0	0	0	0	0	0	0	0	0	0	0	0	0	0.072171	0	0	0	0	0	0	0	0	0	0	0
1457	XM_030623212.1	0	0	0	0	0	0	0	0	0	0	0	0	0	0	0	0	0	0	0	0	0	0	0	0	0	0	0	0	0	0	0.187969	0	0	0	0	0	0	0	0	0	0	0	0	0	0	0	0	0
1458	XM_030623213.1	0.010873	0	0	0	0.052443	0.033714	0	0.017137	0	0.039155	0.158251	0.027062	0	0	0.012671	0	0	0	0	0	0.023237	0.026886	0.027387	0	0.018484	0	0	0.062579	0.032219	0.143191	0.086076	0.024453	0.030071	0	0.07299	0	0	0	0	0.028826	0.070592	0	0.041663	0.056834	0	0.098848	0.086762	0
1459	XM_030623214.1	1.19353	0.434056	0	0	0	2.36632	0	0.795842	0	2.54526	1.49569	0	0	0	0	0	0	0	0	0.824128	0	0.884398	0	0	0	0	1.11365	0	0	0	0	0	0	0	0	0.364873	0	0	0	0	0.753042	0	0	0	0	0	0	0
1460	XM_030623215.1	0.098277	0	0	0	0	0	0	0	0	0	0	0	0	0	0	0	0	0	0	0	0	0.02967	0	0	0	0.035152	0	0	0	0.025928	0	0	0.095397	0	0	0	0	0	0	0.030138	0	0	0	0	0.078844	0	0.032522	0
1461	XM_030623216.1	7.38918	64.3217	656.87	611.704	41.9316	1561.59	131.964	878.601	1658.17	167.699	46.6708	253.34	838.411	1091.1	1844.69	894.976	503.895	575.678	512.778	425.476	540.106	682.294	164.556	19.3918	58.6069	150.183	215.48	210.463	263.868	246.394	242.757	163.826	441.484	218.368	47.8225	25.2935	221.618	56.395	26.9697	54.9013	489.327	477.899	466.534	855.629	519.665	440.239	69.0814	873.817
1462	XM_030623217.1	0	0.004893	0	0	0	0	0	0	0	0	0	0	0	0	0	0	0	0	0	0	0	0	0	0	0	0	0	0	0	0	0	0	0	0	0	0	0	0	0	0	0	0	0	0	0	0	0.027831	0
1463	XM_030623218.1	0	0	0	0	0	0	0	0	0	0	0	0	0	0	0	0	0	0	0	0	0	0	0	0	0	0	0	0	0	0	0	0	0	0	0	0	0	0	0	0	0	0	0	0	0	0	0	0
1464	XM_030623219.1	0.14204	0.737959	0	0.154423	0.112332	0.083197	0.059344	0.230314	0	1.09441	1.03246	0.276516	0.31442	0.077722	1.65355	0	0	0.050675	0.160699	0.057217	0.1652	0.118628	0.090889	0.151586	0.058161	0.053909	0	0.152176	0	0.216983	0.171794	0.176072	0	0.075447	0.177898	0.488674	0	0.515039	0.172004	0.187264	0.197923	0.31223	0.053651	0.148609	0.087268	0.182515	9.05499	0.192913
1465	XM_030623220.1	0	0.011003	0	0	0	0	0	0	0	0	0	0	0	0	0	0	0	0	0	0	0	0	0	0	0.036627	0	0	0	0	0	0	0	0	0	0	0	0	0	0	0	0	0.080766	0	0.051417	0.039948	0	0	0
1466	XM_030623221.1	0	0	0	0.086102	0	0	0	0	0.335573	4.11772	1.04945	0.152365	0.26923	0.278544	1.91153	0	0	0.091171	0	0.063065	0	0	0	0	0	0	0	0	0	0	0	0	0	0	0	0	0	0	0	0	0	0.060547	0	0	0	0	0.275707	0
1467	XM_030623222.1	0	0.094102	0	0	0	0	0	0.118727	0	2.34932	0.783143	0	0	0.605618	0	0.532744	0	0	0	0	0	0	0	0	0	0	0	0	0	0	0	0	0	0	0	0	0	0	0	0	0	0	0	0	1.0679	0	1.78703	0
1468	XM_030623223.1	0	0	0	0	0	0.206408	0	0	0.436897	0.58872	0.272721	0.7872	0	0	1.6303	0	0	0	0	0	0	0	0	0	0	0	0	0	0	0	0	0	0	0	0	0	0	0	0	0	0	0	0	0	0	0	0	0
1469	XM_030623224.1	0	0	0	0	0	0.090256	0	0	0	0	0	0	0	0	0	0	0	0	0	0	0	0	0	0	0	0	0	0	0	0	0	0	0	0	0	0	0	0	0	0	0	0	0	0	0	0	0	0
1470	XM_030623225.1	0	0	0	0	0	0	0	0	0	0	0.185294	0.016611	0	0	0	0	0	0	0	0	0	0	0	0	0	0	0.044659	0	0	0	0	0	0	0	0	0	0	0	0	0	0	0	0	0	0	0	0	0
1471	XM_030623226.1	0	0	0	0	0	0	0	0	0	0	0	0	0	0	0	0	0	0	0	0	0	0	0	0	0	0	0	0	0	0	0	0	0	0	0	0	0	0	0	0.239292	0.312043	0.417884	1.10008	0	0.361149	0	0	0
1472	XM_030623227.1	0	0.20077	0	0	0	0	0	0	0	0	0.016436	0.01847	0	0	0	0	0	0	0.218676	0.355108	0.079783	0	0	0	0.127038	0	0	0	0	0.084823	0.206506	0	0	0.16769	0	0	0	0	0	0	0	0	0	0	0.043684	0.054774	1.03801	0.204207
1473	XM_030623228.1	0	0	0	0	0	0	0	0	0	0	0	0	0	0	0	0	0	0	0	0	0	0	0	0	0	0	0	0	0	0	0	0	0	0	0	0	0	0	0	0	0	0	0	0	0	0	0	0
1474	XM_030623229.1	0.319509	0.043169	0	0	0	0	0	0	0	0	0	0	0	0	0	0	0	0	0	0	0	0	0	0	0	0	0	0	0	0	0	0	0	0	0	0	0	0	0	0	0	0	0	0	0	0	0.405481	0
1475	XM_030623230.1	0	0	0	0	0	0	0	0	0	0	0	0.00576	0	0	0	0	0	0	0	0	0	0	0	0	0	0	0	0	0	0	0	0	0	0	0	0	0	0	0	0	0.065254	0.255264	0.364767	0.377169	1.12285	0.362137	0	0
1476	XM_030623231.1	0	0	0	0	0	0	0	0	0	0	0	0	0	0.067193	0	0	0	0	0	0	0	0	0	0	0	0	0	0	0	0	0	0	0	0	0	0	0	0	0	0	0	0	0	0	0	0	0	0
1477	XM_030623232.1	0.483449	0.756332	0	0.600279	3.63525	0	0	0.119284	0	0	0	0.330956	0.382889	0.279516	0.201101	0	0	0	0	0	0	0	0.182547	0	0.136862	0	0	0	0	0.36321	0	0.178946	0.218202	0	0.909129	0.181862	0	0.488568	0	0.393641	0	0	0	0	0	0	0.297838	0
1478	XM_030623233.1	0	0	0	0	0	0	0	0	0	0	0	0	0	0	0	0	0.096364	0	0	0	0	0	0	0	0	0	0	0	0.229047	0.093431	0	0	0	0	0	0.09349	0	0	0	0	0.886459	0.857153	0.14418	1.64725	0.548568	0	0	0
1479	XM_030623234.1	0.081238	0.036391	0	0	0	0	0	0	0	0	0	0.188668	0	0	0.044609	0.474643	0.051594	0	0	0.072775	0	0	0	0	0	0	0.132533	0	0	0	0	0	0	0	0	0	0	0	0	0	0.038423	0	0	0	0	0	0	0
1480	XM_030623235.1	3.98923	0	1.13765	0	0.612375	5.78086	0	1.23838	1.17427	1.00444	0.672667	0.147019	0.39536	1.57124	9.75835	0.210298	4.12838	1.77184	2.98583	5.05127	3.537	1.69484	1.15463	1.13437	1.32954	3.58347	2.08132	2.30015	3.8167	4.55029	3.16641	4.05786	7.04502	3.18046	0.21743	0.967399	8.05562	2.51683	3.8947	4.54961	0	0	0	0	0.601609	0	0	4.85896
1481	XM_030623236.1	0	0	0	0	0	0	0	0	0	0	0	0	0	0	0	0	0	0	0	0	0	0	0	0	0	0	0	0	0	0	0	0	0	0	0	0	0	0	0	0	0.12171	0	0	0	0.243548	0.174276	0	0
1482	XM_030623237.1	0	0.101787	0	0	0	0	0	0	0	0	0	0	0	0	0	0	0	0	0	0	0	0	0	0	0	0	0	0	0	0	0	0	0	0	0	0	0	0	0	0	0.302493	0.233803	0.11899	0	0.166732	0.091545	0	0
1483	XM_030623238.1	0	1.42426	0.240296	0	0	0.50763	0	0.182368	0.0348	0	0	0.12587	0.622134	0.218421	2.00794	0.255557	0.223386	0.195131	0.095167	0.078629	0.731847	0.670686	0.240213	0.36557	0.246222	0.631956	0	0.38904	1.04219	0.413584	0.15964	1.0816	0	0.227059	0	0	0.560564	0	0.295764	0.326771	7.97538	5.7827	5.95224	7.39222	8.1777	2.82663	0.100105	0.053507
1484	XM_030623239.1	0.09861	0.068543	0.034533	0.037652	0	0.29014	0.098333	0.07988	0.059473	0	0	0.025482	0	0.080262	0.026613	0	0	0	0	0.132358	0	0	0	0	0	0	0.109149	0.048118	0.080986	0	0	0.053908	0	0.060377	0	0	0.061312	0	0	0	0	0	0	0.078534	0.121675	0.064264	0	0
1485	XM_030623240.1	0.031949	0	0	0	0	0	0	0	0	0	0	0	0	0	0	0	0	0	0.183244	0	0	0	0	0	0	0	0	0	0	0.037145	0	0.039436	0.045789	0	0	0.051503	0.043466	0	0	0	0	0	0	0	0	0	0	0
1486	XM_030623241.1	0	4.55516	3.9206	3.34967	17.0041	9.12712	3.20197	3.69476	7.75774	3.24258	1.19362	11.1979	11.7593	9.66027	15.5613	0.257255	2.6874	4.27279	2.13514	4.48165	2.52361	4.13765	5.62895	4.26563	8.21231	5.58188	7.91649	9.35883	5.904	6.04321	11.5896	8.16062	5.20148	7.79874	6.93037	4.18413	5.42856	4.29264	3.00973	10.3681	0.952326	0	0	0	0	0	7.79033	3.72443
1487	XM_030623242.1	0.082159	0.011509	0.072618	0.341336	0.017385	0	0	0.122851	0.360978	0	0.226232	0.723922	0.571989	0.565147	0.768793	0	0.289408	0.106612	0.051962	0.121785	0.241599	0.154577	0.043312	0	0	0.100089	0.038258	0.032831	0.113583	0.177406	0.06796	0.035554	0.121576	0.269618	0.046332	0.211452	0	0	0	0.051565	0.093965	0.201644	0	0.127204	0.287944	0	0	0.248524
1488	XM_030623243.1	0	0	0	0	0	0	0	0	0	0	0	0	0	0	0	0	0	0	0	0	0	0	0	0	0	0	0	0.0272	0	0	0	0	0	0	0	0	0	0	0	0	0	0	0	0	0	0	0	0
1489	XM_030623244.1	0	0	0	0	0	0	0	0	0	0	0	0	0	0	0	0	0	0	0	0	0	0	0	0	0	0	0	0	0	0	0	0	0	0	0	0	0	0	0	0	0	0	0	0	0.180575	0	0	0
1490	XM_030623245.1	0	0	0	0	0	0	0	0	0	0	0	0	0	0	0	0	0	0	0	0	0	0	0	0	0	0	0	0	0	0	0	0	0	0	0	0	0	0	0	0	0	0	0	0	0	0	0	0
1491	XM_030623246.1	0	0	0	0	0	0	0	0	0	0	0	0	0	0	0	0	0	0	0	0	0	0	0	0	0.062394	0	0	0	0	0	0.089556	0	0	0.090221	0	0	0	0	0	0	0	0	0	0	0	0	0	0
1492	XM_030623247.1	0	0	0	0	0	0	0	0	0	0	0	0	0	0	0	0	0	0	0	0	0	0	0	0	0	0	0	0.023346	0.078886	0	0	0	0	0	0	0	0	0	0	0	0	0	0	0	0	0	0	0
1493	XM_030623248.1	0.01002	0	0	0	0	0	0	0	0	0	0	0	0	0	0	0	0	0	0	0	0	0	0	0	0	0	0	0	0	0	0	0	0	0	0	0	0	0	0	0	0	0	0	0	0	0	0	0
1494	XM_030623249.1	0	0	0	0	0	0	0	0	0	0	0	0	0	0	0	0	0	0	0	0	0	0	0	0	0	0	0	0	0	0	0	0	0	0	0	0	0	0	0	0	0	0	0	0	0	0	0	0
1495	XM_030623250.1	0	0	0	0	0	0	0	0	0	0	0	0	0	0	0	0	0	0	0	0	0	0	0	0	0	0	0	0	0	0	0	0	0	0	0	0	0	0	0	0	0	0	0	0	0	0	0	0
1496	XM_030623251.1	1.83218	4.63039	1.70316	1.06666	4.46381	3.83463	0.290305	0.955597	1.97013	0.233737	2.14662	2.62266	0.611649	1.91566	2.53621	0.267691	3.64324	2.6067	4.09327	2.86934	3.48887	5.51576	1.86485	0	2.21538	1.17902	1.50768	2.36831	2.09453	1.47189	4.43573	2.14745	3.59387	4.44765	0.545477	0.181862	2.54768	1.40742	1.3016	2.7558	3.69021	8.37598	1.71299	1.88668	5.11116	3.32225	1.21553	3.34037
1497	XM_030623252.1	0	0	0	0	0	0	0	0	0	0	0	0	0	0	0	0	0	0	0	0	0	0	0	0	0	0	0	0	0	0	0	0	0	0	0	0	0	0	0	0	0	0	0	0	0	0	0	0
1498	XM_030623253.1	0	0	0	0	0	0	0	0	0	0	0	0	0	0	0	0	0	0	0	0	0	0	0	0	0	0	0	0	0	0	0	0	0	0	0	0	0	0	0	0	0	0	0	0	0	0	0	0
1499	XM_030623254.1	1.62442	0.450995	0	0.201365	0.708286	0	0	0	0	1.29849	0.844811	0	0.892595	0	0	0	0	0	0.351077	0	0	0	0.306243	0.290309	0.879998	0.987431	0.545145	0.528751	0	0.826543	0.928665	1.00093	0.707773	0.727673	0.79773	0.512692	0.68558	0.859532	1.82715	1.09849	0	0.230106	0	0	0	0	1.51881	0.156734
1500	XM_030623255.1	0	0	0	0	0	0	0	0	0	0	0	0	0	0	0	0	0	0	0	0	0	0	0	0	0	0	0	0	0	0	0	0	0	0	0	0	0	0	0	0	0	0	0	0	0	0	0	0
1501	XM_030623256.1	0.036205	0	0	0	0.043766	0	0	0	0.066433	0	0.023638	0.026229	0	0.028247	0.091153	0	0	0	0.047486	0	0	0	0	0	0.045278	0	0	0	0	0.054947	0	0	0	0	0	0	0	0	0	0	0.618372	1.2793	0.357014	0	0	0.271697	0	0
1502	XM_030623257.1	1.41487	0.219047	0	0	0	0	0	0.032099	0.052794	0.022041	0.725751	0.008403	0	0	0.026428	0	0	0	0.0477	0	0	0	0	0	0.039896	0.070858	0.095815	0	0	0.157699	0.125521	0	0	0	0	0	0	0	0	0.059588	1.04552	0.988141	0.638757	0.427354	1.5637	1.81274	1.23537	0
1503	XM_030623258.1	0	0	0	0	0	0	0	0	0	0	0	0	0	0	0	0	0	0	0	0	0	0	0	0	0	0	0	0	0	0	0	0	0	0	0	0	0	0	0	0	0	0	0	0	0	0	0	0
1504	XM_030623260.1	0	0	0	0	0	0	0	0	0	0	0	0	0	0	0	0	0	0	0	0	0	0	0	0	0	0	0	0	0	0	0	0	0	0	0	0	0	0	0	0	0	0	0	0	0	0	0	0
1505	XM_030623261.1	0	1.06181	0.292707	0.416968	0.36547	0.249073	0	0.235821	0	0	0.627197	0.667891	0.704299	0.292431	0.095996	0.489677	0.397686	0.587657	0.388858	0.632078	1.48391	1.18357	0	0.24575	0.147218	0.244628	0.577844	0.590101	0	0.400588	0.665407	0.769519	1.00197	0.617539	0	0.199698	0.399173	0	0.696789	0.426191	0	0.295002	0.279309	1.02248	0.636889	0.122547	1.34458	1.14159
1506	XM_030623262.1	0	0	0.050343	0	0	0.217853	0	0	0.083397	0	0	0.167776	0.295453	0.186774	0.1582	0	0	0	0	0	0	0	0	0	0	0	0	0	0	0	0	0	0	0.17357	0	0	0	0	0	0	0.10582	0.276236	0	0	0	0	0	0
1507	XM_030623263.1	0	0	0	0	0	0	0	0	0	0	0	0	0	0	0	0	0	0	0	0	0	0	0	0	0	0	0	0	0	0	0	0	0	0	0	0	0	0	0	0	0	0	0	0	0	0	0	0
1508	XM_030623264.1	0	0	0	0.089501	0	0	0	0	0	0	0	0.067271	0	0	0.039186	0	0	0	0	0	0.149265	0	0.083925	0	0.062115	0	0.149923	0.065573	0	0	0.195875	0	0.196869	0	0	0.085446	0	0	0.106608	0	0.253456	0.469225	0	0.079888	0.120692	0	0.047925	0.057662
1509	XM_030623265.1	0.099861	0.094246	0.436425	0.098428	1.36282	0.512821	0	0.214605	0.900416	0.037572	0.253731	0.073423	0.580489	0.525263	0.570731	0.48934	0.380816	1.40629	0.62299	0.570956	0.64866	0.936201	0.165174	0.259509	0	0.107255	0.356812	0.270354	0.104997	0.154488	0.18887	0.527408	0.455504	0.241682	0.359446	0.089251	0.163525	0.189381	0.111636	0.176166	0.602209	0.140187	0.133154	0.091173	0.487475	0.151608	0.056093	0
1510	XM_030623266.1	0	0	0	0	0	0	0	0	0	0	0	0	0	0	0	0	0	0	0	0	0.039166	0	0	0	0	0	0	0	0	0	0	0	0	0	0	0	0	0	0	0	0	0	0	0	0	0	0	0
1511	XM_030623267.1	0	0	0	0	0	0	0	0	0	0	0	0	0	0	0	0	0	0	0	0	0	0	0	0	0	0	0	0	0	0	0	0	0	0	0	0	0	0	0	0	0	0	0	0	0	0	0	0
1512	XM_030623268.1	0	0	0	0	0	0	0	0	0	0	0	0	0	0	0	0	0	0	0	0	0	0	0	0	0	0	0	0	0	0	0	0	0	0	0	0	0	0	0	0	0	0	0	0	0	0	0	0
1513	XM_030623269.1	0	0	0	0	0	0	0	0	0	0	0	0	0	0	0	0	0	0	0	0	0	0	0	0	0	0	0	0	0	0	0	0	0	0	0	0	0	0	0	0	0.212452	0.852173	0.345345	2.79257	0.229368	0.108005	0	0
1514	XM_030623270.1	0	0	0	0	0	0	0	0	0	0	0	0	0	0	0	0	0	0	0	0	0	0	0	0	0	0	0	0	0	0	0	0	0	0	0	0	0	0	0	0	0	0	0	0	0	0	0	0
1515	XM_030623271.1	1.39043	2.8257	0	0	2.20925	4.19756	0.535048	0	0.447529	0	0.568822	8.61156	0	2.01538	0	0	3.60203	1.9352	0	0.855531	1.92295	3.69511	0.471324	2.06808	2.58267	1.1303	4.1974	1.87952	0.458714	4.98049	2.36391	2.81974	0.443993	0.975454	0.172927	0.511774	0	1.89912	0.435198	0	0	0	11.1659	0	0	12.0019	1.46945	1.51688
1516	XM_030623272.1	0.17348	4.00452	0.028769	0	1.62385	2.72796	2.85684	0.052776	0.182028	1.62509	0	2.1962	2.29425	2.9673	0.453044	0.06492	0.329079	0.058336	0.075344	0.277243	0.855008	1.11725	0.145333	0.067266	0.162536	0.931417	2.5549	3.01632	0.832122	2.98706	0.847988	0.970011	3.14888	3.54657	1.01947	1.44891	2.55861	1.69239	1.84241	1.83458	0.064247	0	0	0.049295	0.189419	0.088549	0.027839	0.167117
1517	XM_030623273.1	0	0	0	0	0	0	0	0	0	0	0	0	0	0	0	0	0	0	0	0	0	0	0	0	0	0	0	0	0	0.034994	0	0	0	0	0	0	0	0	0	0	0.011443	0	0	0	0	0	0.023022	0
1518	XM_030623274.1	0	0	0	0	0	0	0	0	0	0	0	0	0	0	0	0	0	0	0	0	0	0	0	0	0	0	0	0	0	0	0	0	0	0	0	0	0	0	0	0	0	0	0	0	0	0	0	0
1519	XM_030623275.1	0	0.014683	0	0	0	0	0	0	0	0	0	0	0	0	0	0	0	0	0	0	0	0	0	0	0	0	0	0	0	0	0	0	0	0	0	0	0	0	0	0	0	0	0	0	0	0	0	0
1520	XM_030623276.1	0	0	0	0	0	0	0	0	0	0	0	0	0	0	0	0	0	0	0	0	0	0	0	0	0	0	0	0	0	0	0	0	0	0	0	0	0	0	0	0	0	0	0	0	0	0	0	0
1521	XM_030623277.1	0	0	0	0	0	0	0	0	0	0	0	0	0	0	0	0	0	0	0	0	0	0	0	0	0	0	0	0	0	0	0	0	0	0	0	0	0	0	0	0	0	0	0	0	0	0	0	0
1522	XM_030623278.1	0	0	0	0	0	0	0	0	0	0	0	0	0	0	0	0	0	0	0	0	0	0	0	0	0	0	0	0	0	0	0	0	0	0	0	0	0	0	0	0	0	0	0	0	0	0	0	0
1523	XM_030623279.1	0	0	0	0	0	0	0	0	0	0	0	0	0	0	0	0	0	0	0	0	0	0	0	0	0	0	0	0	0	0	0	0	0	0	0	0	0	0	0	0	0	0	0	0	0	0	0	0
1524	XM_030623280.1	0	0.043665	0	0	0	0	0	0	0	0	0	0	0	0	0	0	0	0	0	0	0.181842	0	0	0	0	0	0	0	0	0	0	0	0	0	0	0	0	0	0	0	0	0	0	0	0	0	0	0
1525	XM_030623281.1	0	0	0	0	0	0	0	0	0	0	0	0	0	0.022027	0	0	0	0	0	0	0	0	0	0	0	0	0	0	0	0	0	0	0	0	0	0	0	0	0	0	0	0	0	0	0	0	0.393104	0
1526	XM_030623282.1	0	0	0.027283	0	0	0	0	0	0	0	0	0	0	0	0	0	0	0	0	0	0	0	0	0	0	0	0	0	0	0	0	0	0	0	0	0	0	0	0	0	0	0	0	0	0	0	0.247744	0
1527	XM_030623283.1	2.74091	2.53335	4.35854	2.88527	3.69151	6.27342	0.843558	4.14391	7.14765	8.96795	2.02688	4.52999	6.98653	8.55624	14.2716	3.39715	5.01823	3.60375	2.64058	4.49163	5.01222	5.78965	2.10582	1.36796	2.29562	3.86524	4.7744	3.0159	1.81098	2.24405	2.98296	2.5485	3.5299	3.07421	1.30356	1.27697	2.78731	1.52061	2.65016	2.79381	3.06269	3.73693	4.18226	3.39681	3.08315	3.46983	0.719426	2.28351
1528	XM_030623284.1	0	0	0	0	0	0	0	0	0	0	0	0	0	0	0	0	0	0	0	0	0	0	0	0	0	0	0	0	0	0	0	0	0	0	0	0	0	0	0	0	2.90128	10.9042	15.9106	6.15746	6.40053	4.91305	0	0
1529	XM_030623285.1	0.050769	0.370732	0.248269	0.2414	0.366356	0	0	0.371445	0.118251	0	0	0.196236	0	0.102601	0.057514	0.129871	0.309496	0	0.169173	0.54352	0.289818	0.464402	0	0.139684	0.50948	0.779097	0.604492	0.740426	0.224208	0.204868	0	0.63872	0	0.131166	0	0.131038	0.685398	0	0.157002	0	0.070849	0.573655	0.166956	0	0	0	0.299804	0.072753
1530	XM_030623286.1	0	0	0	0	0	0	0	0	0	0	0	0	0	0	0	0	0	0	0	0	0	0	0	0	0	0	0	0	0	0	0	0	0	0	0	0	0	0	0	0	0	0	0.311827	0	0	0	0	0
1531	XM_030623287.1	0	0.267645	0.160854	0	0.308866	0.264886	0	1.76441	1.01293	0	0	1.35417	0.758588	1.06142	0.198371	0.532744	0.518488	0	0	0.136059	0.483017	0	0.181763	0.23016	0.272564	0.233789	0	0.144562	0	0	0	0.715783	0	0.17357	0	0	0.37514	0	0	0	0	0	0	0	0	0	0.443127	0
1532	XM_030623288.1	0	0	0	0	0	0	0	0	0	0	0	0	0	0	0	0	0	0	0	0	0	0	0	0	0	0	0	0	0	0	0	0	0	0	0	0	0	0	0	0	0	0	0	0	0	0	0	0
1533	XM_030623289.1	0	0	0	0	0	0	0	0	0	0	0	0	0	0	0	0	0	0	0	0	0	0	0	0	0	0	0	0	0	0	0	0	0	0	0.080256	0	0	0	0	0	0	0.111418	0.121619	0	0	0.076013	0	0
1534	XM_030623290.1	0	0.075095	0	0	0	0	0	0	0	0	0	0	0	0.011693	0	0	0	0	0	0	0	0	0	0	0	0	0	0	0	0	0	0	0	0	0	0	0	0	0	0	0	0.020439	0	0	0.020788	0	0	0
1535	XM_030623291.1	0	0.144658	0	0	0	0	0	0	0	0	0	0	0	0.042713	0	0	0	0	0.076893	0	0	0	0	0	0	0	0	0.031616	0	0.035273	0	0	0	0	0.123192	0	0	0	0.121287	0.045405	0.076884	0.029898	0	0	0.06852	0.036263	0	0
1536	XM_030623292.1	0	0.193743	0	0	0	0	0	0	0	0	0	0	0	0	0	0	0	0	0	0	0	0	0	0	0	0	0	0	0	0	0	0	0	0	0	0.054824	0	0.152342	0	0	0	0.03988	0	0	0.040251	0.04516	0	0
1537	XM_030623293.1	0.032533	0.007953	0	0	0	0.043367	0	0	0	0	0	0	0	0	0	0	0	0	0	0	0.092263	0	0	0	0	0	0	0	0	0	0	0	0	0	0	0	0	0	0	0	0.023056	0.287883	0.057282	0.035609	0	0	0	0.042599
1538	XM_030623294.1	0.142585	0.365034	0	0	0	0.076239	0	0	0	0	0.161909	0	0	0	0	0	0	0.185267	0	0.053458	0	0.070565	0	0	0.053651	0.095114	0.062883	0	0.098211	0	0	0	0	0.134033	0.079242	0	0.073563	0	0	0	0	0.695583	0	0.657292	0	0.258541	0	0.317481
1539	XM_030623295.1	0.050131	0.027066	0	0	0	0	0	0	0	0	0	0	0	0	0	0	0	0	0	0	0	0	0	0	0	0	0.117561	0.106206	0	0	0	0	0	0	0	0	0	0	0	0	0.070059	0	0	0	0.086185	0	1.06921	0
1540	XM_030623296.1	0.852714	0.454998	0.227501	1.2937	0.175041	0.155829	0.32046	0.339576	0.529722	2.56089	1.07837	0.72691	1.26752	0.299977	0.361756	0	0	0.261374	0	0.377917	0.386538	0.214489	0	0.18083	0.235047	0.539469	0.561861	0.172533	0.141695	0.235398	0	0.328624	0.177823	0.31418	0	0.551053	0	0	0.928943	0.30535	0.260531	0.31825	0	0.554745	0.342368	0.539288	0.183403	0
1541	XM_030623297.1	0	0	0	0	0	0	0	0	0	0	0	0	0	0	0	0	0	0	0	0	0	0	0	0	0	0	0	0	0	0	0	0	0	0	0	0	0	0	0	0	0	0	0	0	0.215808	0	0	0
1542	XM_030623298.1	0	0	0.011073	0.143504	0.06059	0	0	0	0.038724	0	0	0.010975	0.071735	0.060516	0	0	0	0	0	0	0	0	0	0	0	0	0.109877	0	0.056978	0	0	0.038558	0	0	0	0.055093	0	0.054234	0	0	0	0	0	0	0	0	0	0.056493
1543	XM_030623299.1	162.14	5.76894	1.4466	2.49985	1.51818	0.326997	0.46402	1.50439	1.74089	8.50394	12.3977	0.213102	7.34451	0.488067	0.495945	0	2.9651	4.32833	5.51955	3.19997	2.78401	4.80122	6.00497	3.74561	6.33506	7.75691	7.1761	11.2007	1.75829	7.61483	3.18143	7.76272	6.21544	5.64454	1.93142	3.12752	8.61473	3.05944	4.35957	9.42989	0.563252	1.38953	0.895536	2.25009	0.72938	1.60899	3.89342	3.38231
1544	XM_030623300.1	58.2591	0.856484	0	0	0	0.291629	0	0	0.256802	0	0	0.03161	0.509651	0	0	0	0	0	0	0	0	0	0.791604	0	0	0.985807	0	0	0.484113	0.94518	0	0	0	0.331336	2.53388	0.708305	0.391881	0	0	0	0	0	0	0	0	0	3.76846	0
1545	XM_030623301.1	752.504	17.4643	0.571467	3.3264	6.45356	1.18686	2.94265	0.9867	1.9135	2.2209	4.62114	0.270427	1.39971	0.256191	0.156986	0.546197	6.48201	0.584743	4.33371	3.91515	3.04321	1.59343	9.04119	6.27972	23.0814	15.267	16.2135	13.0586	5.45676	24.7392	27.6725	27.2548	26.0189	18.7787	38.5695	50.6815	28.1936	29.4607	55.2833	28.7426	5.9253	7.40259	1.46677	10.1294	2.3249	6.05549	115.743	6.94692
1546	XM_030623302.1	0.02099	0	0.602338	0	0	0.065414	0	1.52527	0	0	0	0	0	0	0	0	0	0.06154	0	0	0	0	0	0	0	0.067853	0	0	0	0	0	0	0	0	0	0	0	0	0	0	0	0	0	0	0	0	0	0
1547	XM_030623303.1	0	0	0	0	0	0	0	0	0	0	0	0	0	0	0	0	0	0	0	0	0	0	0	0	0	0	0	0	0	0	0	0	0	0	0	0	0.009235	0	0.027327	0	0.017344	0	0	0	0.059272	0	0	0
1548	XM_030623304.1	0	0	0	0	0	0	0	0	0	0	0	0	0	0	0	0	0	0	0	0	0	0	0	0	0.547448	0	0	0	0	0	0	0	0	0	0	0	0	0	0	0.19682	1.49594	0.171818	1.24174	0	2.40764	0	0.130621	0
1549	XM_030623305.1	0	0	0	0	0	0	0	0	0	0	0	0	0	0	0	0	0	0	0	0	0	0	0	0	0	0	0	0	0	0	0	0	0	0	0	0	0	0	0	0	0	0	0	0	0	0	0	0
1550	XM_030623306.1	0	0	0	0	0	0	0	0	0	0	0	0	0	0	0	0	0	0	0	0	0	0	0	0	0	0	0	0	0	0	0	0	0.354411	0	0	0	0	0	0	0	0	0	0	0	0	0.105864	0	0
1551	XM_030623307.1	0	0	0	0	0	0	0	0	0	0	0	0	0	0	0	0	0	0	0	0	0	0	0	0	0	0	0	0	0	0	0	0	0	0	0	0	0	0	0	0	0	0	0	0	0	0	0	0
1552	XM_030623308.1	0	0	0	0	0	0	0	0	0	0	0	0	0	0	0	0	0	0	0	0	0	0	0	0	0	0	0	0	0	0	0	0	0	0	0	0	0	0	0	0	0	0	0	0	0	0	0	0
1553	XM_030623309.1	0.045733	0	0	0	0	0	0	0	0	0	0	0	0	0	0.105573	0	0	0	0	0	0	0	0	0	0	0	0	0	0	0	0	0	0	0	0	0	0	0	0	0	0	0.380648	0.537397	0.2617	0.234451	0	0	0
1554	XM_030623310.1	0	0	0	0	0	0	0	0	0	0	0	0	0	0	0	0	0	0	0	0	0	0	0	0	0	0	0	0	0	0	0	0	0	0	0	0	0	0	0	0	0	0	0	0	0	0	0	0
1555	XM_030623311.1	0.59032	1.00706	0.830132	0.95957	2.82258	1.54659	1.99647	1.80969	0.317107	7.94602	4.26266	0.090864	0.203689	0.051149	5.41908	0	2.17717	3.1115	5.85309	3.14408	4.88666	4.8595	1.36234	0.784599	3.26637	2.35024	2.04291	3.07741	1.27815	1.61121	1.81471	1.84533	0.764229	2.56946	1.51153	1.08315	1.17101	1.5981	2.48113	2.34017	0.233869	1.07659	1.6523	1.85533	0.902357	0.604555	0.269823	0.624876
1556	XM_030623312.1	0	0	0	0	0	0	0	0	0	0	0	0	0	0	0	0	0	0	0	0	0	0	0	0	0	0	0	0	0	0	0	0	0	0	0	0	0	0	0	0	0	0	0	0	0	0	0	0
1557	XM_030623313.1	0.083416	0.066975	0.094106	0.298458	0.1703	0.068282	0	0.138155	0.616654	1.11681	2.41734	0.264508	0.572218	0.733561	1.81565	0.294191	0.21029	0.040762	0.092165	0.184631	0.133221	0.12596	0.068534	0	0.137757	0.081373	0.083319	0.147318	0.040452	0.206824	0.313223	0.172846	0.176056	0.091096	0.352087	0.105628	0.159447	0.231449	0.087923	0.070447	1.57191	1.16867	1.45546	1.82806	1.72807	1.60786	0.658593	0.039392
1558	XM_030623314.1	0.360965	3.55835	4.76157	2.74787	15.8299	3.52878	4.94903	5.62345	3.374	3.1328	1.55186	10.867	4.05159	5.81313	10.3722	2.18827	4.64363	5.14465	3.13263	7.71266	13.1327	4.113	6.44985	0	5.52792	5.86943	4.48374	4.76362	7.13722	5.38347	7.74791	5.28659	6.02956	4.86254	4.55636	1.98154	5.04031	2.12066	3.4524	7.54458	0	0	0	0	0	0	6.72872	4.3815
1559	XM_030623315.1	0.009821	0	0.047858	0.2893	0	0	0	0	0	0.012162	0.013701	0	0	0	0.064542	0	0	0	0	0	0	0	0	0	0	0	0	0	0	0	0	0	0	0	0	0	0	0	0	0	0.015958	0	0	0	0.020703	0	0.062415	0
1560	XM_030623316.1	0	0	0	0	0	0	0	0	0	0	0	0	0	0	0	0	0	0	0	0	0	0	0	0	0	0	0	0	0	0	0	0	0	0	0	0	0	0	0	0	0	0	0	0	0	0	0	0
1561	XM_030623317.1	0	0	0	0.014469	0	0	0	0	0	0	0	0	0	0	0	0	0	0	0	0	0	0	0	0	0	0	0	0	0	0	0	0	0	0	0	0	0	0	0	0	0.058483	0.176075	0	0.072469	0	0.061618	0.362746	0
1562	XM_030623318.1	0	0	0	0	0	0	0	0	0	0	0	0	0	0	0	0	0	0	0	0	0	0	0	0	0	0	0	0	0	0	0	0	0	0	0	0	0	0	0	0	0	0	0	0	0	0	0	0
1563	XM_030623319.1	0	0	0	0	0	0	0	0	0	0	0	0	0	0	0	0	0	0	0	0	0	0	0	0	0	0	0	0	0	0	0	0	0	0	0	0	0	0	0	0	0	0	0	0	0	0	0	0
1564	XM_030623320.1	0	0	0	0	0	0	0	0	0	0	0	0	0	0	0	0	0	0	0	0	0	0	0	0	0	0	0	0	0	0	0	0	0	0	0	0	0	0	0	0	0	0	0	0	0	0	0	0
1565	XM_030623321.1	0	0	0.052772	0	0.146947	0	0	0	0	0	0.080871	0	0.34874	0	0	0	0	0	0	0	0	0	0	0	0	0	0	0	0	0	0	0	0	0	0	0	0	0	0	0	0	0	0	0	0	0	2.11984	0
1566	XM_030623322.1	0	0	0	0	0	0	0	0	0	0	0	0	0	0	0	0	0	0	0	0	0	0	0	0	0	0	0	0	0	0	0	0	0	0	0	0	0	0	0	0	0	0	0	0	0	0	0	0
1567	XM_030623323.1	0	0	0	0	0	0	0	0	0	0	0	0	0	0	0	0	0	0	0	0	0	0	0	0	0	0	0	0	0	0	0	0	0	0	0	0	0	0	0	0	0	0	0	0	0	0	0	0
1568	XM_030623324.1	0	0	0.058612	0	0	0	0	0	0	0.052577	0	0	0	0	0	0	0	0	0	0	0	0	0	0	0	0	0	0	0	0	0.232042	0	0	0	0	0	0	0	0	0	0	0	0	0	0	0	0	0
1569	XM_030623325.1	0	0	0	0	0.092844	0	0	0	0	0	0	0.014834	0	0	0.100854	0	0	0	0	0	0	0	0	0	0	0	0	0	0	0	0	0	0	0	0	0	0	0	0	0	0	0	0	0	0.452341	0.629257	0.294443	0
1570	XM_030623326.1	0	0	0	0	0	0	0	0	0	0	0	0	0	0	0	0	0	0	0	0	0	0	0	0	0	0	0	0	0	0	0	0	0	0	0	0	0	0	0	0	0	0	0	0	0	0	0	0
1571	XM_030623327.1	0.058969	0	0	0.039598	0	0	0	0	0	0	0	0	0	0	0	0	0	0	0	0	0	0	0	0	0	0	0	0	0	0	0	0	0	0.066273	0	0	0	0	0	0	0	0.058313	0	0	0	0	0	0
1572	XM_030623328.1	0	0	0	0	0	0	0	0	0	0	0	0	0	0	0	0	0	0	0	0	0	0	0	0	0	0	0	0	0	0	0	0	0	0	0	0	0	0	0	0	0	0	0	0	0	0	0	0
1573	XM_030623329.1	0	1.07855	0.420936	0.213311	0.306485	0.721626	0.775136	0	1.08574	0	0.07883	1.80686	1.72352	2.36047	0	0.435315	0.443996	0.457903	0	0	0.642749	0.589619	0.120974	0	0.086718	0.196878	0.733143	0.838876	0.20548	0.459076	0.339494	0.491787	0	0.344539	0.102674	0.088762	0.177193	0	0	0	1.04015	0.080922	0.472807	0.124686	0.203058	0.330645	0	0
1574	XM_030623330.1	3.37068	5.00545	8.59931	9.18678	9.21646	11.9488	6.99755	8.23265	11.0665	13.9639	13.2965	6.30591	9.89693	9.74905	17.8352	7.83312	10.057	8.35836	5.28165	12.3014	9.92053	9.06792	5.75536	2.7109	6.93784	7.77824	7.57925	7.77564	7.73266	7.41218	7.89068	9.24595	10.8672	6.93022	5.17673	4.23576	9.98054	6.16542	7.38824	7.66217	12.8569	15.3185	14.8382	16.8481	12.2211	12.298	5.30892	10.491
1575	XM_030623331.1	0	0	0	0	0	0	0	0	0	0	0	0	0	0	0	0	0	0	0	0	0	0	0	0	0	0	0	0	0	0	0	0	0	0	0	0	0	0	0	0	0	0	0	0	0	0	0	0
[truncated: 37,753 more rows]
[truncated: 23 more columns]
