# Supplementary material for: Oxylipin biosynthetic gene families of Cannabis sativa
Source: PLoS One. 2023 Apr 26;18(4):e0272893. doi: 10.1371/journal.pone.0272893 (PMC10132601; doi:10.1371/journal.pone.0272893)
Supplement: S3 Table — (XLSX) [file pone.0272893.s006.xlsx]

## Sheet: Table S3 Trichome RNAseq
	Name	Black Berry Kush |1	Black Berry Kush |2	Black Berry Kush |3	Black Lime |1	Black Lime |2	Black Lime |3	Canna Tsu |1	Canna Tsu |2	Canna Tsu |3	Cherry Chem |1	Cherry Chem |2	Cherry Chem |3	Mama Thai |1	Mama Thai |2	Mama Thai |3	Sour Diesel |1	Sour Diesel |2	Sour Diesel |3	Terple |1	Terple |2	Terple |3	Valley Fire |1	Valley Fire |2	Valley Fire |3	White Cookies |1	White Cookies |2	White Cookies |3
1	XM_030621756.1	0.540907	0.466762	0.160846	0	1.1951	0.087459	0	0	0.098196	0.184799	0.064226	0	4.12923	2.80241	5.06393	0	0	0.052375	0.102922	0.377265	0.153482	0.71488	0.26228	1.06406	0	0	0.118465
2	XM_030621757.1	1.51408	0	1.13925	0	0.584721	0	0	0	0	0	0	0.363656	5.64591	5.89601	5.4847	0	0	0	0	0.52669	0	0.72617	1.33576	1.41065	0.521176	0.424099	0
3	XM_030621758.1	0	1.04029	0	0	0	0.097372	0	0.28102	0.106776	0.092685	0.193734	0	5.07784	0	2.65068	0.239804	0	0.288692	0.625589	0	0.394524	0	0	0	0	0	0.127994
4	XM_030621759.1	73.4431	51.1163	56.9074	65.1685	70.3633	65.1143	67.8813	63.8887	55.5155	67.0356	71.5149	68.1887	81.3301	58.7393	64.1516	76.3768	76.7499	73.6822	66.5637	74.8164	86.0655	73.5727	61.6997	64.4277	68.0543	75.7818	77.1866
5	XM_030621760.1	54.3945	35.2058	42.8323	118.508	160.794	111.991	2.25843	5.6571	4.76658	13.1524	12.546	11.0146	41.3692	21.4474	20.32	21.776	14.6401	13.7247	46.0147	30.7089	17.321	31.8934	52.4586	33.3833	5.57903	5.1823	2.13114
6	XM_030621761.1	1.46357	0.769239	1.128	1.08794	2.06342	3.06729	1.82363	1.3262	1.15359	2.25235	4.34753	2.75463	2.00657	2.8562	2.05602	2.77303	4.32352	3.30021	1.83534	1.82412	1.87262	1.40793	1.24882	1.45294	1.54134	0.66252	0.718531
7	XM_030621762.1	0.154478	0.599505	0.407643	0.143447	0.110425	0.389111	0.372104	0.304061	0.152822	0.602623	0.284794	0.856893	0.994887	1.02824	0.83195	0.492624	0.293677	0.93039	0.03402	0.102547	0.120623	0.069093	0.306231	0.623105	0.043308	0	0
8	XM_030621763.1	16.8314	23.4427	18.7617	13.6364	15.4086	12.2313	17.226	15.9817	14.8982	10.9063	11.6843	9.74107	17.6239	15.7252	18.6041	15.8214	14.7038	15.6255	9.04017	8.64503	9.39844	10.7006	8.95649	19.3419	9.74578	9.34521	10.4887
9	XM_030621764.1	0	0	0	0	0	0	0	0	0	0	0	0	0	0	0	0	0	0	0	0	0	0	0	0	0	0	0
10	XM_030621765.1	30.1413	69.8637	56.7217	29.2807	43.3733	34.7315	48.9362	47.3245	43.7363	70.886	69.3711	41.6857	51.5572	52.1496	52.8658	53.7181	48.7648	56.078	35.7241	37.1924	32.2583	28.334	27.8369	51.8322	33.0382	31.8551	35.6226
11	XM_030621766.1	40.2089	36.0183	42.1958	47.587	29.0412	37.9308	63.2882	60.747	51.9243	41.3981	37.3735	33.082	28.6975	28.234	35.2049	44.3228	52.5675	52.4929	26.1683	24.3072	27.9362	36.9155	40.7091	23.7716	37.8452	37.8355	38.1874
12	XM_030621767.1	0	0	2.40591	1.40011	0.911887	4.12016	0	0.455845	4.82612	0.417519	2.1597	1.1512	0.498641	0.460279	0	0	1.34445	2.96061	0	0	0.31666	1.56763	0	0	0.540655	0.280493	2.37206
13	XM_030621768.1	5.34209	7.78387	5.65381	3.41209	3.55862	5.08	5.76537	6.08453	5.53544	6.50701	8.96914	6.12417	5.75474	4.05547	4.90306	6.89756	8.11176	13.1057	4.62512	4.98388	4.29549	4.07891	3.2924	2.97135	3.93275	3.75778	3.44978
14	XM_030621769.1	3.40963	3.57146	2.66352	1.21152	1.75991	1.04652	3.61606	3.28408	2.75761	4.14687	3.67335	3.40976	2.16121	3.44263	3.21139	2.79898	3.11354	5.20241	1.37697	1.19221	1.31837	0.974283	0.603412	1.02056	0.327783	0.283528	0.832934
15	XM_030621770.1	3.82856	2.96459	3.32783	3.6262	2.95206	3.72698	3.13921	3.02508	3.3884	2.34091	2.96113	2.18174	2.61605	2.71964	2.67403	4.85801	4.56967	5.56379	3.00199	4.12748	2.98345	3.34728	3.14473	2.58207	3.00128	2.90655	2.0313
16	XM_030621771.1	0	0	0	0	0	0.94939	0	0	0	0	0	0.62018	0	0	0	2.05916	0	1.77573	0	0	0	0	0	0	1.40977	0	0
17	XM_030621772.1	0.483647	0.273049	0.423633	0.580057	0.572895	0	1.50826	1.69697	1.22337	2.49417	2.84018	0.715336	2.07962	1.51522	1.52741	0	2.03233	0	0.459653	0.482811	0.361338	2.21217	1.79206	1.10552	0	1.52751	1.28673
18	XM_030621773.1	2.11375	1.49907	1.41494	7.1251	19.1453	16.2864	1.17666	1.05931	1.58598	1.08966	0.767599	0.482688	0	0.950169	1.61125	0	0.900363	1.07697	4.9207	4.22887	9.82117	9.09788	9.00108	9.94218	3.48713	1.60179	1.4596
19	XM_030621774.1	3.87311	7.65606	4.35872	5.74359	4.68726	5.48893	1.27945	2.09809	2.55893	4.08452	2.93744	2.67288	6.58246	7.75024	7.63101	4.44384	3.96873	6.04854	2.39738	3.15368	2.62615	3.13278	3.69763	2.96225	2.11918	1.5488	1.21044
20	XM_030621775.1	253.84	140.505	215.479	321.945	203.601	363.563	578.645	588.197	551.14	363.876	416.027	255.892	468.986	500.952	506.684	633.493	616.905	642.413	322.356	276.419	339.037	351.619	389.599	198.936	383.179	362.486	364.726
21	XM_030621776.1	0	0	0	0	0	0	0	0	0	0.508682	0	0.158388	0	0	0	0	0.137569	0	0	0	0	0	0	0	0	0	0
22	XM_030621777.1	51.4343	66.3886	53.8196	32.9237	34.7306	31.1992	31.5788	33.4547	34.2198	27.2892	28.0691	27.3256	25.9317	21.7211	22.9406	32.0269	37.733	39.3354	34.7642	40.5336	43.2872	24.7553	25.2527	44.2089	19.9699	21.1153	22.8718
23	XM_030621778.1	195.057	121.826	232.43	348.186	284.868	358.99	243.103	260.315	252.605	477.972	428.957	417.29	399.211	445.957	452.802	396.237	389.047	306.661	300.299	279.318	298.618	291.978	305.451	311.81	238.557	257.357	258.683
24	XM_030621779.1	31.209	188.901	81.6917	40.2107	46.6777	40.1221	26.5387	20.1888	8.35342	54.009	69.5125	42.8555	47.7049	53.7199	23.8673	39.4139	43.5849	22.4523	66.083	32.703	39.472	34.8599	35.5521	98.9291	32.2208	25.3068	23.8597
25	XM_030621780.1	9.72937	7.9375	12.4314	8.63798	8.15914	10.0903	16.9294	16.4547	17.2969	12.093	12.3303	13.7243	12.4733	13.1122	14.5027	8.64141	13.4256	21.6691	9.57956	10.8631	5.35628	12.4694	8.80409	8.17885	7.87298	12.8274	10.3619
26	XM_030621781.1	5.87928	10.0167	6.76573	3.07474	1.80174	3.58113	2.94087	3.70905	2.47684	1.88269	1.41823	1.66491	4.06569	2.97169	3.91833	2.22061	3.44671	4.20991	3.24288	2.99231	2.39053	2.7103	2.05013	3.63893	2.38667	2.6801	3.3938
27	XM_030621782.1	6.75557	5.09839	0	11.055	6.88032	2.48099	0	6.58811	0	0	0	0	1.83391	0	0	13.4554	6.24951	17.3106	0	0	2.30742	15.2306	0	14.2857	2.7645	3.19943	4.92636
28	XM_030621783.1	0	0	8.16638	0	4.8546	0.648216	6.72602	1.9773	8.0865	0.766805	0	0	3.35032	2.74187	5.20912	6.26537	4.75625	3.25007	2.81633	2.80546	2.24059	0	0	0	0	0.643737	0
29	XM_030621784.1	10.7941	11.9542	10.3248	0	0	5.53409	0	0	0	4.20729	3.39039	4.81542	12.6439	7.68068	9.86411	2.59307	16.2086	11.8793	3.3416	4.15078	1.43319	0	14.5182	0	3.19685	5.10086	4.03577
30	XM_030621785.1	1.54139	3.24788	1.28168	3.48458	4.28301	2.24563	2.11592	1.55789	1.8107	4.71865	5.02428	3.97869	0.743993	1.69787	1.02998	0.503692	1.09903	1.19477	2.41109	4.20618	3.18834	0.650913	0.28718	0.801132	0.947131	0.895536	1.44629
31	XM_030621786.1	0	0	0	0	0	0	0	0	0	0	0	0	0	0	0	0	0	0	0	0	0	0	0	0	0	0	0
32	XM_030621787.1	0	0	0	0	0	0	0	0	0	0	0	0	0	0	0	0	0	0	0	0	0	0	0	0	0	0	0
33	XM_030621788.1	20.2564	24.589	19.7833	25.1911	23.5968	26.1581	24.9622	26.3628	24.6654	23.2075	23.7235	22.3674	21.736	15.0359	16.6257	22.5045	29.5185	33.802	22.1012	26.2839	26.2374	23.7701	25.3697	25.5024	20.4797	18.4623	22.5772
34	XM_030621789.1	0	0	0	0	0	0	0	0	0	0	0	0	0	0	0	0	0	0	0	0	0	0	0	0	0	0	0
35	XM_030621790.1	23.5645	33.3418	33.292	12.1499	16.7804	13.4201	12.2091	13.0672	13.4832	13.1358	14.2382	12.3984	16.3672	15.0855	15.6342	12.815	13.3129	17.8708	16.0548	17.7659	17.2246	11.1296	11.3991	18.425	9.57665	8.14008	8.17068
36	XM_030621791.1	28.4301	49.2156	40.4669	18.9077	29.1925	20.0295	25.8313	25.7227	22.8487	28.8017	27.9653	22.6648	15.6158	10.9099	12.0153	22.2717	27.7154	35.8359	20.6127	25.2106	22.4322	24.0917	21.2935	40.2011	19.8277	18.9894	18.1407
37	XM_030621792.1	0	0	0	0	0	0	0	0	0	0	0	0	0	0	0	0	0	0	0	0	0	0	0	0	0	0	0
38	XM_030621793.1	0.710787	1.05883	1.12114	4.02379	1.83602	1.73882	1.54437	1.13575	1.80181	3.7282	3.433	3.50212	1.50114	2.98163	0.25853	1.29984	2.00509	3.31669	3.61915	2.51923	1.28915	1.20062	0	1.65096	4.13851	1.90686	0.324251
39	XM_030621794.1	3.17164	1.09619	1.68667	2.01799	2.02896	2.9435	5.49767	3.7552	1.06967	2.83871	2.14869	1.49578	4.70274	0.45303	3.96486	3.56693	4.35965	3.4745	1.38095	3.56017	1.70454	2.56035	2.03646	1.83801	0	2.43881	3.71612
40	XM_030621795.1	13.3462	17.0038	14.809	17.0219	20.0843	22.2017	28.4944	30.1127	29.545	24.6564	30.1428	22.7133	24.8916	18.3061	22.3566	25.7145	28.2833	31.6283	21.9403	20.5622	27.0099	17.1731	18.4271	16.1931	17.763	15.913	18.8806
41	XM_030621796.1	0	0	0	0	0	0	0	0	0.972803	0	0	0	0	0	1.67696	0	0	0	0	2.94009	0	0	0	0	0	0	0
42	XM_030621797.1	3.77876	9.84542	0	0	0.754644	2.55522	0.912984	1.26796	0	0	0.351507	0	4.42356	3.64832	0	0.927161	2.01898	6.21621	2.02127	0	2.76833	3.4081	0	1.67824	3.0696	6.84047	2.09576
43	XM_030621798.1	0.250374	0.399298	0.782448	0.076676	0.236038	0.199175	0.04427	0.142757	0.198201	0.891492	0.829085	1.07248	0.161605	0.235169	0.316049	0.376603	0.451852	0.63916	0.188527	0.071432	0.19884	0.062866	0.09508	0.223112	0.023568	0.012092	0.03747
44	XM_030621799.1	16.9328	18.0633	20.12	0	12.288	14.4218	0	13.1599	2.75759	12.6644	19.6177	8.29208	10.1644	6.24483	4.33887	12.6431	17.7317	11.2915	13.9517	9.9884	15.3365	5.57366	5.78575	15.7296	14.6437	9.39316	12.9911
45	XM_030621800.1	0	0	0	10.7198	3.0271	0	11.6199	0	9.77285	4.06017	0	7.67028	9.16607	10.3213	16.0539	0	1.99837	16.055	0	6.72176	2.18771	11.3896	8.85789	0	0	5.02059	3.16234
46	XM_030621801.1	7.46358	0.689231	5.34262	9.53539	8.89934	16.3678	6.99927	5.89632	7.02923	7.12304	5.24367	4.52369	23.0472	21.1304	18.9431	8.03543	12.1991	16.1465	9.52856	8.05871	10.3044	19.8132	5.90144	3.65413	11.4875	10.1659	7.09893
47	XM_030621802.1	14.487	18.4564	13.369	11.977	20.9022	4.31899	5.43224	8.07933	5.63505	3.90462	5.50433	7.66573	5.80285	17.9814	11.2621	8.83856	6.86699	27.084	12.0725	17.2842	14.1366	8.1238	15.2704	16.8942	7.15516	2.95956	6.11371
48	XM_030621803.1	0.476052	4.29276	1.44498	0	0	0	0	0	0	0	0	0	0	0.210541	0	0	0	0	0	0.116789	0	0	0	0	0	0	0
49	XM_030621804.1	0	0	0	0	0	0	0	0	0	0	0	0	0.533564	0	0	0	0	0	0	0	0	0	0	0	0	0	0
50	XM_030621805.1	0	0	0.839033	2.53804	12.2215	2.55498	0	1.18439	1.25311	0	0	0	1.3572	0.3725	0.411872	0	0	0	20.906	17.6153	14.9878	0	0	0	0	0	0
51	XM_030621806.1	9.58662	13.0201	12.8114	0.23249	0.12091	0.127337	0	0	0	0.1479	0	0.095985	9.53866	2.35455	5.93259	5.3917	4.78868	8.53406	0	0.121761	0.243364	0.307802	0.188427	0.209255	1.00951	0.554758	1.00635
52	XM_030621807.1	0	0.081677	0.054561	0.354278	0.862758	0.462768	0.150242	0.279021	0.203953	0.050945	0.10491	0.131997	0.23482	0.318944	0.288446	0.236523	0.578104	3.26812	0.169467	0.337816	0.671173	0.34859	0.147175	0.524634	0.074764	0.323475	0.061279
53	XM_030621808.1	0	1.67456	0	0	0	0	0.117962	0	0	0	0	0	0	0	0	0	0	0	0	0	0	0	0	0	0	0	0
54	XM_030621809.1	0	0	0	0	0.739877	0.525733	0.310535	0	0.612842	0.102117	0.034945	0.198558	0.322861	0.263501	0.148431	0.121637	0.298233	0.857227	0.284077	0.380316	0.169322	0.31878	0.151728	1.11747	0.153996	0.041553	0
55	XM_030621810.1	34.6032	43.1947	32.4789	61.0529	54.7919	72.2852	78.6353	69.5427	64.5033	51.8584	54.4704	44.5125	24.9331	24.255	23.4503	71.5631	75.9981	68.0596	75.5183	71.8255	58.2218	66.8956	75.0634	46.993	45.9092	47.4895	44.1305
56	XM_030621811.1	11.1318	12.8881	14.6324	7.38783	9.78004	8.879	14.3693	13.5081	13.2092	9.09661	10.3851	9.0046	11.7081	11.2421	9.81353	8.68837	14.4869	19.2506	6.83774	11.7928	11.8971	9.29498	11.0657	7.84111	13.2137	10.2438	9.9298
57	XM_030621812.1	49.8327	49.6524	62.2844	66.8828	64.0227	58.3863	39.2518	38.7622	43.0535	51.9041	51.9619	44.0206	48.6865	45.3769	44.2954	49.5694	49.6663	42.7571	50.5952	49.6557	49.1085	54.6217	54.8909	82.5307	36.3798	35.8239	30.3616
58	XM_030621813.1	15.6927	8.71405	13.2067	23.8105	18.1926	24.1293	12.5982	12.0296	15.1973	11.5513	12.447	13.4644	12.2069	13.037	11.1261	16.4928	16.9912	21.5583	15.0617	13.5529	15.2538	21.0233	19.0199	13.5373	21.8068	22.0068	21.9309
59	XM_030621814.1	990.212	764.889	827.245	1075.51	960.2	1010.77	1211.26	1077.73	1121.93	750.2	900.313	645.697	906.379	999.91	909.177	1167.75	1195.78	1195.95	962.153	862.191	914.878	948.006	1045.32	898.018	1010.05	1022.9	1065.53
60	XM_030621815.1	6.41124	2.68524	7.37557	0.570089	1.43949	0	0.563272	0	0	0.29689	0.212973	0.192131	1.71698	1.31412	0.974918	0	0.591376	0	0.34997	0.503451	0	1.09051	1.41594	1.99407	0	0	0
61	XM_030621816.1	10.1614	10.7822	9.96998	5.59275	10.9746	7.65877	7.38594	5.80861	9.41466	6.31966	6.84277	8.54409	7.30834	9.87661	6.80566	5.04195	4.48684	10.686	3.16675	3.97063	4.57967	5.12935	4.73919	4.8255	2.19409	0.708817	1.46451
62	XM_030621817.1	58.4307	43.9574	69.0977	80.2366	72.0476	87.1756	58.3587	55.6705	60.2224	39.167	30.5942	40.3133	57.5064	100.933	96.5429	57.7947	87.0464	90.8952	36.7245	44.3657	59.6591	65.8474	66.9764	76.5698	124.25	134.123	131.061
63	XM_030621818.1	1.09489	3.52834	2.15608	7.4105	9.57095	9.85065	2.62138	1.18568	2.32396	10.1425	14.3784	9.1155	9.99599	14.314	11.4633	9.45105	6.76059	8.22218	2.86295	1.81588	1.8565	4.84725	5.13637	3.21434	2.2764	1.28989	1.78584
64	XM_030621819.1	0	0	0	0	0.50318	0.552461	0	0	0	0	0	0	0	0.426943	0	0	0	0.530939	0	0.441237	0	0	0	0	0	0	0
65	XM_030621820.1	5.93093	11.9147	7.27584	6.62232	14.587	9.77609	5.56934	5.38569	6.36877	10.1489	13.1476	10.4707	7.93316	6.25308	6.93233	6.98699	8.71431	13.3434	11.3692	8.92807	9.55776	8.96418	6.74387	11.0333	6.63826	6.81722	5.29658
66	XM_030621821.1	3.66649	2.08619	2.12742	0.802488	0.832906	0.95972	0.829762	0.465819	0.760003	3.11439	2.50328	2.91635	2.65038	2.16442	2.53463	4.26736	4.19194	3.89139	1.40706	1.47571	1.50511	2.0851	2.70889	0.848056	1.44262	1.32347	1.13635
67	XM_030621822.1	0	0	0	0	0	0	0	0	0	0	0	0	0	0	0	0	0	0	0	0	0	0	0	0	0	0	0
68	XM_030621823.1	0	0.615675	0.334082	0	0.624549	0.422102	0	0	0.090635	0.269265	0	0.085973	0.623631	0.513064	0.532767	0	0.129034	0.729048	0.101616	0.076329	0	0.645845	0.852307	1.4643	0.133751	0	0
69	XM_030621824.1	0	0	0	0	0	0	0	0	0	0	0	0	0	0	0	0	0	0	0	0	0	0	0	0	0	0	0
70	XM_030621825.1	0.290862	0	0.272063	0.071885	0.044736	0	0	0	0	0.101369	0	0.158799	0.195183	0.116745	0.060506	0	0.086277	0	0.056339	0	0.081274	0.037958	0.074171	0	0.070147	0	0
71	XM_030621826.1	0.809382	1.06459	0.65945	0.072363	0.214244	0.141001	0.062031	0.114454	0.090937	0.238257	0.064681	0.240274	1.43087	1.07991	0.832195	0	1.13277	1.46116	0.318218	0.240525	1.08712	0.236129	0.3819	1.13635	0	0	0.051757
72	XM_030621827.1	0.710484	0	3.23402	0	0	0	0	0	0	38.5759	34.6108	22.4199	33.2789	32.1918	31.2432	0	0.122274	0	2.34861	4.32705	1.21656	0	0	0	4.73597	2.50811	2.4096
73	XM_030621828.1	2.79806	2.72744	4.8447	3.40575	2.2998	1.70862	0.239651	1.05775	1.04598	6.50171	4.96434	6.91463	5.9463	6.48905	7.3663	1.35117	1.65484	3.74008	2.69896	2.5264	3.04648	1.0808	1.02553	2.95291	2.06216	1.42342	2.82336
74	XM_030621829.1	4.17434	1.9102	3.31592	10.017	4.08248	7.58822	7.95382	17.3473	7.99495	5.20826	10.0248	11.383	4.29507	7.05446	3.65157	9.83583	14.5726	16.8799	8.46883	9.20064	8.61301	6.49388	5.30226	0	8.7252	8.18725	9.38339
75	XM_030621830.1	15.7371	32.0171	26.3294	11.9552	23.5267	17.7373	17.6201	8.28025	18.2764	21.3266	22.6424	17.0642	7.33983	2.09919	5.84237	9.92636	6.96326	9.86945	16.8839	18.8316	16.3864	12.3601	14.8768	31.6873	7.16098	9.27104	10.9991
76	XM_030621831.1	7.10065	4.53991	3.40701	9.83082	9.96732	8.43838	13.3867	13.7636	10.3768	13.3748	13.1435	7.91118	8.15198	8.16765	8.8493	9.24051	11.8361	10.0944	6.70749	7.68438	9.91845	9.38903	6.93856	0.668517	11.8098	12.7366	6.72228
77	XM_030621832.1	0.718217	0.54437	0.966216	0.256383	0.146523	0.162482	0.06517	0	0.238943	0	0	0.403959	1.81255	1.03684	2.07637	0.235723	0.337098	0.523373	0.117818	0.134274	0.122996	0.33569	0.634874	0	0.212074	0.107338	0.167065
78	XM_030621833.1	0	0	0	0.112831	0.144743	0	0	0	0.098597	0.207564	0.13948	0.557327	0	0.637383	0	0	0	0	0.117036	0	0	0	0	0.444241	0	0	0
79	XM_030621834.1	10.4577	16.4032	15.3983	5.8202	5.85534	6.64497	7.40075	7.67905	7.71657	11.7475	11.2904	12.9204	10.725	13.8089	13.096	9.32124	9.60896	14.6104	7.4323	7.83103	5.616	5.7371	7.19347	9.8165	6.28197	6.77428	5.15314
80	XM_030621835.1	0	0	0	0	0	0	0	0	0	0.181783	0	0.059441	0	0	0	0	0	0.054514	0	0	0	0.073603	0	0	0	0	0
81	XM_030621836.1	1.39583	0	0.394893	0	0	0	0	0	0	0	0	0	0	0	0	0	0	0	0	0	0.327111	0	0	0	0	0	0
82	XM_030621837.1	10.7338	12.37	10.4077	7.0164	11.2628	7.06761	1.26487	2.00394	1.93327	5.63259	6.86297	5.63325	5.80355	5.91229	6.79573	6.36556	7.49205	8.61649	3.61101	3.12016	2.66429	3.37163	3.65331	5.39625	1.53994	1.4753	1.62441
83	XM_030621838.1	557.776	376.655	461.576	434.134	350.924	460.257	565.065	574.819	566.631	392.666	477.284	321.741	556.478	691.098	652.279	588.701	577.518	599.515	462.9	441.958	479.771	431.022	450.688	300.881	481.348	510.961	471.767
84	XM_030621839.1	6.16087	12.9901	8.37142	7.59392	8.57169	9.71961	7.82221	8.95598	7.81255	10.4831	10.9389	6.32308	7.85489	8.37924	8.05401	12.0079	11.0902	13.4249	8.37488	9.75791	9.5036	6.84833	6.9811	10.3794	7.99628	7.35429	7.1147
85	XM_030621840.1	23.2948	23.1014	26.079	27.15	36.7698	29.8582	43.1594	38.0415	37.5469	29.8761	40.2295	28.7239	22.3031	22.3535	21.9111	39.8618	34.7575	42.3721	38.7425	37.1263	35.8382	26.1103	34.6564	36.2489	23.1035	21.2657	23.6947
86	XM_030621841.1	203.353	264.995	257.573	513.441	445.645	433.944	1113.93	885.242	1050.18	297.084	272.061	271.343	291.915	368.075	376.478	691.813	765.94	907.695	241.927	277.817	276.382	376.564	398.513	433.616	433.514	394.329	434.723
87	XM_030621842.1	39.1107	39.8847	37.9974	49.4386	36.7504	51.5023	37.8645	40.6573	42.2158	64.9089	62.699	61.5058	62.3872	65.6047	67.6988	43.5007	46.7252	40.7755	46.9315	43.1577	49.6816	50.6471	45.1185	40.9186	44.8375	42.4971	43.0841
88	XM_030621843.1	1.17654	1.95192	1.25745	0.109277	0.383137	0.242025	0.19073	0.695153	0.929832	0.758501	0.278798	0.419397	0.886949	0.856773	1.62745	0.209277	3.45915	1.94767	0.277082	0.990338	1.48865	1.26335	0.946099	0.710801	0	0.207004	0.402553
89	XM_030621844.1	58.5499	41.4697	46.8596	69.0381	48.3789	73.6509	71.3725	76.6123	73.685	54.159	56.8028	50.4511	73.3567	74.5236	73.2785	86.3311	88.2445	97.5071	62.0383	54.4122	64.877	62.0718	55.3437	26.1199	54.2092	52.2007	48.3237
90	XM_030621845.1	0	0	0	0	0	0	0	0	0	0	0.176316	0	0	0	0	0	0	0.065128	0.147316	0	0	0	0	0	0	0	0
91	XM_030621846.1	21.8954	33.869	30.1768	32.8102	38.3344	37.2321	22.9928	23.8694	25.0643	40.1575	44.165	44.3639	40.264	31.0116	32.093	40.1235	32.8709	26.5191	26.5275	32.911	27.1152	31.5418	28.003	55.1714	24.0027	22.6289	27.6473
92	XM_030621847.1	1.31093	1.47403	1.79047	4.01224	6.39118	5.85973	5.08324	7.5307	8.32236	10.2874	12.9263	7.4688	9.40144	9.13811	10.4369	0	0	0.528004	4.27983	5.48156	4.84139	0.415302	0	0	0	0	0
93	XM_030621848.1	0	0	0	0	0.257215	0	0	0.236979	0.258041	1.62046	1.78203	0.587666	1.00335	0	1.83	0.147034	0.113219	0	0.177465	0.221128	0.161201	0	0.294183	0.784199	0.133906	0.017664	0.026922
94	XM_030621849.1	0	0.113401	0	0	0	0	0	0	0	0	0	0	0	0	0	0	0	0	0	0	0	0	0	0	0	0	0
95	XM_030621850.1	85.6246	77.9339	67.9941	49.3648	44.2411	53.5326	84.223	76.4289	69.9468	83.9211	87.0356	79.0461	53.6927	57.2519	54.6172	92.8434	91.3777	83.0961	106.283	99.7405	97.0173	81.951	69.0282	84.6618	74.4434	76.1888	65.1592
96	XM_030621851.1	2.9111	2.79829	4.46419	4.42016	4.19772	5.21284	6.18248	6.44859	5.66784	6.36024	8.6281	7.10575	6.25105	4.31152	5.45753	10.9575	9.68166	10.0045	6.85297	7.13998	5.23156	4.97927	5.31364	4.64092	4.14707	4.77293	3.81292
97	XM_030621852.1	7.29976	10.5897	9.51878	6.62936	9.25314	6.76055	6.98425	6.80793	5.90629	8.24868	8.67147	9.04524	11.7442	20.5642	21.1814	5.59578	6.92159	5.00325	16.6006	16.2485	17.3621	5.95003	7.18737	11.5205	6.25801	5.20216	7.11163
98	XM_030621853.1	871.044	373.072	440.572	144.041	209.104	144.338	528.363	508.861	779.761	122.204	110.719	143.011	245.542	319.95	314.606	83.3831	89.399	210.222	234.28	258.55	176.823	220.317	263.751	244.688	71.7962	80.5787	83.3041
99	XM_030621854.1	3.45257	14.3844	12.2911	1.58266	4.63391	2.1296	0	0	0	0	0	2.64066	0.787801	1.50381	1.95124	1.29308	1.90368	5.24248	0	0	0	0	0	0	0	0	0
100	XM_030621855.1	34.2094	33.7473	35.744	12.8008	17.1562	14.5041	8.09356	7.05287	6.36734	12.6056	14.4799	13.5529	14.4969	14.4241	13.822	8.80745	11.7052	12.6461	17.0036	19.9018	16.4465	15.8138	16.9264	29.099	18.1468	20.8269	16.6934
101	XM_030621856.1	72.7689	59.7802	55.9362	105.061	147.876	134.111	16.6396	41.091	38.0767	77.2429	70.6954	96.9165	222.21	287.792	278.276	103.055	66.1252	64.3498	54.5497	45.4354	34.2932	40.5406	49.0363	54.2942	8.96513	6.76797	9.17723
102	XM_030621857.1	33.0852	58.1634	46.1045	13.4146	12.6906	9.21726	6.67155	6.38625	7.49759	21.8528	19.8477	31.4447	13.5139	7.46366	8.97415	34.6261	41.4758	49.9155	7.23017	7.81334	9.85536	17.8541	15.2653	34.1694	14.7731	11.7828	14.0088
103	XM_030621858.1	66.2472	54.1877	59.326	62.5222	55.2703	61.7832	135.712	117.68	111.908	60.6433	65.5635	65.9289	77.7381	80.601	78.9352	85.4495	82.4462	93.7618	73.381	62.1324	63.2702	71.5842	70.3974	45.8054	64.778	67.9387	63.5462
104	XM_030621859.1	1.98368	1.28373	1.07704	1.15893	1.519	2.11961	1.06996	1.61706	1.31603	6.80296	8.78234	3.2208	6.2341	4.64985	5.85018	8.31972	6.26525	5.98924	4.09755	4.38173	2.92618	1.32906	1.35174	0.76349	0.849733	0.456104	0.667635
105	XM_030621860.1	55.5162	54.1137	46.1246	25.2592	39.7495	19.4082	7.83429	10.5107	9.5005	7.68137	6.71928	4.58473	22.4568	10.4969	16.1549	13.0835	6.45823	21.678	8.60873	7.27906	9.02702	14.3462	15.5669	23.862	4.82692	2.55771	5.81339
106	XM_030621861.1	20.6398	14.2531	18.9946	4.8132	10.764	6.62043	0.527599	3.73691	4.22432	0.319448	0.356519	4.16814	2.69585	8.26035	0.621458	4.86814	6.59313	13.2482	3.19111	4.50493	1.35233	4.81485	9.71996	6.79419	0	1.91479	0.954059
107	XM_030621862.1	0	3.78662	0.154498	0	0	0.054892	0	0	0	0	0	0	0.060966	0	0	0.084623	0.02736	0.05259	0	0	0	0	0	0	0	0	0
108	XM_030621863.1	0	0	0	0	0	0	0	0	0	0	0	0	0	0	0	0	0	0	0	0	0	0	0	0	0	0	0
109	XM_030621864.1	48.7249	63.084	70.3458	52.3357	52.5218	59.7609	91.1031	90.1471	79.8393	51.9305	52.8195	42.8143	51.3181	52.906	53.4025	83.4137	81.9548	68.4722	62.7761	69.4827	73.7989	61.3648	66.7807	58.4975	44.7368	51.3647	51.4963
110	XM_030621865.1	0	0	0	1.51576	0.491705	0.381692	2.63436	4.06341	3.66381	3.15044	0.765024	1.87444	0.553048	2.39494	1.07581	3.79598	5.8693	3.36388	2.23207	0.405728	0.927054	1.92454	0	0	0.500977	2.88038	0
111	XM_030621866.1	5.12649	9.13338	7.69391	1.40566	2.73736	2.03663	1.19303	0.632099	1.07001	3.41193	2.93962	2.21862	5.39451	6.28547	4.99128	3.12095	3.03018	4.58629	1.08565	1.7325	2.65027	7.16123	4.15198	13.4305	3.79387	2.92909	2.5936
112	XM_030621867.1	0	1.5512	0	0	0	0	0	0	3.57903	0	0.279294	0	0	0	0	0	0	0	0	0	0	0	0	0	0	0	0
113	XM_030621868.1	4.55405	3.3269	4.13274	4.19184	6.21578	4.14426	8.35683	6.88281	0	14.5167	12.358	10.377	6.7755	7.02628	10.5792	8.99804	7.09308	4.69037	4.44786	4.79541	6.81242	5.46585	1.89315	10.087	3.18498	3.86302	5.57895
114	XM_030621869.1	0	0	2.73873	2.84344	1.94883	0	0.30022	1.86396	0	3.42643	0.263675	0.800559	0	0	0	0.531042	0.56118	0	2.773	1.36112	3.75814	1.74094	0.415223	12.1853	2.29481	1.99426	0.277477
115	XM_030621870.1	60.9716	105.127	80.6031	53.9615	58.5466	44.7682	30.7277	35.6653	41.6719	67.9987	66.7337	75.817	61.7987	66.0524	57.7157	33.6817	30.6071	30.9695	59.0268	51.8948	55.3333	45.5627	54.826	106.975	44.5337	39.0883	39.6252
116	XM_030621871.1	1.37358	1.7266	1.04881	1.40804	0.274583	1.22548	0	0	0.249825	0.776327	0.761051	0.449585	2.16862	0.52037	1.07112	0.646367	1.46601	1.36297	0	0.600726	0.265106	0	0	0	0.394453	0	0
117	XM_030621872.1	11.7946	16.1937	13.6389	6.5212	9.84679	4.55926	1.14364	2.41247	2.67111	4.73303	5.8606	6.68069	8.26762	14.0632	11.4568	2.52263	3.89797	5.54221	4.17716	4.34098	4.57894	3.38087	3.27738	3.08235	0.204984	0.730091	0.971633
118	XM_030621873.1	0.317172	0	0.42468	0.077127	0.308791	0.242685	0.206267	0.307166	0.258432	1.28564	1.37923	1.06531	0.698839	1.06421	1.10157	0.677298	0.437002	0.912898	0.383005	0.442086	0.228175	0	0	0.363887	0.075453	0	0
119	XM_030621874.1	13.9148	2.96212	0	16.8345	10.314	18.3369	9.1616	7.65812	4.94379	8.31502	11.1623	9.67305	16.6589	14.1157	19.5101	28.5119	27.2074	31.1636	6.8095	5.99917	9.43506	15.7478	14.6826	4.20142	7.41788	5.73708	6.95885
120	XM_030621875.1	1.34819	0	3.64503	0	3.67831	0	0	0	3.28264	3.67969	1.28209	4.91503	1.07439	3.72012	7.45235	5.82893	6.05415	10.5758	0.990827	3.96447	3.96129	3.84653	4.51661	7.89959	0	0	0
121	XM_030621876.1	0	11.2835	5.64726	1.43595	3.07928	3.82418	0	1.80289	0	3.09092	4.93766	2.05262	3.10628	6.74348	0	0.967345	0	7.42165	1.12661	0	1.47514	3.85305	8.15839	0	2.71738	0	0
122	XM_030621877.1	0.98682	0	1.91489	0	0	0.297761	0	1.08106	2.06949	0	1.48553	1.4615	0.422849	0	2.4307	0	0	0.840995	1.28035	1.56083	1.43246	0.959782	0	0.787777	0	1.181	0
123	XM_030621878.1	1.06297	1.92015	0	1.97418	1.12227	0	0.33127	1.01678	0	1.2628	0	0	2.05991	0.211485	0	0.616784	0.452275	0.484549	1.10197	0.356048	0.542514	0.554197	0.225356	0	0.904246	0	0.925112
124	XM_030621879.1	0	0	0	0	0	0	0	0.240345	0	0	0	0	0	0.344581	0	0.604178	0.30984	0.190245	0	0	0	0	0	0	0	0	0
125	XM_030621880.1	0	0	0	0	0	0	0.754685	0	0	0	0	0	0	0	0	0	0	0	0	0	0	0	0	0.537109	0	0	0
126	XM_030621881.1	0	0.897717	0	0	0.668691	1.24194	0.472439	0	0	0	0	0	0	1.25696	0	0	0	0	0	0	0.514407	0	0	1.02251	0.459753	0	0
127	XM_030621882.1	0	0	0	0	0	0	0	0	0	0	0	0	0	0	0	0	0.795423	0.888231	0	0	0	0	0.42662	0	0	0	0
128	XM_030621883.1	219.579	113.355	137.944	370.617	237.494	367.262	342.142	314.316	335.302	213.518	226.94	176.058	478.3	575.246	560.979	358.199	465.394	468.252	206.474	224.518	238.966	403.279	340.293	142.517	301.265	264.195	239.524
129	XM_030621884.1	2.47224	3.39185	0.48005	38.2375	51.3921	37.8717	47.2128	29.011	45.0959	44.2807	45.2719	42.061	0	0	0	0	0	0.260208	0	0	0.390928	44.9827	44.5403	106.757	0	0.337255	0
130	XM_030621885.1	53.4987	47.6557	39.3102	83.9972	55.1283	91.0318	144.013	124.637	116.836	74.5383	81.0919	67.258	92.6278	71.077	74.8299	151.329	172.299	189.66	62.155	62.8527	67.8894	75.5672	71.609	28.4136	64.7861	67.0624	60.5794
131	XM_030621886.1	0	0	0	0	0	0	0	0	0	0	0	0	0	0	0	0	0	0	0	0	0	0	0	0	0	0	0
132	XM_030621887.1	0	0.100443	0	0	0	0.09633	0	0	0	0	0	0	0	0	0	0	0.05415	0.147376	0	0	0	0	0	0	0	0.062821	0
133	XM_030621888.1	0	0	0	0.167522	0.093146	0	0.441538	0.404167	0	0	0.211498	0.134169	0	0	0	0.108911	0.070027	0.061172	0	0.086681	0	0.334123	0.315245	1.45313	0	0.078614	0
134	XM_030621889.1	0	0.199531	0.136189	0	0	0.179642	0	0	0.189625	0	0.116277	0.107188	0	0	0	0	0	0	0.183687	0.135968	0	0	0	0	0	0	0
135	XM_030621890.1	1.86239	16.3226	6.48661	15.9213	8.85492	12.3226	22.7785	19.6473	22.5367	12.5364	12.6233	10.2851	16.4551	13.4337	11.8565	9.05196	15.1393	14.9086	5.15892	9.137	8.15436	13.0495	8.25684	0	9.14968	10.6647	13.1095
136	XM_030621891.1	17.3026	0	8.33534	10.4949	6.26684	10.4925	10.4053	10.7236	9.99931	5.11799	8.92208	5.58179	6.44014	5.05075	13.9041	16.6806	12.8624	14.5376	11.0791	6.67226	9.67649	11.0701	15.2512	18.6283	16.4187	11.7421	9.86659
137	XM_030621892.1	0	0	0	0	0	0	0	0	0.106683	0	0	0	0	0	0	0	0	0	0	0	0	0.080755	0	0	0	0	0
138	XM_030621893.1	50.803	36.9362	37.8742	47.9253	42.8006	33.2706	25.8729	29.7984	32.1915	19.5183	20.0952	23.8214	40.3314	37.0372	37.1046	30.7751	37.5764	37.6193	17.8676	25.8505	25.1195	35.2549	27.5208	25.888	27.6708	33.2961	37.2807
139	XM_030621894.1	3.63921	0	1.7285	1.01755	1.6395	1.14464	0.226116	0.822339	1.3749	1.17424	0.897808	3.34459	10.5866	7.1565	7.94335	0.88708	2.47914	5.29986	0	0.324982	0.611785	0.937426	1.82234	0.492771	0	0	0
140	XM_030621895.1	4.17585	5.92875	5.24477	1.34488	0.169058	1.26421	0.78262	0.790612	1.16865	1.14137	0.495341	2.59555	7.66426	8.5763	9.21905	1.58095	3.61766	4.63063	1.11954	2.11644	1.01791	1.53932	1.51145	2.32609	0	0.235058	0.239074
141	XM_030621896.1	3.48704	0	5.01215	5.94989	4.83088	4.75277	6.83041	7.97494	3.97933	5.68743	4.85677	2.76117	4.25306	4.35392	2.06037	9.58448	9.20207	10.7051	4.8141	3.97139	5.59585	4.07116	2.0741	4.69213	5.36625	4.47583	5.43468
142	XM_030621897.1	0	6.52623	0.47851	0	0	0.890815	1.59325	1.35755	2.23031	0	1.99915	1.76899	3.14801	0.864392	2.83684	0.705399	1.66036	1.71946	0.680445	1.88093	0.267452	2.38169	3.13422	0	1.77355	1.23643	0
143	XM_030621898.1	10.0897	17.5192	14.6557	13.8712	14.4212	13.0587	12.3422	10.3022	12.2903	8.80974	10.2332	10.6388	10.2676	9.61116	12.005	13.2348	11.365	13.4533	12.5592	10.8993	11.639	19.0309	14.6149	13.1306	14.1322	14.0256	11.9879
144	XM_030621899.1	0	0	0	3.31873	0	3.1709	1.32366	0.572251	1.19131	0.617803	1.69055	2.20968	0.508722	0.767403	1.1929	1.93145	6.68927	3.8437	0.520672	2.33964	2.8336	0.736206	0.656496	7.06819	3.62563	1.8108	1.76545
145	XM_030621900.1	0.817921	1.38251	0	0.753868	0.245965	0.57787	0	0	0	0	0.176378	0.339116	0.685432	0.307292	0.315276	0	0.153002	0	0	0	0	0.39265	0.386138	0	0.360419	0.178049	0
146	XM_030621901.1	26.4048	38.6771	31.0535	20.6774	28.5594	21.7507	34.8439	28.3182	30.0171	20.3744	23.0013	17.518	17.6728	17.7741	19.0324	28.5578	30.5858	42.8663	30.3205	28.8642	30.2252	27.2385	25.7968	34.1632	23.8708	23.2877	23.9872
147	XM_030621902.1	276.46	169.91	229.574	326.487	279.292	307.664	253.149	260.365	269.288	298.591	291.973	333.11	410.097	332.679	354.719	328.013	313.293	271.199	285.478	306.376	277.275	311.836	253.693	186.22	310.019	326.448	304.025
148	XM_030621903.1	124.112	141.58	122.356	109.925	118.168	115.545	72.4256	75.8197	73.6015	95.4134	91.3304	91.3727	187.573	147.998	156.097	91.9188	98.2037	170.687	90.2766	101.68	125.537	108.503	120.77	133.747	79.0957	69.6412	68.0481
149	XM_030621904.1	0	0	0	0	0.676855	0	0	0	0	0	0	0.168974	0	0	1.14838	0	0	0	0	0	0	0	0	0	0	0	0
150	XM_030621905.1	0	0	0	0	0	0	0	0	0	1.25302	0.369918	0.690572	0	0	0	0	0.246764	1.03606	0.64079	0	0.795222	0	0	0	0	0	0
151	XM_030621906.1	0	0	0	0.451598	0	0.624636	0	0	0	0	0.619437	0	0	0	0	0	0.784804	1.57476	0	0	0	0.476839	0	0	0	0	0
152	XM_030621907.1	0.697111	1.74286	0.907379	0	0	0	0	0.181901	0.235575	0	0	0.333449	0.742656	0.698541	0	0.9449	0	0	0	0.926459	0	0	0.421141	0.575291	0.790079	0.536341	0.397925
153	XM_030621908.1	7.06579	7.54743	9.8143	4.72568	8.6374	10.5154	14.3428	10.2994	11.4852	16.6325	21.7731	11.078	9.48226	10.1784	9.9989	19.9256	18.2231	22.9764	13.0859	12.2918	9.33443	8.44024	7.40085	10.4908	4.93569	5.66758	4.00199
154	XM_030621909.1	0	0	0.342814	1.51263	1.82103	1.25236	0	0.035049	0.029934	0.465614	0.294601	0.651883	4.88645	3.05741	2.87378	0.338708	0.821801	0.800256	0.811086	0.755081	3.08093	0.437902	1.29779	0.509838	0.397247	0.588861	0.499738
155	XM_030621910.1	3.12448	0	1.38647	4.4729	2.28524	3.69428	1.11358	2.02474	3.62202	1.71323	0.289386	1.62479	4.06147	4.78043	1.05708	1.69959	2.14826	1.52131	1.89253	2.11237	1.66941	3.97022	7.79789	6.20207	1.71351	3.29416	0.915081
156	XM_030621911.1	17.1406	17.8447	14.69	29.4895	33.7947	36.0365	19.3942	20.6745	15.0074	44.4549	54.7954	31.3466	37.3852	39.1761	48.5281	37.0421	36.3218	43.0323	20.423	15.4178	13.9915	14.5887	18.2836	13.8204	11.8991	13.0641	12.8441
157	XM_030621912.1	0	13.9594	0.504588	0	0	0	0.112993	0	0	0	0	0	0.115544	0.101071	0	0.079567	0	0	0	0	0	0	0	0	0	0	0
158	XM_030621913.1	19.1307	15.0146	24.6176	15.3608	13.7858	17.6714	15.7357	15.3404	16.1539	10.3987	9.60619	9.18033	12.4948	9.09463	10.4479	12.8464	15.0048	21.5247	14.8476	14.2963	12.4736	16.5989	16.3577	12.7004	16.248	16.3561	11.8028
159	XM_030621914.1	0	0	0	0	0	0	0	0	0	0	0	0	0	0.425865	0	0	0	0	0	0	0	0	0	0	0.540776	0.290487	0
160	XM_030621915.1	0.274125	0	0.087498	0	0	0	0	0	0.07444	0.073572	0	0.137111	0.20812	0.177422	0.094388	0	0.047685	0	0	0	0	0	0.319879	0	0	0	0
161	XM_030621916.1	0	0	0	0	0	0	0	0	0	0	0	0	0	0	0	0	0	0.165412	0.324673	0	0	0.166769	0	0	0	0	0
162	XM_030621917.1	4.29896	5.10103	2.45985	7.75263	6.28092	13.0069	13.0566	10.5961	9.91236	6.79867	8.34719	8.12545	10.9731	8.49352	10.4299	12.3076	13.5091	15.9635	11.998	7.35133	5.90303	8.99728	4.18073	4.9725	4.95215	7.27424	6.35272
163	XM_030621918.1	4.70091	0	6.21774	0	7.18916	0	4.96584	4.07761	6.4999	4.91046	5.10689	0.94293	0	0	0	1.92005	4.35819	6.33435	0	6.81075	5.18771	0	6.76611	4.31371	3.32029	1.05815	0.874138
164	XM_030621919.1	0	11.1762	4.54432	0	0	0	0	0	0	0	0	0	0	0.123134	0	0	0	0	0	0	0	0	0.147082	0	0	0	0
165	XM_030621920.1	0	0	0.269128	0	0	0	0	0	0	0	0	0	0	0.43036	0	0	0	0	0	0.28737	0	0	0	0.694292	0	0	0
166	XM_030621921.1	0	0	0	0	0	0	0	0	0	0	0	0	0	0	0	0	0	0	0	0	0	0	0	0	0	0	0
167	XM_030621922.1	0	0	0	0	0	1.89089	0	0	0	1.61625	0	0.166031	0	0	0	0	0	0	0	0	0	0	0	0	0	0	0
168	XM_030621923.1	0	0	1.58983	0	0	0	0	0	0.8014	0	0.229428	0	0	0	0	0	0.171	1.34333	0	0	0	0	0	0	0	0	0
169	XM_030621924.1	0	0	0.296272	1.77718	0	0	0	0	0	0.525877	1.57582	1.46023	1.26328	0.270987	0.344215	0	1.37281	0.723053	1.17684	1.65542	1.25937	1.01591	0	0	0	1.38553	0
170	XM_030621925.1	0.560365	1.31803	0	0.639841	2.34402	0	0	0.943917	0	0	1.60001	0.188056	0	0.7475	0.982786	0	0.156312	0.711858	0.135769	0	0	0.461648	1.4921	1.25906	0.541569	0	0
171	XM_030621926.1	0	0	0	0	0	0.235551	0.646972	0	0	0.431449	0	0	0	0	0	0.903571	0.341581	0.202636	0.137695	0	0	0	0	0	0	0	0.975446
172	XM_030621927.1	6.39693	12.13	10.0538	3.08	4.79398	3.02907	1.87805	2.66631	2.25534	4.46683	3.19566	4.57151	7.37667	7.18037	7.45188	2.52242	5.97161	8.27751	5.91899	5.73429	7.33727	5.63899	4.51238	9.78208	1.30073	1.60506	1.85904
173	XM_030621928.1	0	0	0	0	0	0	0	0	0	0	0	0	0	0	0	0	0	0	0	0	0	0	0	0	0	0	0
174	XM_030621929.1	2.56701	4.34757	3.14521	3.70794	5.03426	3.97235	6.2711	7.36942	4.33502	6.64165	9.95917	4.82852	5.28425	5.3378	3.77246	5.81343	6.45823	6.195	4.79939	7.78527	5.7497	3.58665	1.81032	1.68268	4.39206	4.26143	3.93443
175	XM_030621930.1	1.28433	0	0	0	0	0.315991	0.592782	0.733665	0.906845	0.928644	0.789127	0.245038	0.559344	0	1.90596	0.77295	0.31524	0.990574	0.473612	0.230537	0.186818	0.111801	0	0	0.803201	0.507939	0
176	XM_030621931.1	0	0	0	0	0	0	0	0	0	0	0	0	0	0	0	0	0	0	0	0	0	0	0	0	0	0	0
177	XM_030621932.1	0	0	0	0	0	0	0	0	0	0	0	0.206972	0	0	0	0	0	0	0	0	0	0	0	0	0	0	0
178	XM_030621933.1	0	0	0	0	0	0	0	0.922229	0	0	0	0	0	0	0	0	0	0.55721	0	0	0	0	0	0	0	0	0
179	XM_030621934.1	0	0	0	0	0	0	0	0	0	0	0	0	0	0	0	0	0	0	0	0	0	0	0	0	0	0	0
180	XM_030621935.1	0	0	0	0	0	0	0	0	0	0	0.250661	0	0	0	0	0	0.316405	0	0	0	0	0.850279	0	0.339935	0	0	0
181	XM_030621936.1	0.697878	0	1.82161	0	7.25292	0	0	1.06522	0	5.15435	7.99716	2.46901	6.89337	2.64151	1.86836	1.11675	1.5905	1.69324	0.55941	1.04353	0	0.857692	0	0	4.31307	2.67988	0.609192
182	XM_030621937.1	12.3717	16.7322	17.6233	35.2143	30.6509	47.3426	22.1601	20.5398	20.7374	56.7676	56.962	33.7949	19.0846	30.6962	31.6238	33.5727	28.679	28.3415	23.8885	15.1939	16.9127	14.45	18.5871	17.2709	3.95305	4.71454	6.52064
183	XM_030621938.1	0	0	0	0	0	0.16432	0	0	0	0	0	0	0	0	0	0	0.122402	0	0	0	0	0	0	0	0	0	0
184	XM_030621939.1	20.9662	27.508	23.2833	10.2254	11.5578	9.37624	8.10118	9.75466	8.13442	7.43098	8.83493	8.1763	9.80827	7.03449	9.27466	8.51147	8.93108	15.9613	11.0724	12.2333	12.8747	8.16912	9.25193	15.4827	8.37905	7.91759	8.71534
185	XM_030621940.1	1.30132	1.18179	2.24051	0.162932	0.53913	0	0	0.664594	0.450898	0.637782	0.281193	0.701506	0.418408	0.687992	0.853817	0.374345	0.081258	0.819559	0.361387	1.12486	0.523071	0.854633	0.114132	1.97137	0	0.120498	0
186	XM_030621941.1	0.665663	0.454581	1.46965	0	0.734581	0.726562	0	0	0.445077	0.235074	0.800035	1.12569	0.423325	1.35477	1.03452	0	0.441382	1.33728	0.565296	0.531561	0	0.563097	0.530547	0	0	0	0
187	XM_030621942.1	0	1.11614	0	0.684167	0	0	0.665534	0.440663	0	1.35818	0.543267	1.36599	0.960194	0	0.887467	0.566597	1.32666	1.0939	0	0	0.274988	0	0	0.566883	0.197031	0.098501	0.102215
188	XM_030621943.1	0	0	0	0	0	0	0	0	0	0	0	0	0	0	0	0	0	0	0	0	0	0	0	0	0	0	0
189	XM_030621944.1	0	0	0	0.921913	0.738493	0.269126	0.292798	1.2719	1.09402	0.503026	0.999469	1.06785	1.69869	1.25447	1.28007	0.59232	0.663785	2.00904	0.861628	1.14245	1.02032	0.91925	0.343142	1.44112	0.674845	0.646523	1.28701
190	XM_030621945.1	88.42	71.4665	79.0734	151.963	95.2138	107.919	167.308	166.928	157.421	79.855	83.4471	89.9476	90.1774	99.9369	94.4766	141.186	137.521	120.197	93.9125	97.533	108.568	107.911	123.978	101.214	119.063	123.152	121.602
191	XM_030621946.1	11.592	11.5318	12.7228	16.919	12.3162	15.1589	11.1205	10.465	11.5431	10.3468	9.94207	10.1027	12.339	12.3104	11.8217	15.2463	14.9617	21.2207	8.95809	9.74406	10.2392	16.2958	11.1759	9.80247	11.3942	12.0175	10.7866
192	XM_030621947.1	11.9249	15.9941	8.81145	6.30594	8.98155	6.41078	0.974471	0.973822	1.94735	0.839545	0.719358	0.715896	6.53215	3.04471	3.83087	3.26358	3.41259	9.62248	5.21501	3.83129	4.33867	3.76545	5.68164	8.21395	0.70277	0.476728	0.817747
193	XM_030621948.1	29.8953	40.3932	34.4193	47.8889	43.0343	46.7223	50.9137	46.6024	47.9938	38.2762	34.8122	33.1064	39.8515	32.5819	34.0269	45.3633	46.1063	54.9014	32.508	33.4002	34.5323	40.4351	36.2954	31.4037	37.8837	37.4102	32.5748
194	XM_030621949.1	2.99641	4.60304	3.06642	1.36234	2.30263	2.46214	1.5698	2.23247	1.80669	3.1873	3.8999	3.61881	2.09152	2.56031	3.09058	1.70307	2.12406	2.71137	2.96566	2.43266	3.32558	1.86479	1.96698	2.14676	1.81235	1.78199	1.44934
195	XM_030621950.1	14.98	0	22.2319	23.6681	26.1242	20.7971	30.783	34.8711	23.2148	17.3918	20.2477	13.8666	19.3436	13.6444	27.0622	23.5455	29.691	41.9593	26.3431	24.8845	28.0896	10.5771	9.75934	0	23.6233	21.1687	17.7337
196	XM_030621951.1	18.1512	30.1565	11.2538	0	5.6901	6.3398	3.67034	2.06738	9.52435	5.07392	6.65941	7.6094	15.5341	7.34847	0.892201	7.8237	6.47421	9.93895	3.68344	10.6651	8.84843	18.7363	13.3767	14.7562	9.24008	6.97549	11.1412
197	XM_030621952.1	4.40055	0	4.97917	4.77766	0.537795	4.42168	7.83665	1.95328	6.58421	5.07993	3.18746	4.08497	0	1.18618	0	2.44388	5.16952	7.21099	4.2799	7.08337	7.18916	6.28454	5.60513	9.18435	2.39881	7.16538	5.82691
198	XM_030621953.1	0	0	2.45325	0	0	0.471932	0	1.1143	0.298274	0	0.443427	1.06303	1.73577	0.488572	2.58236	0.33123	1.19345	2.15947	0	0	2.52796	0.801585	0	0	1.06546	1.0246	0
199	XM_030621954.1	49.3641	55.8082	47.1366	25.1914	24.208	32.1363	40.8024	47.3418	41.4911	66.4876	75.2285	57.0467	71.1919	69.6807	69.5685	53.6276	48.9863	43.1308	32.9517	33.7187	30.222	48.3407	44.2132	37.4086	46.4128	39.3974	43.6291
200	XM_030621955.1	0	0	0	0	0	0	0	0	0	0	0	0	0	0	0	0	0	0	0	0	0	0	0	0	0	0	0
201	XM_030621956.1	6.6853	5.02418	7.72187	0	1.34227	1.43676	3.63471	4.71996	3.24033	2.34327	1.97179	2.34038	1.84775	1.54824	1.25443	3.80057	5.35886	13.5217	2.25712	2.99978	2.86007	6.33033	5.89164	3.27743	5.65079	2.22341	3.71296
202	XM_030621957.1	7.05943	18.0841	7.31851	22.4073	16.7751	13.1263	18.2513	21.7544	26.0111	16.2941	17.431	16.5034	21.011	13.5245	13.4365	17.6449	11.5748	8.12657	3.35227	6.04745	11.983	11.0948	3.76388	1.43954	9.59414	8.14074	9.06886
203	XM_030621958.1	121.296	136.575	119.478	197.064	143.518	195.612	160.76	179.446	165.704	253.775	238.53	262.552	164.115	166.911	165.652	201.819	200.13	157.729	175.48	180.762	175.659	204.099	213.903	139.846	144.262	168.056	164.01
204	XM_030621959.1	0.746441	1.5116	0.624038	0.336012	0.274113	0.281898	0.576977	0.531011	0.626389	0.610516	0.4121	0.813243	1.09886	0.49226	0.637021	1.97889	2.11172	4.36757	0.171903	0.260168	0.482399	0.359187	0.870546	0.312662	0.198482	0.31491	0.080365
205	XM_030621960.1	0.750126	2.49561	0.201789	0	1.49996	0.280461	0	0.950238	0	0.341162	0.620301	0.538569	0.246958	0.207801	0	0.648315	1.48933	0.877609	0.225095	0.777174	0	0.621974	0.343251	0.292813	0	0.733639	0.23605
206	XM_030621961.1	2.59164	1.71394	3.84945	3.80775	3.5021	3.92872	3.76097	3.26759	5.1081	3.66613	3.02151	4.02778	6.82444	4.20596	5.32233	4.26752	4.15663	6.9036	4.36932	5.39468	4.96475	4.24876	3.65154	6.11725	4.45632	3.81893	4.80813
207	XM_030621962.1	0	0	0	0	5.91757	0	0	0	0	0	0	0	0	0	0	0	0	0	0	0	0	0	0	0	0	0	0
208	XM_030621963.1	6.94356	6.27222	8.23379	1.75531	0	2.89487	0	0.188039	1.76275	2.80661	2.25308	1.5105	2.66502	5.35405	3.50387	1.11197	0.691016	2.28898	3.67582	3.06801	4.39034	1.58105	2.26348	2.96859	1.19392	0.817035	0.669294
209	XM_030621964.1	0	0	0	1.85928	0.534042	1.24936	0.913769	0	0	0	0	0	0	0.492036	0.454442	0.856117	0.780226	0.742838	0	0.758543	1.79787	0.989552	0	0	0	1.40331	1.57498
210	XM_030621965.1	0.087563	0.152795	0.175376	0.192619	0.19187	0.135106	0	0.076363	0.123467	0.348135	0.279616	0.086899	0.086767	0.369936	0.079524	0.12326	0.314199	0.717144	0	0.059326	0.10811	0.093551	0.177828	0.152312	0	0	0
211	XM_030621966.1	0	0	0	0	0	0	0	0	0	0	0.143845	0	0	0	0.664186	0.26932	0	0	0	0	0	0	0	0	0	0	0
212	XM_030621967.1	0	0	0	0.260027	0	0	0	0	0	0	0	0	0	0	0	0	0	0	0	0	0	0	0	0	0	0	0
213	XM_030621968.1	0	1.34383	0.534938	0	0	0	0	0	0	0	0	0.469013	0	0	0	0	0.438006	1.07527	0.421149	0.634198	0.15295	0	0.901969	0	0	1.11554	0
214	XM_030621969.1	0	0	0	0	0	0	0	0	0	0	0	0	0	0	0	0	0	0	0	0.050527	0	0	0	0	0	0	0
215	XM_030621970.1	0	0	0	0	0	0	0	0	0	0	0	0	0	0	0	0	0	0	0	0	0	0	0	0	0	0	0
216	XM_030621971.1	0	0	0	0	0	0	0	0	0	0	0	0	0	0	0	0	0	0	0	0	0	0	0	0	0	0	0
217	XM_030621972.1	0	0.594209	0	0	0	0	0	0	0	0	0	0	0	0	0	0	0	0	0	0	0	0	0	0	0	0	0
218	XM_030621973.1	0	0	0	0	0	0	0	0	0	0	0	0	0	0	0	0	0	0	0	0	0	0	0	0	0	0	0
219	XM_030621974.1	0.533769	0	0	0	0	0.582425	0	0.323445	0.372623	0	0	0	0	0	0	0	0	0	0	0	0.173275	0	0	0	0	0	0
220	XM_030621975.1	0	0	0	0	0	0	0	0	0	0	0	0	0	0	0	0	0	0	0	0	0	0	0	0	0	0	0
221	XM_030621976.1	0	0.374182	0	0	0	0	0	0	0	0	0	0	0	0	0	0	0	0	0	0	0	0	0	0	0	0	0
222	XM_030621977.1	0	0	0	0	0	0	0	0	0	0	0	0	0	0	0	0	0	0	0	0	0	0	0	0	0	0	0
223	XM_030621978.1	0	0	0	0	0	0	0	0	0	0	0	0	0	0	0	0	0	0	0	0	0	0	0	0	0	0	0
224	XM_030621979.1	0	0	0	0	0.191127	0.387894	0.237645	0.215025	0.435957	0	0	0	0.121715	0	0	0.173341	0.333313	1.53331	0	0	0.165338	0.066846	0.128048	0.215046	0	0.064772	0
225	XM_030621980.1	0	0	0	0	0	0	0	0	0	0	0	0	0	0	0	0	0	0	0	0	0	0	0	0	0	0	0
226	XM_030621981.1	0	0	0	0	0	0	0	0	0	0	0	0	0	0	0	0	0	0	0	0	0	0	0	0	0	0	0
227	XM_030621982.1	0	0	0	0	0	0	0	0	0	0	0	0	0	0	0	0	0	0	0	0	0	0	0	0	0	0	0
228	XM_030621983.1	0	0	0	0	0	0	0	0	0	0	0	0	0	0	0	0	0	0	0	0	0	0	0	0	0	0	0
229	XM_030621984.1	0	0	0	0	0	0	0	0	0	0	0	0	0	0	0	0	0	0	0	0	0	0	0	0	0	0	0
230	XM_030621985.1	0	0	0	0	0	0	0	0	0	0	0	0	0	0	0	0	0	0	0	0	0	0	0	0	0	0	0
231	XM_030621986.1	0	0	0	0	0	0	0	0	0	0	0	0	0	0	0	0	0	0	0	0	0	0	0	0	0	0	0
232	XM_030621987.1	0	0	0	0	0	0	0	0	0	0	0	0	0	0	0	0	0	0	0	0	0	0	0	0	0	0	0
233	XM_030621988.1	0	0	0	0	0	0	0	0	0	0	0	0	0	0	0	0	0	0	0	0	0	0	0	0	0	0	0
234	XM_030621989.1	0	0	0	0	0	0	0	0	0	0	0	0	0	0	0	0	0	0	0	0	0	0	0	0	0	0	0
235	XM_030621990.1	8.46002	4.21839	7.86963	0.243088	0.268002	0.284487	6.20006	5.72265	6.30783	0.092589	0.021128	0.179434	1.65947	0.910507	1.67342	0.194772	1.59508	2.27008	0.053433	0.146116	0.795244	0.99006	1.4776	1.39941	5.26227	5.10107	5.46788
236	XM_030621991.1	0	0	0	0	0	0	0	0	0	0	0	0	0	0	0	0	0	0	0	0	0	0	0	0	0	0	0
237	XM_030621992.1	0	0	0	0	0	0	0	0	0	0	0	0	0	0	0	0	0	0	0	0	0	0	0	0	0	0	0
238	XM_030621993.1	0	0	0	0	0	0	0	0	0	0	0	0	0	0	0	0	0	0	0	0	0	0	0	0	0	0	0
239	XM_030621994.1	0	0	0	0	0	0	0	0	0	0	0	0	0	0	0	0	0	0	0	0	0	0	0	0	0	0	0
240	XM_030621995.1	0	0	0	0	0	0	0	0	0	0	0	0	0	0	0	0	0	0	0	0	0	0	0	0	0	0	0
241	XM_030621996.1	0	0	0	0	0	0	0	0	0	0	0	0	0	0	0	0	0	0	0	0	0	0	0	0	0	0	0
242	XM_030621997.1	0	0	0	0	0	0	0	0	0	0	0	0	0	0	0	0	0	0	0	0	0	0	0	0	0	0	0
243	XM_030621998.1	0	0	0	0.127485	0	0	0	0	0	0.08657	0	0	0	0	0	0	0	0	0	0	0	0	0	0	0	0	0
244	XM_030621999.1	0	0	0	0	0	0	0	0	0	0	0	0	0	0	0	0	0	0	0	0	0	0	0	0	0	0	0
245	XM_030622000.1	0	0	0.146256	0	0	0	0	0	0	0	0	0	0	0	0	0	0	0	0	0	0	0	0	0	0	0	0
246	XM_030622001.1	0	0	0	0	0	0	0	0	0	0	0	0	0	0	0.18649	0	0	0.168718	0	0	0	0	0	0	0	0	0
247	XM_030622002.1	0	0	0	0	0	0	0	0	0	0	0	0	0	0	0	0	0	0	0	0	0	0	0	0	0	0	0
248	XM_030622003.1	0	0	0	0	0	0	0.203986	0.362178	0.598394	0	0	0	0	0	0	0	0	0	0	0	0	0.117543	0	0	0	0	0
249	XM_030622004.1	0	0	0	0	0	0	0	0	0	0	0	0	0	0.411036	0	0	0	0.192524	0	0	0	0	0	0	0	0	0
250	XM_030622005.1	0	0	0	0	0	0	0	0	0	0	0	0	0	0	0	0	0	0	0	0	0	0	0	0	0	0	0
251	XM_030622006.1	0.638002	0.28515	1.3182	1.07686	3.2137	1.96343	1.14487	0.212723	0.165884	1.80883	1.69685	1.34742	2.37748	0.964379	0.434586	0.358663	0.444286	1.50644	0.191588	1.02306	0.561475	0.837787	1.34769	1.21687	0.23176	2.23976	0.561796
252	XM_030622007.1	0	0	0	0	0	0	0.449716	0	0.664219	0	0	0.767271	0	0.39953	1.23196	0	0	0	0	0	0	0	0.48789	0	0	0	0
253	XM_030622008.1	0	0	0	0	0.189868	0	0	0	0	0	0.148844	0	0	0	0	0	0	0	0	0	0	0.70555	0.33129	0	0	0	0.261009
254	XM_030622009.1	0	0	0.22817	0	0	0	0	0	0	0	0	0	0	0.238507	0.259694	0	0.281743	0.114838	0	0	0	0.309555	0	0	0	0	0
255	XM_030622010.1	0	0	0	0	0	0	0	0	0	0	0	0	0	0	0	0	0	0	0	0	0	0	0	0	0	0	0
256	XM_030622011.1	0	0	0	0	0	0	0	0	0	0	0	0	0	0	0	0	0	0	0	0	0	0	0	0	0	0	0
257	XM_030622012.1	0	0	0	0	0	0	0	0	0	0	0	0	0	0	0	0	0	0	0	0	0	0	0	0	0	0	0
258	XM_030622013.1	0	0	0	0	0	0	0	0	0	0	0	0	0	0	0	0	0	0	0	0	0	0	0	0	0	0	0
259	XM_030622014.1	0	0	0	0	0	0	0	0	0	0	0	0	0	0	0	0	0	0	0	0	0	0	0	0	0	0	0
260	XM_030622015.1	0	0	0.213698	0	0	0	0	0	0	0	0	0	0	0	0	0	0.122023	0	0	1.06217	0.271599	1.28846	1.00001	0.762395	0	0	0
261	XM_030622016.1	0	0	0	0	0	0	0	0	0	0	0	0	0	0	0	0	0	0	0	0	0	0	0	0	0	0	0
262	XM_030622017.1	0	0	0	0	0	0	0	0	0	0	0	0	0	0	0	0	0.167775	0.608382	0	0	0	0	0	0	0	0	0
263	XM_030622018.1	0	0	0	0	0	0	0	0	0	0	0	0	0.468346	0.378625	0	0	0	0	0	0	0	0.261151	0.356146	0	0	0	0.281774
264	XM_030622019.1	0	0	0	0	0	0	0	0	0	0	0	0	0	0	0	0	0	0.119264	0	0	0	0.166425	0	0.423016	0.306405	0	0
265	XM_030622020.1	0	0	0	0.826105	1.17105	0.565542	0	0	0	0	0	0	0.743497	0	0.66703	0	0	0	0	1.14243	0.509288	0	0	0	0	0	0
266	XM_030622021.1	0	0	0	0	0	0	0	0	0	0	0	0	0	0	0	0	0	0	0	0	0	0	0	0	0	0	0
267	XM_030622022.1	0	0.191268	0	0	0	0	0	0	0	0	0	0	0	0	0	0	0	0	0	0	0	0	0	0	0	0	0
268	XM_030622023.1	0	0	0	0	0	0	0	0	0	0	0	0	0	0	0	0	0	0.136004	0	0	0	0	0	0	0	0	0
269	XM_030622024.1	3.07853	9.61472	4.73043	2.40645	3.41323	2.73035	2.43211	2.39609	2.51512	2.20799	1.70996	1.67478	2.40559	2.16583	2.56565	1.90267	3.24022	4.75331	1.67951	1.80906	2.10056	2.6487	2.29428	4.26218	1.05695	1.23703	1.03801
270	XM_030622025.1	0	0	0	0	0	0	0	0	0	0	0	0	0	0	0	0	0	0	0	0	0	0	0	0	0	0	0
271	XM_030622026.1	0	0	0	0	0	0	0	0	0	0	0	0	0	0	0	0	0	0	0	0	0	0	0	0	0	0	0
272	XM_030622027.1	0	0	0	0	0	0	0	0	0	0	0	0	0	0	0	0	0	0	0	0	0	0	0	0	0	0	0
273	XM_030622028.1	0.560502	0	0.586236	0	0	0	0	0	0	0	0	0	0	0	0	0	0	0	0	0	0	0	0	0	0	0	0
274	XM_030622029.1	0	0.240846	0	0	0	0	0	0	0	0	0	0	0.119522	0	0.222152	0	0	0.05068	0	0	0	0	0	0	0	0	0
275	XM_030622030.1	0	0	0	0	0	0	0	0	0	0	0	0	0	0	0	0	0	0	0	0	0	0	0	0	0	0	0
276	XM_030622031.1	0	0	0	0	0	0	0	0	0	0	0	0	0	0	0	0	0	0	0	0	0.081656	0	0	0	0	0	0
277	XM_030622032.1	0	0	0	0	0	0	0	0	0	0	0	0	0	0	0	0	0	0	0	0	0	0	0	0	0	0	0
278	XM_030622033.1	0	0	0	0	0	0	0	0	0	0	0	0	0	0	0	0	0	0	0	0	0	0	0	0	0	0	0
279	XM_030622034.1	0.157247	0.586464	0	0	0	0	0	0	0	0	0	0	0	0	0	0	0	0	0	0	0	0	0	0	0	0	0
280	XM_030622035.1	0	0	0	0	0	0	0	0	0	0	0	0	0	0	0	0	0	0	0	0	0	0	0	0	0	0	0
281	XM_030622036.1	0	0	0.208477	0	0	0.148105	0	0	0	0	0	0	0.168667	0.147604	0.306384	0	0	0	0	0	0	0.097537	0.366068	0	0	0	0.14308
282	XM_030622037.1	0	0	0	0.437477	0.090579	0.30806	0	0	0	0	0	0	0	0	0	0	0	0.321003	0.194841	0.146624	0	0.340868	0	0.170096	0	0	0.296324
283	XM_030622038.1	0	0	0	0.359129	0.300033	0.618627	0	0	0	0	0	0	0	0	0	0.114813	0.152331	0.213598	0.123529	0	0	0	0.181192	0.684199	0.177326	0.088058	0
284	XM_030622039.1	0	0	0	0	0	0	0	0	0	0	0	0	0	0	0	0	0	0.099651	0	0	0	0	0	0	0	0	0
285	XM_030622040.1	0.411531	0	0.204265	0.347918	0.3397	0	0	0.627919	0	0.518584	0	0	0.782712	0.861789	0	0.505065	0.278192	1.19601	0	0.173831	0.348731	0.551984	0.373471	0	0.434944	0.299487	0.510641
286	XM_030622041.1	1.76493	1.47571	6.91024	2.67598	3.33163	2.26564	0	0	0	0	0	0	0	0	0	0	0	0	3.99842	5.59354	1.86124	0	0	0	0	0	0
287	XM_030622042.1	1.92715	0	1.8802	0.194991	0.296912	0.141717	0	0	0	0.162133	0	0.097516	0.353199	0	0.160425	0.125587	0	0.28846	23.7641	27.5204	34.3871	0.195595	0	1.46727	0.184108	0	0.429242
288	XM_030622043.1	0	0	0	0	0	0	0	0	0	0	0	0	0	0	0	0	0	0	0	0	0	0	0	0	0	0	0
289	XM_030622044.1	0	0	0	0	0	0	0	0	0	0	0	0	0	0	0	0	0	0	0	0	0	0	0	0	0	0	0
290	XM_030622045.1	0	0	0	0	0	0	0	0	0	0	0	0	0	0	0	0	0	0	0	0	0	0	0	0	0	0	0
291	XM_030622046.1	0	0	0	0	0	0	0	0	0	0	0	0	0	0	0	0	0	0	0	0	0	0	0	0	0	0	0
292	XM_030622047.1	0	0	0	0	0	0	0	0	0	0	0	0	0	0	0	0	0.097299	0	0	0	0	0	0	0	0	0	0
293	XM_030622048.1	0	0	0	0	0	0	0	0	0	0	0	0	0	0	0	0	0	0	0	0	0	0	0	0	0.132262	0.098845	0
294	XM_030622049.1	0	0	0	0	0	0	0	0	0	0	0	0	0	0	0	0	0	0	0	0	0	0.412406	0	0	0	0	0
295	XM_030622050.1	0	0	0	0	0	0	0	0	0	0	0	0	0	0	0	0	0	0	0	0	0	0	0	0	0	0	0
296	XM_030622051.1	0	0	0	0	0	0	0	0	0	0	0	0	0	0	0	0	0	0	0	0	0	0	0	0	0	0	0
297	XM_030622052.1	0	0	0	0	0	0	0	0	0	0	0	0	0	0	0	0	0	0	0	0	0	0	0	0	0	0	0
298	XM_030622053.1	0	0	0	0	0	0	0.191735	0.174364	0	0	0	0	0	0	0	0	0	0	0	0	0	0	0	0	0	0	0
299	XM_030622054.1	0	0	0	0	0	0	0	0	0	0	0	0	0	0	0	0	0	0	0	0	0	0	0	0	0	0	0
300	XM_030622055.1	0	0	0	0	0	0	0	0	0	0	0	0	0	0	0	0	0	0	0	0	0	0	0	0	0	0	0
301	XM_030622056.1	4.51483	1.54148	3.63274	5.90291	8.1924	5.46385	5.46482	4.74388	3.96562	3.75679	3.50501	5.62422	3.96159	4.27507	4.43009	3.85034	6.11362	6.01867	2.75492	5.501	4.68968	6.64661	4.84807	4.67136	4.34941	4.35824	3.49154
302	XM_030622057.1	0	0	0	0	0	0	0	0	0	0	0	0	0	0	0	0	0	0	0	0	0	0	0	0	0	0	0
303	XM_030622058.1	0	0	0	0	0	0	0	0	0	0	0	0	0	0	0	0	0	0	0	0	0	0	0	0	0	0	0
304	XM_030622059.1	0.12212	0.796646	0	0	0	0	0	0	0	0	0	0	0	0	0	0	0	0	0	0	0	0	0	0	0	0	0
305	XM_030622060.1	0	0	0	0	0	0	0	0	0	0	0	0	0	0	0	0	0	0	0	0	0	0	0	0	0	0	0
306	XM_030622061.1	0	0	0	0	0	0	0	0	0	0	0	0	0	0	0	0	0	0.0838	0	0	0	0.232847	0	0	0	0	0
307	XM_030622062.1	11.3494	4.40151	8.29958	17.3195	15.7904	10.9812	0.413408	0.96607	1.10707	0	0	0	0	0	0	0	0	0	0.18429	0	0	0.570459	0	0	1.23616	0.800002	1.75862
308	XM_030622063.1	0	0	0	0	0	0.251103	0	0	0	0	0	0	0	0	0	0	0	0.762405	0	0	0	0	1.00083	0	0	0.483557	0
309	XM_030622064.1	415.028	499.811	510.809	716.831	849.271	883.211	164.532	136.432	131.181	532.297	418.135	624.368	440.424	271.273	268.501	144.4	132.046	91.803	1925.41	1499.38	1346.23	771.813	662.933	911.853	457.613	508.955	496.246
310	XM_030622065.1	0	0	0.46699	0	1.07198	0.953134	0	0.350997	0	0.3857	0.253472	0.691116	0	0	0.700045	0.558525	0.928795	0.446264	0	0	0	1.14111	1.77413	0	0	0.758028	0.333598
311	XM_030622066.1	0.761694	0	0.218925	0	0	0	0	0	0	0	0	0	0	0	0	0	0	0	0	0	0	0	0	0	0	0	0
312	XM_030622067.1	0	0	0	0	0	0	0	0	0	0	0	0	0	0	0	0	0	0	0	0	0	0	0	0	0	0	0
313	XM_030622068.1	0.224419	0	0	0	0	0	0	0.146628	0	0	0	0.269264	0	0.150039	0.456265	0	0.075111	0.187904	0	0.122285	0	0.412002	0	0	0	0.276562	0
314	XM_030622069.1	0	0	0	0	0	0	0	0	0	0	0	0	0	0	0	0	0	0	0	0	0	0	0	0	0	0	0
315	XM_030622070.1	0	0	0	0	0	0	0	0	0	0	0	0	0	0	0	0	0	0	0	0	0	0	0	0	0	0	0
316	XM_030622071.1	0	0	0	0	0	0	0	0	0	0	0	0	0	0	0	0	0	0	0	0	0	0	0	0	0	0	0
317	XM_030622072.1	0	0	0	0	0	0	0	0	0	0	0	0	0	0	0	0	0	0	0	0	0	0	0	0	0	0	0
318	XM_030622073.1	0	0	0.296764	0	0	0	0	0	0	0	0	0	0	0	0	0	0	0	0	0	0	0	0	0	0	0	0
319	XM_030622074.1	0	0	0.316173	0	0	0	0.4707	0.427155	0	0	0.414871	0.193544	0	0	0	0	0	0.365247	0.329816	0	0	0	0	0	0	0	0
320	XM_030622075.1	0	0	0	0	0	0	0	0	0	0	0	0	0	0	0	0	0	0	0	0	0	0	0	0	0	0	0
321	XM_030622076.1	0	0	0	0	0	0	0	0	0	0	0	0	0	0	0	0	0	0	0	0	0	0	0	0	0	0	0
322	XM_030622077.1	0	0	0.081194	0	0	0	0.366806	0.560192	0.087449	0	0	0	0	0	0	0	0	0.04728	0.357048	1.00452	0.795374	0	0	0	0.374566	0.267264	0.306283
323	XM_030622078.1	0	0	0	0	0	0	0	0	0	0	0	0	0	0	0	0	0	0	0	0	0	0	0	0	0	0	0
324	XM_030622079.1	0	0	0.313805	0	0	0	0	0	0	0	0	0	0	0	0	0	0	0	0	0	0	0	0	0	0	0	0
325	XM_030622080.1	0	0.212178	0	0.247039	0.153526	0.146573	0	0	0	0.041615	0.081088	0	0	0.077526	0.081406	0.188255	0.102023	0.346987	0.228666	0.178119	0.373961	0.097904	0.04704	0.098465	0.188246	0.047212	0.0371
326	XM_030622081.1	0	0.782624	0	0	0	0.292363	0.25203	0	0.602876	0	0	0	0	0	0.758241	0	0.512423	0	0.150299	0	0	0	0	0	0	0	0
327	XM_030622082.1	0	0	0	0	0	0	0	0	0	0	0	0	0	0	0	0	0	0	0	0	0	0	0	0	0	0	0
328	XM_030622083.1	0	0	0	0	0	0	0	0	0	0.205771	0	0	0	0	0	0	0.113049	0	0	0	0	0	0	0	0	0.25877	0
329	XM_030622084.1	0.522414	1.83827	0	0	0	0	0	1.39109	0.745553	0	0	1.03674	1.17524	0	0	0	0	0	0	0.347944	0.963665	0.58847	1.57476	0	0	0	0
330	XM_030622085.1	0	0	0	0	0	0	0	0	0	0	0	0	0	0	0	0	0	0	0	0	0	0	0	0	0	0	0
331	XM_030622086.1	0	0	0	0	0	0	0	0	0	0	0	0	0	0	0	0	0	0	0	0	0	0	0	0	0	0	0
332	XM_030622087.1	4.94262	3.55735	5.70125	4.28683	5.54323	4.225	2.94928	3.41383	3.89443	3.69935	4.22022	2.68846	3.71207	1.278	2.68415	4.72469	6.5173	8.3205	3.25183	4.21709	5.29244	3.59551	4.78109	6.43182	4.10096	4.14988	3.48101
333	XM_030622088.1	0	0	0	0	0	0	0	0	0	0	0	0	0	0	0	0	0	0	0	0	0	0	0	0	0	0	0
334	XM_030622089.1	0	0.659381	0	0	0	0	0.493793	0	0.18789	0	0	0	0	0	0	0	0	0	0	0	0	0	0	0	0	0	0
335	XM_030622090.1	0	0	0	0	0	0	0	0	0	0	0	0	0	0	0	0	0	0	0	0	0	0	0	0	0	0	0
336	XM_030622091.1	0	0	0	0	0	0	0	0	0	0	0	0	0	0	0	0	0	0	0	0	0	0	0	0	0	0	0
337	XM_030622092.1	0	0	0	0	0	0	0	0	0	0	0	0	0	0	0	0	0	0	0	0	0	0	0	0	0	0	0
338	XM_030622093.1	0	0	0	0	0	0	0	0.513527	0	0	0	0	0	0	0	0.401639	0	0	0.683798	0	0	0	0	0	0.662787	0.641849	0
339	XM_030622094.1	0	0	0	0	0	0	0	0	0	0	0	0	0	0	0	0	0	0	0	0	0	0	0	0	0	0	0
340	XM_030622095.1	0	0	0	0	0	0	0	0	0	0	0	0	0	0	0	0	0	0	0	0	0	0	0	0	0	0	0
341	XM_030622096.1	0	0	0	0	0	0	0	0	0	0	0	0	0	0	0	0	0	0	0	0	0	0	0	0	0	0	0
342	XM_030622097.1	0	0	0	0	0	0	0	0	0	0	0	0	0	0	0	0	0	0	0	0	0	0	0	0	0	0	0
343	XM_030622098.1	0	0	0	0.312044	0.154832	0.188055	0	0	0	0	0	0	0.27991	0.671535	1.00633	0.418279	0.531896	0.3192	0.195544	0	0.431538	2.16159	0.791139	0.890109	0	0.297995	0
344	XM_030622099.1	0	0	0	0.137934	0	0	0	0	0	0	0	0	0	0	0	0	0	0	0	0	0	0.147766	0.415925	0.250799	0	0.069588	0
345	XM_030622100.1	0	0	0	0	0	0	0	0	0	0	0	0	0	0	0	0	0	0	0	0	0	0	0	0	0	0	0
346	XM_030622101.1	0	0	0	0	0	0	0	0	0	0	0	0	0	0	0	0	0	0	0	0	0	0	0	0	0	0	0
347	XM_030622102.1	0	0	0	0	0	0	0	0	0	0	0	0	0	0	0	0	0	0	0	0	0	0	0	0	0	0	0
348	XM_030622103.1	0	0	0	0	0	0	0	0	0	0	0	0	0	0	0	0	0	0	0	0	0	0	0	0	0	0	0
349	XM_030622104.1	0	0	0	0	0	0	0	0	0	0	0	0	0	0	0	0	0	0	0	0	0	0	0	0	0	0	0
350	XM_030622105.1	0	0	0	0	0	0	0	0	0	0	0	0	0	0	0	0	0	0	0	0	0	0	0	0	0	0	0
351	XM_030622106.1	0	0	0	0	0	0	0	0	0	0	0	0	0	0	0	0	0	0	0	0	0	0	0	0	0	0	0
352	XM_030622107.1	0	0	0	0	0	0	0	0	0	0	0	0	0	0	0	0	0	0	0	0	0	0	0	0	0	0	0
353	XM_030622108.1	0	0	0	0	0	0	0	0	0	0	0	0	0	0	0	0	0	0	0	0	0	0	0	0	0	0	0
354	XM_030622109.1	0	0	0	0	0	0	0	0	0	0	0	0	0	0	0	0	0	0	0	0	0	0	0	0	0	0	0
355	XM_030622110.1	0	0	0	0	0	0	0	0	0	0	0	0	0	0	0	0	0	0	0	0	0	0	0	0	0	0	0
356	XM_030622111.1	0	0	0	0	0	0	0	0	0	0	0.091053	0.14313	0	0	0	0.141478	0	0.127749	0	0	0	0	0.145856	0	0	0	0
357	XM_030622112.1	0	0	0	0	0	0	0	0	0	0	0	0	0	0	0	0	0.163402	0.245239	0	0	0	0	0.3418	0	0	0	0
358	XM_030622113.1	0	0	0	0	0.340135	0	0	0	0	0	0	0	0	0	0	0	0	0	0	0	0	0	0	0	0	0	0
359	XM_030622114.1	0	0	0	0	0	0	0	0.067545	0.053163	0	0	0	0	0	0	0	0.03552	0	0	0	0	0	0	0	0	0	0
360	XM_030622115.1	0	0	0	0	0	0	0	0	0	0	0	0	0	0	0	0	0	0	0	0	0	0	0	0	0	0	0
361	XM_030622116.1	0	0	0	0	0	0	0	0	0	0	0	0	0	0	0	0	0	0	0	0	0	0	0	0	0	0	0
362	XM_030622117.1	0	0	0	0	0	0	0	0	0	0	0	0	0	0	0.128677	0	0	0.055651	0	0	0	0	0	0	0	0	0
363	XM_030622118.1	0	0	0	0	0	0	0	0	0	0	0	0	0	0	0	0	0	0	0	0	0	0	0	0	0	0	0
364	XM_030622119.1	0	0	0	0	0	0	0	0	0	0	0	0	0	0	0	0	0	0	0	0	0	0	0	0	0	0	0
365	XM_030622120.1	0	0	0	0	0	0	0	0	0	0	0	0	0	0	0	0	0	0	0	0	0	0	0	0	0	0	0
366	XM_030622121.1	0	0	0	0	0	0	0	0	0	0	0	0	0	0	0	0	0	0	0	0	0	0	0	0	0	0	0
367	XM_030622122.1	0	0	0	0	0	0	0	0	0	0	0	0	0	0	0	0	0	0	0	0	0	0	0	0	0	0	0
368	XM_030622123.1	0	0	0	0	0	0	0	0	0	0	0	0	0	0	0	0	0	0	0	0	0	0	0	0	0	0	0
369	XM_030622124.1	0	0	0.08519	0.136019	0	0	0	0	0	0	0	0	0	0	0	0	0	0	0	0	0	0	0	0	0	0	0
370	XM_030622125.1	0	0	0	0	0	0	0	0	0	0	0	0	0	0	0	0	0	0	0	0	0	0	0	0	0	0	0
371	XM_030622126.1	0	0	0	0	0	0	0	0	0	0	0	0	0	0	0	0	0	0	0	0	0	0	0	0	0	0	0
372	XM_030622127.1	0	0	0	0	0	0	0	0	0	0	0	0	0	0	0	0	0	0	0	0	0	0	0	0	0	0	0
373	XM_030622128.1	0	0	0	0	0	0	0	0	0	0	0	0	0	0	0	0	0	0	0	0	0	0	0	0	0	0	0
374	XM_030622129.1	0	0	0	0	0	0	0	0	0	0	0	0	0	0	0	0	0	0	0	0	0	0	0	0	0	0	0
375	XM_030622130.1	0	0	0	0	0	0	0	0	0	0	0	0	0	0	0	0	0	0	0	0	0	0	0	0	0	0	0
376	XM_030622131.1	0	0	0	0	0	0	0	0	0	0	0	0	0	0	0	0	0	0	0	0	0	0	0	0	0	0	0
377	XM_030622132.1	0	0	0	0	0	0	0	0	0	0	0	0	0	0	0	0	0	0	0	0	0	0	0	0	0	0	0
378	XM_030622133.1	0	0	0	0	0	0	0	0	0	0	0	0	0	0	0	0	0	0	0	0	0	0	0	0	0	0	0
379	XM_030622134.1	0	0	0	0	0	0	0	0	0	0	0	0	0	0	0	0	0	0	0	0	0	0	0	0	0	0	0
380	XM_030622135.1	0.331084	0	0	0	0	0	0	0	0	0	0	0	0	0	0	0	0	0	0	0	0	0	0	0	0	0	0
381	XM_030622136.1	0	0	0	0	0	0	0	0	0	0	0	0	0	0	0	0	0	0	0	0	0	0	0	0	0	0	0
382	XM_030622137.1	0	0	0	0	0	0	0	0	0	0	0	0	0	0	0	0	0	0	0	0	0	0	0	0	0	0	0
383	XM_030622138.1	2.66865	2.29179	2.9486	5.618	8.44688	6.58905	0.411475	0	0	3.13904	4.4696	2.30489	0.428347	0	0	0	0	0	2.82949	2.87936	4.11847	1.59901	4.58579	0.50425	1.30059	2.5045	0.695
384	XM_030622139.1	0	0	0	0	0	0	0	0.235445	0.435725	0	0	0	1.65739	0	0	0	0	0	0	0	0	0	0	0	0	0	0
385	XM_030622140.1	10.31	26.3999	16.776	7.71777	17.5524	4.26621	4.14206	5.0842	5.94047	5.31774	5.16246	6.86588	8.48285	6.06049	7.46281	5.19723	10.5574	13.5112	5.88236	6.09681	9.57199	5.62907	5.05447	24.834	9.95072	7.1033	7.06449
386	XM_030622141.1	0	0	0	0	0	0	0	0	0	0	0	0	0	0	0	0	0	0	0	0.149896	0.143269	0	0	0	0	0	0
387	XM_030622142.1	0	0	0	0	0	0	0	0	0	0	0	0	0	0	0	0	0	0	0	0	0	0	0	0	0	0	0
388	XM_030622143.1	0	0	0	0	0	0	0	0	0	0	0	0	0	0	0	0	0	0	0	0	0	0	0	0	0	0	0
389	XM_030622144.1	0	0	0	0	0	0	0.136681	0.253161	0	0	0.067785	0	0	0	0	0	0.131392	0.186837	0	0.083238	0	0.036261	0	0	0	0	0
390	XM_030622145.1	0	0	0	0	0	0	0	0	0	0	0	0	0	0	0	0	0	0	0	0	0	0	0	0	0	0	0
391	XM_030622146.1	0.623766	0.862633	0.376348	0.259857	0.053975	0.395127	0.095982	0.176265	0.138947	0.236416	0	0.153193	0.340609	0.310314	0.449376	0.049028	0.682793	0.575638	0.132434	0.37564	0.285516	0.518319	0.346193	0	0.313602	0.526741	0.354151
392	XM_030622147.1	0	0	0	0	0	0	0	0	0	0	0	0	0	0	0	0	0	0	0	0	0.377184	0.88095	0	0.447563	0.243019	0	0.352565
393	XM_030622148.1	0	0	0	0	0	0	0	0	0	0	0	0	0	0	0	0	0.216643	0	0	0	0	0	0	0	0	0	0
394	XM_030622149.1	0.918552	5.61732	2.06663	3.45974	1.74027	3.06797	1.53781	2.46403	1.52104	1.07319	1.56102	1.39621	3.01644	2.71583	2.50059	4.68126	2.83338	3.34776	4.45265	5.88131	7.755	2.7674	1.62577	3.43393	3.21912	2.30815	4.61883
395	XM_030622150.1	0	0	0	0	0	0	0	0	0	0	0	0	0	0	0	0	0	0	0	0	0	0	0	0	0	0	0
396	XM_030622151.1	0	0	0	0	0	0	0	0	0	0	0	0	0	0	0	0	0	0	0	0	0	0	0	0	0	0	0
397	XM_030622152.1	0	0	0	0	0	0	0	0	0	0	0	0	0	0	0	0	0	0	0	0	0	0	0	0	0	0	0
398	XM_030622153.1	0	0	0	0	0	0	0	0	0	0	0	0	0	0	0	0	0	0	0	0	0	0	0	0	0	0	0
399	XM_030622154.1	0	0	0	0	0	0	0	0	0	0	0	0	0	0	0	0	0	0	0	0	0	0	0	0	0	0	0
400	XM_030622155.1	0	0	0	0.756262	0	0	0	0	0	0	0	0	0	0	0	0.911841	0.153034	1.0049	0	0	0	0.204635	0	0	0	0	0
401	XM_030622156.1	0	0	0	0	0	0	0	0	0	0	0	0	0	0	0	0	0	0	0	0	0	0	0	0	0	0	0
402	XM_030622157.1	0	0	0	0	0	0	0	0	0	0	0	0	0	0	0	0	0	0	0	0	0	0	0	0	0	0	0
403	XM_030622158.1	3.03701	0	0.956172	11.0374	6.95207	14.8725	0	0	0	0.838073	0	0.511211	0	0	0	0	0	0.412522	4.90176	4.71702	1.76618	16.3149	10.1289	1.684	7.38813	5.40042	7.95498
404	XM_030622159.1	0	0	0	0	0	0	0	0	0	0	0	0	0	0	0	0	0	0	0	0	0	0	0	0	0	0	0
405	XM_030622160.1	0	0	0	0	0	0	0	0	0	0	0	0	0	0	0	0	0	0	0	0	0	0	0	0	0.261142	0	0
406	XM_030622161.1	0	0	0	0	0	0	0	0	0	0	0	0	0	0	0	0	0	0	0	0	0	0	0	0	0	0	0
407	XM_030622162.1	0	0	0	0	0	0	0	0	0	0	0	0	0	0	0	0	0	0	0	0	0	0	0	0	0	0	0
408	XM_030622163.1	0	0	0	0	0	0	0	0	0	0	0	0	0	0	0	0	0	0	0	0	0	0	0	0	0	0	0
409	XM_030622164.1	0	0	0	0	0	0	0	0	0	0	0	0	0	0	0	0	0	0	0	0	0	0	0	0	0	0	0
410	XM_030622165.1	0	0	0.119649	0	0	0	0	0	0	0	0	0	0	0	0	0	0	0	0	0	0	0	0	0	0	0	0
411	XM_030622166.1	0	0	0	0	0	0	0	0	0	0	0	0	0	0	0	0	0	0	0	0	0	0	0	0	0	0	0
412	XM_030622167.1	0	0	0	0	0	0	0	0	0	0	0	0	0	0	0	0	0	0	0	0	0	0.029298	0	0	0	0	0
413	XM_030622168.1	0	0	0	0	0	0	0	0	0	0	0	0	0	0	0	0	0	0	0.175296	0	0	0	0	0	0.235109	0	0
414	XM_030622169.1	0	0	0	0	0	0	0	0	0	0	0	0	0	0	0	0	0	0	0	0	0	0	0	0	0	0	0
415	XM_030622170.1	0	0	0	0	0	0	0	0	0	0	0	0	0	0	0	0	0	0	0	0	0	0	0	0	0	0	0
416	XM_030622171.1	0	0	0	0	0	0	0	0	0	0	0	0	0	0	0	0	0	0	0	0	0	0	0	0	0	0	0
417	XM_030622172.1	0	0	0	0	0	0	0	0	0	0	0	0	0	0	0	0	0	0	0	0	0	0	0	0	0	0	0
418	XM_030622173.1	0	0	0	0	0	0	0	0	0	0	0	0	0	0	0	0	0	0	0	0	0	0	0	0	0	0	0
419	XM_030622174.1	0	0	0	0.441496	1.27683	0	0	0	0	0	1.9236	1.19569	0.640754	0.984992	0.616576	0	0.556911	0.76142	1.11546	0.750798	1.16402	0.515181	0	0	0.887291	1.14553	1.07564
420	XM_030622175.1	0	0	0	0	0	0	0	0	0	0	0	0	0	0	0	0	0	0	0	0	0	0	0	0	0	0	0
421	XM_030622176.1	0	0	0	0	0	0	0	0	0	0	0	0	0	0	0	0	0	0	0	0	0	0	0	0	0	0	0
422	XM_030622177.1	0	0	0	0	0	0	0	0	0	0	0	0	0	0	0	0	0	0	0	0	0	0	0	0	0	0	0
423	XM_030622178.1	0	0	0	0	0	0	0	0	0	0	0	0	0	0	0	0	0	0	0	0	0	0	0	0	0	0	0
424	XM_030622179.1	0	0	0	0	0	0	0	0	0	0	0	0	0	0	0	0	0	0	0	0	0	0	0	0	0	0	0
425	XM_030622180.1	0	0	0	0	0	0	0	0	0	0	0	0	0	0	0	0	0	0	0	0	0	0	0	0	0	0	0
426	XM_030622181.1	0	0	0	0	0	0	0	0	0	0	0	0	0	0	0	0	0	0	0	0	0	0	0	0	0	0	0
427	XM_030622182.1	0	0	0	0	0	0	0	0	0	0	0	0	0	0	0	0	0	0	0	0	0	0	0	0	0	0	0
428	XM_030622183.1	0	0	0	0	0	0	0.182438	0	0	0	0	0	0	0	0	0	0	0.117247	0	0	0	0	0	0	0.185658	0	0.149108
429	XM_030622184.1	0.112833	0	0.23341	0.34576	0.213189	0.089421	0.131804	0.496606	0.459961	0.16483	0.166502	0.101349	0.315081	0.142644	0.095959	0	0.04714	0.24516	0.190402	0.077098	0.127497	0.119202	0	0.192943	0	0	0
430	XM_030622185.1	0	0	0	0	0	0	0	0	0	0	0	0	0	0	0.730458	0	0	0	0.203366	0.139148	0.147817	0	0	0	0	0	0
431	XM_030622186.1	0	0	0	0	0	0	0	0	0	0	0	0	0	0	0	0	0	0	0.227807	0.832698	0.689446	0	0	0	0	0	0
432	XM_030622187.1	0	0	0	0	0.467599	0	0	0	0	0	0.159399	0	0	0	0	0	0	0	0	0	0	0	0	0.455544	0	0	0
433	XM_030622188.1	0	0	0	0	0	0.552509	0	0	0	0	0	0	0	0	0	0	0	0	0	0	0	0	0	0	0	0.125064	0.597113
434	XM_030622189.1	3.25067	11.3183	9.61993	16.909	10.8607	10.1741	0.239168	0.684591	0.981637	0	0	0	0	0	0	0	0	0.073768	0	0	0	0	1.31591	0.393863	2.74539	1.27741	1.27212
435	XM_030622190.1	5.32887	13.5204	14.0778	11.6912	16.9044	5.74105	0.592566	2.14896	0.870925	0	0	0	0	0	0	0	0	0	0	0	0	0.486832	0	0.369414	0.972975	1.65381	1.9338
436	XM_030622191.1	0	0	0	0	0	0	0	0	0	0	0	0	0	0	0	0	0	0	0	0	0	0	0	0	0	0	0
437	XM_030622192.1	0	0	0	0	0	0	0	0	0	0	0	0	0	0	0	0	0	0	0	0	0	0	0	0	0	0	0
438	XM_030622193.1	0	0	0	0	0	0	0	0	0	0	0	0	0	0	0	0	0	0	0	0	0	0	0	0	0	0	0
439	XM_030622194.1	0	0	0.048953	0.363187	0.098603	0.104727	0.16243	0.291611	0.39301	0	0	0	0	0	0	0	0	0	0.038932	0.030132	0.161712	0	0	0	0	0	0
440	XM_030622195.1	0	0	0	0	0	0	0	0	0	0	0	0	0	0	0	0	0	0	0	0	0	0	0	0	0	0	0
441	XM_030622196.1	0	0	0	0	0	0	0	0	0	0	0	0	0	0	0	0	0	0	0	0	0	0	0	0	0	0	0
442	XM_030622197.1	0	0	0	0	0	0	0	0	0	0	0	0	0	0	0	0	0	0	0	0	0	0	0	0	0	0	0
443	XM_030622198.1	0	0	0	0	0	0	0	0	0	0	0	0	0	0	0	0	0	0	0	0	0	0	0	0	0	0	0
444	XM_030622199.1	0	0.432053	0	0	0	0	0	0	0	0	0	0	0	0	0	0	0	0	0	0	0	0	0	0	0	0	0
445	XM_030622200.1	0	0	0	0	0	0	0	0	0	0	0	0	0	0	0	0	0	0.360364	0	0	0	0	0	0	0	0	0
446	XM_030622201.1	0	0	0	0	0	0	0	0	0	0	0	0	0	0	0	0	0	0	0	0	0	0	0	0	0	0	0
447	XM_030622202.1	0	0	0	0	0	0	0	0	0	0	0	0	0	0	0	0	0	0	0	0	0	0	0	0	0	0	0
448	XM_030622203.1	0	0	0	0	0	0	0	0	0	0	0	0	0	0	0	0	0	0	0	0	0	0	0	0	0	0	0
449	XM_030622204.1	0	0	0	0	0	0	0	0	0	0	0	0	0	0	0	0	0	0	0	0	0	0	0	0	0	0	0
450	XM_030622205.1	0	0	0	0	0	0.999191	0	0	0	1.09891	0	0	0	0	0	0.440542	0	0.190025	0	0	0	0	0.358261	0.702426	0	0	0
451	XM_030622206.1	0	0	0	0	0	0	0	0	0	0	0	0	0	0	0	0	0	0	0	0	0	0	0	0	0	0	0
452	XM_030622207.1	0	0	0	0	0	0	0	0.109287	0.092534	0	0	0.136858	0	0	0	0	0.222542	0.26498	0	0	0	0	0	0	0	0	0.104302
453	XM_030622208.1	0	0	0	0	0.329772	0	0	0	0	0	0	0	0	0	0	0	0.301327	0	0	0	0	0	0	0	0	0	0
454	XM_030622209.1	0	0	0	0.113807	0.089859	0	0	0	0	0	0	0	0.220311	0	0	0.414541	0.101475	1.32808	0	0	0	2.32525	2.20138	2.68158	0.243993	0.403787	0
455	XM_030622210.1	0	0.281963	0	0	0	0	0	0	0	0	0	0	0	0	0	0	0	0.165928	0	0	0	0	0	0	0	0.104395	0
456	XM_030622211.1	0	0	0	0	0	0	0	0	0	0	0	0	0	0	0	0	0	0.168892	0	0	0	0	0	0	0	0	0
457	XM_030622212.1	0	0	0	0	0	0	0	0	0	0	0	0	0	0	0	0	0	0	0	0	0	0	0	0	0	0	0
458	XM_030622213.1	0	0	0	0	0	0	0	0	0	0	0	0	0	0	0	0	0	0	0	0	0	0	0	0	0	0	0
459	XM_030622214.1	0	0	0	0	0	0	0	0	0	0	0	0	0	0	0	0	0	0	0	0	0	0	0	0	0	0	0
460	XM_030622215.1	0	0	0	0	0	0	0	0	0	0	0	0	0	0	0	0	0	0	0	0	0	0	0	0	0	0	0
461	XM_030622216.1	0	0	0	0	0	0	0	0	0	0	0	0	0	0	0	0	0	0	0	0	0	0	0	0	0	0	0
462	XM_030622217.1	0.248411	0	0	0	0	0	0	0	0	0	0	0	0	0	0	0	0	0	0	0	0	0	0	0	0	0	0
463	XM_030622218.1	0	0	0	0	0	0	0	0	0	0	0	0	0	0	0	0	0	0	0	0	0	0	0	0	0	0	0
464	XM_030622219.1	0	0	0	0	0	0	0	0	0	0	0	0	0	0	0	0	0	0	0	0	0	0	0	0	0	0	0
465	XM_030622220.1	0	0	0	0	0	0	0	0	0	0	0	0	0	0	0	0	0	0	0	0	0	0	0	0	0	0	0
466	XM_030622221.1	0	0	0	0	0	0	0	0	0	0	0	0	0	0	0	0	0	0	0	0	0	0	0	0	0	0	0
467	XM_030622222.1	20.8845	32.4373	25.2297	15.6347	19.2429	21.9684	37.4348	28.1289	24.0563	8.72891	9.45592	8.32308	24.7727	25.2955	27.711	24.5594	34.9454	56.9512	19.7403	18.0245	26.1123	26.4431	29.3567	30.3433	21.7794	15.6032	15.5347
468	XM_030622223.1	0	0	0	0	0	0	0	0	0	0	0	0	0	0	0	0	0	0	0	0	0.426844	0	0	0	0	0	0
469	XM_030622224.1	0	0	0	0	0	0	0	0	0	0	0	0	0	0	0	0	0	0	0	0	0	0	0	0	0	0	0
470	XM_030622225.1	0	0.897993	0	0	0	0	0	0	0	0	0	0	0.37022	0	0.367318	0	0	0.092989	0	0.256717	0	0.103065	0.198069	0.270313	0	0	0
471	XM_030622226.1	0	0	0	0	0	0	0	0.767586	0	0.689774	0	0	0	0	0	0.598183	0	0.604771	0	0	0	0	0	0	0	0	0
472	XM_030622227.1	0	2.79988	5.1055	0	0	0	0	0	0	0	0	0	0.788349	0	0	0	0	0	41.156	54.0867	40.5152	0	0	0	0	0	0
473	XM_030622228.1	0	0.128186	0	0	0	0	0.147933	0	0	0	0.191982	0.108329	0.224963	0	0	0	0	0	0.064304	0.049248	0.092703	0	0	0	0	0	0
474	XM_030622229.1	0	0	0	0	0	0	0	0	0	0	0	0	0	0	0	0	0	0	0	0	0	0	0	0	0	0	0
475	XM_030622230.1	0	0	0	0	0	0	0	0	0	0	0	0	0	0	0	0	0	0	0	0	0	0	0	0	0	0	0
476	XM_030622231.1	0	0	0	0	0	0	0	0	0	0	0	0	0	0	0	0	0	0	0	0	0	0	0	0	0	0	0
477	XM_030622232.1	0	0	0	0	0	0	0	0	0	0	0	0	0	0	0	0	0	0	0	0	0	0	0	0	0	0	0
478	XM_030622233.1	0	0	0	0	0	0	0	0	0	0.301621	0.30074	0.094083	0	0	0	0.123917	0.325295	0.077965	0	0	0	0	0	0	0.196677	0.190768	0
479	XM_030622234.1	0	0	0	0	0	0	0	0	0	0	0	0	0	0	0	0	0	0	0	0	0	0	0	0	0	0	0
480	XM_030622235.1	0	0	0	0	0	0	0	0	0	0	0	0	0	0	0	0	0	0	0	0	0	0	0	0	0	0	0
481	XM_030622236.1	0	0	0	0	0	0	0	0	0	0	0	0	0	0	0	0	0	0	0	0	0	0	0	0	0	0	0
482	XM_030622237.1	42.0602	17.7926	25.8437	100.899	54.2114	78.8878	97.3603	85.6857	94.0932	36.7368	34.9437	37.9092	47.1791	33.857	33.6904	84.2563	97.4809	119.561	57.1984	49.24	64.6625	84.6355	74.2884	29.4398	72.9091	73.1046	79.0954
483	XM_030622238.1	0	0	0	0	0	0	0	0	0	0	0	0	0	0	0	0	0	0	0	0	0	0	0	0	0	0	0
484	XM_030622239.1	0	0	0	0	0.58072	0	0	0	0	0	0	0	0	0.782688	0	0	0	0	0	0	0	0	0	0	0	0	0
485	XM_030622240.1	0	0	0	0	0	0	0	0	0	0	0	0	0	0	0	0	0	0	0	0	0	0	0	0	0	0	0
486	XM_030622241.1	0	0	0	0	0	0	0	0	0	0	0	0	0	0	0	0	0	0	0	0	0	0	0	0	0	0	0
487	XM_030622242.1	0	0	0	0	0	0	0	0	0	0	0	0	0	0	0	0	0	0	0	0	0	0	0	0	0	0	0
488	XM_030622243.1	0	0	0	0	0	0	0	0	0	0	0	0	0	0	0	0	0	0	0	0	0	0	0	0	0	0	0
489	XM_030622244.1	0	0	0	0	0	0	0	0	0	0	0	0	0	0	0	0	0	0	0	0	0	0	0	0	0	0	0
490	XM_030622245.1	0.304688	0	0.280964	0	0.194201	0	0	0	0	0.215628	0	0	2.5647	2.79024	3.29843	0	0	0.111167	0	0	0	0.631639	0	0	0	0.558672	0
491	XM_030622246.1	0	0	0	0	0	0	0	0	0	0	0	0	0	0	0	0	0	0	0	0	0	0	0	0	0	0	0
492	XM_030622247.1	0	0	0.417786	0	0	0	3.29109	3.65112	2.83404	0	0	0	1.57271	0	0.47271	0	0	0	0	0	0	0	0	0	0	0	0
493	XM_030622248.1	0	0	0	0	0	0	0	0	0	0	0	0	0	0	0	0	0	0	0	0	0	0	0	0	0	0	0
494	XM_030622249.1	0	0	0	0	0	0	0	0	0	0	0	0	0	0	0	0	0	0	0	0	0	0	0	0	0	0	0
495	XM_030622250.1	0	0	0	0	0	0	0	0	0	0	0	0	0	0	0	0	0	0	0	0	0	0	0	0	0	0	0
496	XM_030622251.1	0	0	0	0	0	0	0	0	0	0	0	0	0	0	0	0	0	0	0	0	0	0	0	0	0	0	0
497	XM_030622252.1	0	0	0	0	0	0	0	0	0	0	0	0	0	0	0	0	0	0	0	0	0	0	0	0	0	0	0
498	XM_030622253.1	0	0	0	0	0	0	0	0	0	0	0	0	0	0	0	0	0	0	0	0	0	0	0	0	0	0	0
499	XM_030622254.1	0	0	0	0	0	0	0	0	0	0	0	0	0	0	0	0	0	0	0	0	0	0	0	0	0	0	0
500	XM_030622255.1	0	0	0	0	0	0	0	0	0	0	0	0	0	0	0	0	0	0	0	0	0	0	0	0	0	0	0
501	XM_030622256.1	0	0	0	0	0	0	0	0	0	0	0	0	0	0	0	0	0	0	0	0	0	0	0	0	0	0	0
502	XM_030622257.1	0	0	0	0	0.030032	0	0	0	0	0	0	0	0	0	0	0	0.035147	0	0.035921	0	0	0	0	0	0	0	0
503	XM_030622258.1	0	0	0	0.148552	0	0	0	0.11864	0.097861	0	0	0	0	0	0	0	0	0.055067	0	0	0.084741	0.075402	0	0	0	0	0
504	XM_030622259.1	0	0	0	0	0	0	0	0	0	0	0	0	0	0	0	0	0	0	0	0	0	0	0	0	0	0	0
505	XM_030622260.1	0	0	0	0	0	0	0	0.057373	0	0	0	0	0.063579	0.058085	0	0	0	0	0	0	0	0	0	0	0	0.070342	0.110274
506	XM_030622261.1	0	0	0	0	0	0	0	0	0	0	0	0	0	0	0	0	0	0	0	0	0	0	0	0	0	0	0
507	XM_030622262.1	0	0	0	0	0	0	0	0	0	0	0	0	0	0	0	0	0	0	0	0	0	0	0.519409	0	0	0	0
508	XM_030622263.1	0	0	0	0	0	0	0	0	0	0	0	0	0	0	0	0	0	0	0	0	0	0	0	0	0	0	0
509	XM_030622264.1	0	0	0	0	0	0	0	0	0	0	0	0	0	0	0	0	0	0	0	0	0	0	0	0	0	0	0
510	XM_030622265.1	5.86761	3.76647	3.33728	0	0.081685	0.096781	0.229038	0.10477	0.086912	0.275225	0.370728	0.406898	4.42779	2.52007	3.01214	0.506538	1.32456	1.50371	0	0	0	0.605271	0.762104	0	0.37015	0.196458	0
511	XM_030622266.1	0	0	0	0	0	0	0	0	0	0	0	0	0	0	0	0	0	0	0	0	0	0	0	0	0	0	0
512	XM_030622267.1	0	0	0	0	0	0	0	0	0	0	0	0	0	0	0	0.236619	0.153111	0.135561	0	0	0	0	0	0	0	0	0
513	XM_030622268.1	0	0	0	0	0	0	0	0	0	0	0	0	4.46664	6.83726	3.23494	0	0	0	0	0	0	0	0	0	0	0	0
514	XM_030622269.1	5.53873	2.52135	3.9338	2.70445	3.25808	3.88591	0	3.63299	2.02017	4.13374	0.681886	1.6676	1.69398	0	2.98909	1.55686	1.96412	5.61762	3.51454	2.54771	1.40922	1.70001	3.59631	2.99575	0	1.17735	2.23677
515	XM_030622270.1	0.860259	0	0	0	0	1.19911	0.669009	0	0	0.811358	0.253986	0	0	0	0	0	0.842772	1.8113	0.588873	0.446998	1.24683	0.501986	0	0	0	0.184059	0
516	XM_030622271.1	6.11298	6.28399	7.36585	6.15384	8.57844	9.51567	2.61738	2.17768	2.34769	7.43106	9.51167	8.34152	4.82972	2.85774	6.40696	7.52475	5.91647	10.2848	4.90055	7.91887	9.93694	11.638	7.74545	5.93629	7.67466	5.62412	5.52408
517	XM_030622272.1	0	0	0	0	0	0.637815	0	0	0	0	0	0	0	0	0	0	2.31473	1.04671	4.12605	0	0.404782	1.20975	1.02666	0.701594	0	1.72555	0.761768
518	XM_030622273.1	31.0437	28.264	24.4861	62.5945	41.3575	52.4931	41.4637	46.0949	42.9944	29.6767	30.9424	34.3061	62.9237	44.4084	51.9221	51.5053	48.7881	49.0224	34.7471	31.8705	42.2393	63.9993	57.1033	28.6326	61.4633	65.7105	66.0859
519	XM_030622274.1	0.200472	0.291458	0.297527	0.71556	1.17077	0.402001	0.05154	0	0.058976	0.664059	0.783988	0.72038	1.14104	1.49172	1.84017	0.093748	0.242629	0.871345	0.074938	0.537103	0.516808	0.372593	0.404205	0.128228	0	0.026997	0.04118
520	XM_030622275.1	0	0	0	0	0	0	0	0	0	0	0	0	0	0	0	0	0	0	0	0	0	0	0	0	0	0	0
521	XM_030622276.1	0	0	0	0	0	0	0	0	0	0	0	0	0	0	0	0	0	0	0	0	0	0	0	0	0	0	0
522	XM_030622277.1	0	0	0	0	0	0	0	0	0	0	0	0	0	0	0	0	0	0	0	0	0	0	0	0	0	0	0
523	XM_030622278.1	0	0	0	0	0	0	0	0	0	0	0	0	0	0	0	0	0	0	0	0	0	0	0	0	0	0	0
524	XM_030622279.1	0	0	0	0	0	0	1.42965	0	0	0	1.53586	0	0	3.81592	0	0	0.899909	1.10738	0	0	0	0	0	0	0	0	0
525	XM_030622280.1	0	0	0	0	1.33736	0	0	0	0	0	0	0	0	0	0	0	0	0	0.76267	0	1.14266	0	0	1.57621	0	0.780783	0
526	XM_030622281.1	28.5751	6.77431	16.6867	53.1286	16.1023	46.6287	24.0724	30.1712	33.7495	14.9099	12.1942	12.3856	63.2586	61.799	60.5983	41.5577	48.6611	45.1348	17.4607	12.7793	21.84	55.9067	57.1845	9.13437	41.5241	41.6017	46.1529
527	XM_030622282.1	0	0	0	0	0	0	0	0	0	0	0	0	0	0	0	0	0	0	0	0	0	0	0	0	0	0	0
528	XM_030622283.1	0	0	0	0	0	0	0	0	0	0	0	0	0	0	0	0	0	0	0	0	0	0	0	0	0	0	0
529	XM_030622284.1	0	0	0	0	0	0	0	0	0	0	0	0	0.230993	0	0.320151	0	0.05728	0.12806	0	0	0	0	0	0	0	0	0
530	XM_030622285.1	0	0	0	0	0	0	0	0	0	0	0	0	0	0	0	0	0	0	0	0	0	0	0	0	0	0	0
531	XM_030622286.1	0	0	0	0	0	0	0	0	0	0	0	0	0	0	0	0	0	0	0	0	0	0	0	0	0	0	0
532	XM_030622287.1	0	0	0	0	0	0	0	0	0	0	0	0	0	0	0	0	0	0	0	0	0	0	0	0	0	0	0
533	XM_030622288.1	0	0	0	0	0	0	0	0	0	0	0	0	0	0	0	0	0	0	0	0	0	0	0	0	0	0	0
534	XM_030622289.1	0	0	0	0	0	0	0	0	0	0	0	0	0	0	0	0	0	0	0	0	0	0	0	0	0	0	0
535	XM_030622290.1	0	0	0	0	0	0	0	0	0	0	0	0	0	0	0	0	0	0	0	0	0	0	0	0	0	0	0
536	XM_030622291.1	0	0	0	0	0	0	0	0	0	0	0	0	0	0	0	0	0	0	0	0	0	0	0	0	0	0	0
537	XM_030622292.1	0	0	0	0	0	0	0	0	0	0	0	0	0	0	0	0	0	0	0	0	0	0	0	0	0	0	0
538	XM_030622293.1	0	0	0	0	0	0	0	0	0	0	0.064865	0	0	0	0	0	0	0	0	0	0	0	0	0	0	0	0
539	XM_030622294.1	0	0	0	0	0	0	0	0	0	0	0	0	0	0	0	0	0	0	0	0	0	0	0	0	0	0	0
540	XM_030622295.1	0	0	0	0	0	0	0	0	0	0	0	0	0	0	0	0	0	0	0	0	0	0	0	0	0	0	0
541	XM_030622296.1	0	0	0	0	0	0	0	0	0	0	0	0	0	0	0	0	0	0	0	0	0	0	0	0	0	0	0
542	XM_030622297.1	0	0	0	0	0.08303	0	0	0	0	0	0	0	0	0	0	0.09385	0.061151	0	0	0	0	0	0	0	0.136529	0	0
543	XM_030622298.1	0	0	0	0	0	0	0	0	0	0	0	0	0	0	0	0	0	0	0	0	0	0	0	0	0	0	0
544	XM_030622299.1	0	0	0.048465	0.0968	0.033516	0.290473	0.085779	0.038557	0.253746	0.11004	0.048167	0.045155	0.349554	0.267626	0.321519	0.091744	0.0788	0.180454	0.040703	0.031184	0.084829	0.073176	0.141785	0	0.092748	0.06932	0.289901
545	XM_030622300.1	0	0	0	0	0	0	0	0	0.067329	0	0	0	0	0	0	0.207277	0.175915	0	0.07329	0	0	0	0	0	0	0	0
546	XM_030622301.1	0	0	0	0	0	0	0	0	0	0	0	0.349029	0	0	0	0	0	0	0	0	0	0	0	0	0	0	0
547	XM_030622302.1	0	0	0	0	0	0	0	0	0	0	0	0	0	0	0	0	0	0	0	0	0	0	0	0	0	0	0
548	XM_030622303.1	0	0	0	0	0	0	0	0	0	0	0	0	0	0	0	0	0	0	0	0	0	0	0	0	0	0	0
549	XM_030622304.1	0	0	0	0	0	0	0	0	0	0	0	0	0	0	0	0	0	0	0	0	0	0	0	0	0	0	0
550	XM_030622305.1	0	0	2.99762	0	0.828097	0	0	0	0.670457	0.908401	0	1.64243	0.87383	2.3949	3.12685	0	3.72146	7.80385	0	0.760305	0.71517	1.15045	1.08801	1.67597	0	0	0
551	XM_030622306.1	0	0.224524	0.569485	0	0	0	0	0	0.235583	0.687926	0.739015	0	0.440397	0	0	0.685395	0.876917	0.67892	0	0.464959	0.169757	0.518478	0	0	0.207879	0.259258	0.358115
552	XM_030622307.1	0	0	0	0	0	0	0	0	0	0	0	0	0	0	0	0	0	0	0	0	0	0	0	0	0	0	0
553	XM_030622308.1	0	0	0	0	0	0	0	0	0.156152	0	0	0	0	0	0	0	0	0	0	0	0	0	0	0	0	0	0
554	XM_030622309.1	0	0	0	0	0	0	0	0	0	0	0	0	0	0	0	0	0	0	0	0	0	0	0	0	0	0	0
555	XM_030622310.1	0	0	0	0	0	0	0	0	0	0	0	0	0	0	0	0	0	0	0	0	0	0	0	0	0	0	0
556	XM_030622311.1	0	0	0	0	0	0	0.371644	0.167357	0.275392	0	0	0	0	0	0	0	0	0.078316	0	0	0	0	0	0	0	0	0
557	XM_030622312.1	0	0	0.662054	0.254459	0	0.190671	0	0.196569	0	0	0.289267	0.14189	0	0	0	0	0	0.109965	0	0.771572	0.435756	0	0	0	0	0	0.583373
558	XM_030622313.1	0	0.492302	0	0	0	0	0	0	0	0	0	0	0	0	0	0	0	0	0	0	0	0	0	0	0	0	0
559	XM_030622314.1	0	0	0	0	0.185621	0	0	0	0	0	0	0	0	0	0	0	0	0.206322	0	0	0	0.141241	0	0	0	0	0
560	XM_030622315.1	53.8982	54.039	65.3875	65.6898	71.4133	62.8398	79.5919	77.3905	73.3834	82.958	78.4469	76.1232	59.7621	49.1698	47.1975	75.5684	72.4904	62.2387	81.8593	86.7989	84.8483	67.746	59.772	81.7296	49.7963	55.0374	53.5366
561	XM_030622316.1	6.66268	8.67671	9.78627	6.56865	8.0449	6.26935	6.92621	5.68094	5.5991	9.0677	8.38622	7.94843	4.46642	4.17737	6.5347	5.14408	5.37395	9.6582	10.1552	9.33507	8.60961	5.41486	2.90298	5.38369	5.9451	3.98526	6.12547
562	XM_030622317.1	0	0	0	0	0	0	0	0	0	0	0	0	0	0	0	0	0	0	0	0	0	0	0	0	0	0	0
563	XM_030622318.1	0	0	0	0	0	0	0	0	0	0	0	0	0	0	0	0	0	0	0	0	0	0	0	0	0	0	0
564	XM_030622319.1	0	0	0	0	0	0	0	0	0	0	0	0	0	0	0	0	0	0	0	0	0	0	0	0	0	0	0
565	XM_030622320.1	0	0	0	0	0	0	0	0	0	0	0	0	0	0	0	0	0	0	0	0	0	0	0	0	0	0	0
566	XM_030622321.1	0	20.8548	1.72122	0	0	0	0	0	0	0	0	0	0	0	0	0	0	0	0	0	0	0	0	0	0	0	0
567	XM_030622322.1	0	0	0	0	0	0	0	0	0	0	0	0	0	0	0	0	0	0	0	0	0	0	0	0	0	0	0
568	XM_030622323.1	0	0	0	0	0	0	0	0	0	0	0	0	0	0	0	0	0	0	0	0	0	0	0	0	0	0	0
569	XM_030622324.1	0	0	0	0	0	0	0	0	0	0	0	0	0	0	0	0	0	0	0	0	0	0	0	0	0	0	0
570	XM_030622325.1	0	0	0	0	0	0	0	0	0	0	0	0	0	0	0	0	0	0	0	0	0	0	0	0	0	0	0
571	XM_030622326.1	0	0	0	0	0	0	0	0	0	0	0	0	0	0	0	0	0	0	0	0	0	0	0	0	0	0	0
572	XM_030622327.1	0	0	0	0	0	0	0	0	0	0	0	0	0	0	0	0	0	0	0	0	0	0	0	0	0	0	0
573	XM_030622328.1	0	0	0	0	0	0	0	0	0	0	0	0.041727	0	0	0	0	0	0	0	0	0	0	0	0	0	0	0
574	XM_030622329.1	0	0	0	0	0	0	0	0	0	0	0	0	0	0	0	0	0	0	0	0	0	0	0	0	0	0	0
575	XM_030622330.1	0	0	0	0	0	0	0	0	0	0	0	0	0	0	0	0	0	0	0	0	0	0	0	0	0	0	0
576	XM_030622331.1	0	0	0	0	0	0	0	0	0	0	0	0	0	0	0	0	0	0	0	0	0	0	0	0	0	0	0
577	XM_030622332.1	0	0	0	0	0	0	0	0	0	0	0	0	0	0	0	0	0	0	0	0	0	0	0	0	0	0	0
578	XM_030622333.1	0	0	0	0	0	0	0	0	0	0	0	0	0	0	0	0	0	0	0	0	0	0	0	0	0	0	0
579	XM_030622334.1	0	0	0	0	0	0	0	0	0	0	0	0	0	0	0	0	0	0	0	0	0	0	0	0	0	0	0
580	XM_030622335.1	0	0	0	0	0	0	0	0	0	0	0	0	0	0	0	0	0	0	0	0	0	0	0	0	0	0	0
581	XM_030622336.1	0	0	0	0	0	0	0	0	0	0	0	0	0	0	0	0	0	0	0	0	0	0	0	0	0	0	0
582	XM_030622337.1	0	0	0	0	0	0	0	0	0	0	0	0	0	0	0	0	0	0	0	0	0	0	0	0	0	0	0
583	XM_030622338.1	0	0	0	0	0	0	0	0	0	0	0	0	0	0	0	0	0	0	0	0	0	0	0	0	0	0	0
584	XM_030622339.1	0	0	0	0	0	0	0	0	0	0	0	0	0	0	0	0	0	0	0	0	0	0	0	0	0	0	0
585	XM_030622340.1	0	0	0	0	0	0	0	0	0	0	0	0	0	0	0	0	0	0	0	0	0	0	0	0	0	0	0
586	XM_030622341.1	0	0	0	0	0	0	0	0	0	0	0	0	0	0	0	0	0	0	0	0	0	0	0	0	0	0	0
587	XM_030622342.1	0	0	0	0	0	0	0	0	0	0	0	0	0	0	0	0	0	0	0	0	0	0	0	0	0	0	0
588	XM_030622343.1	0.246669	0.419118	0	0	0	0	0	0	0	0	0	0	0	0	0	0	0	0	0	0	0	0	0	0	0	0	0
589	XM_030622344.1	0.067437	0.093135	0.06002	0	0	0	0	0	0.060817	0.056177	0	0	0	0	0	0	0	0	0	0	0	0	0	0.204516	0.086797	0	0
590	XM_030622345.1	0	0	0	0	0	0	0	0.134588	0	0	0	0.083901	0	0	0	0	0	0	0	0	0	0	0.175171	0	0	0	0
591	XM_030622346.1	0	0	0	0	0	0	0	0	0	0	0	0	0	0	0	0	0	0	0	0	0	0	0	0	0	0	0
592	XM_030622347.1	0	0	0	0	0.347717	0	0	0	0	0	0	0	0	0	0	0	0	0	0	0.155994	0	0	0	0	0.699825	0	0
593	XM_030622348.1	0	0	0	0	0	0	0	0	0	0	0	0	0	0	0	0	0	0	0	0	0	0	0	0	0	0	0
594	XM_030622349.1	0	0	0	0	0	0	0	0	0	0	0	0	0	0	0	0	0	0	0	0	0	0	0	0	0	0	0
595	XM_030622350.1	0	0	0	0	0	0	0	0	0	0	0	0	0	0	0	0	0	0	0	0	0	0	0	0	0	0	0
596	XM_030622351.1	0	0	0	0	0	0	0	0	0	0	0	0	0	0	0	0	0	0	0	0	0	0	0	0	0	0	0
597	XM_030622352.1	0	0	0	0	0	0	0	0	0	0	0	0	0	0	0	0	0	0	0	0	0	0	0	0	0	0	0
598	XM_030622353.1	0	0	0	0	0	0	0	0	0	0	0	0	0	0	0	0	0	0	0.179892	0	0	0	0	0	0	0	0
599	XM_030622354.1	0	0	0	0	0	0	0	0	0	0	0	0	0	0	0	0	0	0	0	0	0	0	0	0	0	0	0
600	XM_030622355.1	0	0	0	0	0	0	0	0	0	0	0	0	0	0	0	0	0	0	0	0	0	0	0	0	0	0	0
601	XM_030622356.1	0	0	0	0	0	0	0	0	0	0	0	0	0	0	0	0	0	0	0	0	0	0	0	0	0	0	0
602	XM_030622357.1	0	0	0	0	0	0	0	0	0	0	0	0	0	0	0	0	0.023062	0.021829	0.103302	0.040278	0.07193	0	0	0	0	0	0
603	XM_030622358.1	0	0	0	0	0	0	0	0	0	0	0	0	0	0	0	0	0	0	0	0	0	0	0	0	0	0	0
604	XM_030622359.1	0	0	0	0	0	0	0	0	0	0	0	0	0	0	0	0	0	0	0	0	0	0	0	0	0	0	0
605	XM_030622360.1	0	0	0	0	0	0	0	0	0	0	0	0	0	0	0	0	0	0	0	0	0	0	0	0	0	0	0
606	XM_030622361.1	0	0	0	0	0	0	0	0	0	0	0	0	0	0	0	0	0	0	0	0	0	0	0	0	0	0	0
607	XM_030622362.1	11.9309	6.03738	12.1604	3.61638	3.97751	2.42895	0	0	0.178196	9.24558	8.77595	8.68053	9.35309	8.78552	11.222	0.078969	0	0	12.2135	12.6299	10.115	0.132974	0.281888	1.40471	8.29012	8.23263	9.42008
608	XM_030622363.1	0	0	1.67666	0.895128	3.7468	0.640285	0	0	0	2.64346	0.894705	0.835235	0	0	0.750784	0	1.29687	1.67058	0	0	0.517123	1.68197	0	2.91913	0	0.409784	0
609	XM_030622364.1	2.44221	0.599586	0.427871	0	0	0	0	0	0	0	0	0	0	0	0	0	0	0	0	0	0	0	0	0	0	0	0
610	XM_030622365.1	0	0	0	0	0	0	0	0	0	0	0	0	0	0	0	0	0	0	0.227692	0.18241	0	0	0	0	0	0	0
611	XM_030622366.1	0	0	0	0	0	0	0	0	0	0	0	0	0	0	0	0	0	0	0	0	0	0	0	0	0	0	0
612	XM_030622367.1	0	0	0	0	0	0	0	0	0	0	0	0	0	0	0	0	0	0	0	0	0	0	0	0	0	0	0
613	XM_030622368.1	0	0	0	0	0	0	0	0	0	0	0	0	0	0	0	0	0	0	0	0	0	0	0	0	0	0	0
614	XM_030622369.1	0	0	0	0	0	0	0	0	0	0	0	0	0	0	0	0	0	0	0	0	0	0	0	0	0	0	0
615	XM_030622370.1	0	0	0	0	0	0	0	0	0	0	0	0	0	0	0	0	0	0	0	0	0	0	0	0	0	0	0
616	XM_030622371.1	0	0	0	0	0	0	0	0	0	0	0	0	0	0	0	0	0	0	0	0	0	0	0	0	0	0	0
617	XM_030622372.1	0	0	0	0	0	0	0	0	0	0	0	0	0	0	0	0	0	0	0	0	0	0	0	0	0	0	0
618	XM_030622373.1	0	0	0	0	0	0	0	0	0	0	0	0	0	0	0	0	0	0	0	0	0	0	0	0	0	0	0
619	XM_030622374.1	0	0	0	0	0	0.182325	0.67407	1.61237	0.990609	0	0	0.342019	0	0	0	0.163076	0.418291	2.38511	0	0	0	0	0	0.659847	0	0.120915	0
620	XM_030622375.1	0	0	0	0	0	0	0	0	0	0	0	0	0	0	0	0	0	0	0	0	0	0	0	0	0	0	0
621	XM_030622376.1	0.131455	0.428688	0.122617	0	0	0	0	0	0	0	0	0	0	0	0	0	0	0	0	0	0	0	0	0	0	0	0
622	XM_030622377.1	0	0	0	0	0.087608	0	0	0.12084	0	0	0.431082	0.123469	0	0	0	0	0	0	0	0	0	0	0.072963	0	0	0.38368	0.109127
623	XM_030622378.1	0	0	0	0	0	0	0	0	0	0	0	0	0	0	0	0	0	0	0	0	0	0	0	0	0	0	0
624	XM_030622379.1	0	0	0	0	0	0	0	0	0	0	0	0	0	0	0	0	0	0	0	0	0	0	0	0	0	0	0
625	XM_030622380.1	0	0	0	0	0	0	0	0	0	0	0	0	0	0	0	0	0	0	0	0	0	0	0	0	0	0	0
626	XM_030622381.1	0	0	0	0	0	0	0	0	0	0	0	0	0	0	0	0	0	0	0	0	0	0	0	0	0	0	0
627	XM_030622382.1	0	0	0	0	0	0	0	0	0	0	0	0	0	0	0	0	0	0	0	0	0	0	0	0	0	0	0
628	XM_030622383.1	0.204512	0.103291	0.433368	0	0.303543	0	0	0	0	0	0	0.039829	0	0	0	0	0	0.039446	0	0	0	0.046464	0	0	0.093197	0	0
629	XM_030622384.1	0	0	0	0	0	0	0	0	0	0	0	0	0	0	0	0	0	0	0	0	0	0	0	0	0	0	0
630	XM_030622385.1	0	0.661598	0	0	0	0	0	0	0	0	0.051451	0	0	0.165838	0	0	0.040986	0	0	0	0	0	0	0	0	0	0
631	XM_030622386.1	57.9481	87.3841	89.4734	25.2051	40.3714	27.3159	48.9484	49.4675	45.5583	33.2509	37.7123	26.9924	31.0541	29.7791	30.4	38.7979	43.5879	56.7573	48.3965	56.0277	56.0162	28.1689	30.9363	58.7232	36.4595	38.8539	35.0223
632	XM_030622387.1	0	0	0	0	0	0	0	0	0	0	0	0	0	0	0	0	0	0	0	0	0	0	0	0	0	0	0
633	XM_030622388.1	0	0	0	0	0.59396	0	0	0	0	0	0	0	0	0	0	0	0	0	0	0	0	0	0	0	0	0	0
634	XM_030622389.1	0	0	0	0	0.145128	0	0	0	0	0	0	0	0	0	0	0	0	0	0	0	0.131798	0	0.241434	0	0	0	0
635	XM_030622390.1	0	0	0	0	0	0	0	0	0	0	0	0	0	0	0	0	0	0	0	0	0	0	0	0	0	0	0
636	XM_030622391.1	0	0	0	0.236391	0	0	0	0	0	0	0	0	0	0	0	0	0	0	0	0	0	0	0	0	0	0	0
637	XM_030622392.1	7.77953	10.6264	7.73311	2.70318	4.14257	5.722	9.1591	12.7521	13.5902	11.0959	10.1244	5.95688	4.0694	2.03783	2.17655	4.08082	3.02969	5.83258	6.72998	5.80166	4.93157	11.9552	8.52177	14.708	7.24951	4.17507	2.45551
638	XM_030622393.1	0	0	0	0	0	0	0	0	0.138718	0	0	0	0	0	0	0	0	0	0	0	0	0	0	0	0	0	0
639	XM_030622394.1	0	0	0	0	0	0	0	0	0	0	0	0	0	0	0	0	0	0	0	0	0	0	0	0	0	0	0
640	XM_030622395.1	0	2.70815	2.25859	0	0	0	0	0	0	0	0	0	0	0	0	0	0	0	0	0	0	0	0	0	0	0	0
641	XM_030622396.1	0	2.24285	3.6437	0	0	0	0	0	0	0	0	0	0	0	0	0	0	0	0	0	0	0	0	0	0	0	0
642	XM_030622397.1	0	0	0	0	0	0	0	0	0	0	0	0	0	0	0	0	0	0	0	0	0	0	0	0	0	0	0
643	XM_030622398.1	0	0	0	0	0	0	0	0	0	0.05741	0	0	0	0.172513	0	0.045259	0.058317	0.081173	0	0	0	0.037174	0	0	0	0.03454	0
644	XM_030622399.1	0	0	0	0	0	0	0.161317	0.073374	0.058825	0	0	0	0	0	0	0	0	0	0	0	0	0	0	0	0	0	0
645	XM_030622400.1	0	0	0	0.10863	0.06955	0	0	0	0	0.075904	0.050488	0.093819	0.39286	0.084481	0.179514	0.069268	0	0	0	0	0	0	0	0	0	0	0
646	XM_030622401.1	0	0	0	0	0	0	0	0	0	0	0	0	0	0	0	0	0	0	0	0	0	0	0	0	0	0	0
647	XM_030622402.1	0	0	0	0	0	0	0	0	0	0	0	0	0	0	0	0	0	0.054663	0	0	0	0	0	0	0	0	0
648	XM_030622403.1	0	0	0	0	0	0	0	0	0	0	0	0	0	0	0	0	0	0	0	0	0	0	0	0	0	0	0
649	XM_030622404.1	6.76344	11.6657	10.8478	2.66204	0	0	7.80438	10.61	7.46543	14.8506	17.1546	12.9808	13.2728	6.74519	13.7702	18.6242	13.7398	14.0094	8.7119	8.80523	6.37731	0	1.18661	2.01526	1.24639	1.01015	1.00021
650	XM_030622405.1	0	0	0	0	0	0	0	0	0	0	0	0	0	0	0.242839	0	0	0	0	0	0	0	0	0	0	0	0
651	XM_030622406.1	0	0	0	0	0	0	0	0	0	0	0	0	0	0	0	0	0	0	0	0	0	0	0	0	0	0	0
652	XM_030622407.1	0	0	0	0	0	0	0	0	0	0	0	0	0	0	0	0	0	0	0	0	0	0	0	0	0	0	0
653	XM_030622408.1	0	0	0	0	0	0	0	0	0	0	0	0	0	0	0	0	0	0	0	0	0	0	0	0	0	0	0
654	XM_030622409.1	0	0	0	0	0	0	0	0	0	0	0	0	0	0	0	0	0	0	0	0	0	0	0	0	0	0	0
655	XM_030622410.1	0	0	0	0	0	0	0	0	0	0	0	0	0	0	0	0	0	0	0	0	0	0	0	0	0	0	0
656	XM_030622411.1	0	0	0	0	0	0	0.403919	0.370228	0.399799	0	0	0	0.27904	0	0	0	0	0	0	0	0	0	0	0	0	0	0
657	XM_030622412.1	0	0	0	0	0	0	0	0	0	0	0	0	0	0	0	0	0	0	0	0	0	0	0	0	0	0	0
658	XM_030622413.1	0	0	0	0	0	0	0	0	0	0	0	0	0	0	0	0	0	0	0	0	0	0	0	0	0	0	0
659	XM_030622414.1	0	0	0	0	0	0	0	0	0	0	0	0	0	0	0	0	0	0	0	0	0	0	0	0	0	0	0
660	XM_030622415.1	0	0	0	0	0	0	0	0	0	0	0	0	0	0	0	0	0	0	0	0	0	0	0	0	0	0	0
661	XM_030622416.1	0	0	0	0	0	0	0	0	0	0	0	0	0	0	0	0	0	0	0	0	0	0	0	0.71121	0	0	0
662	XM_030622417.1	7.63847	8.99173	7.64879	4.16646	3.54113	4.95132	11.3458	13.5407	11.1432	2.05162	2.22853	2.39275	10.5154	14.1364	11.8999	11.5729	16.1767	18.4765	2.09865	3.38357	4.196	8.9716	10.0655	8.55484	3.28513	1.90528	2.32388
663	XM_030622418.1	0.30196	0	0.228445	0.421842	1.82525	0.74795	0.381913	0	0	0	0	0	0	0	0	0	0	0	0.891668	0	0.649627	0	0.361399	0	0	0	0
664	XM_030622419.1	0.242272	0	0	0	0	0.208152	0	0	0	0	0	0	0	0	0	0	0	0	0.250864	0	0	0	0	0	0.393396	0	0
665	XM_030622420.1	1.73027	1.32292	1.82692	1.1039	0.610524	0.163155	0	0	0.428267	0.135899	0.40296	0	1.61982	0.252864	1.18535	1.13982	1.17608	4.02531	1.19147	2.85891	1.99272	2.71883	1.70009	3.66168	0	0.155721	0.56485
666	XM_030622421.1	9.84034	11.7574	8.78735	7.7446	8.08775	7.60779	9.70901	11.0282	9.90796	7.28098	8.65582	5.7141	6.98834	5.88761	8.35522	8.21834	10.7608	18.8728	5.63756	6.44254	6.84622	8.6932	8.43156	5.64526	7.956	6.768	7.38037
667	XM_030622422.1	5.04178	1.67115	2.22782	4.50032	4.07463	4.43715	1.63331	1.83402	1.27178	2.39266	2.84718	5.57005	7.6376	7.68696	9.21788	1.96896	4.14458	5.51317	3.87303	3.77364	4.48523	6.42815	4.84142	4.03206	2.02081	2.95305	1.84243
668	XM_030622423.1	0	0	0	0	0	0	0	0	0	0	0	0	0	0	0	0	0	0	0	0	0	0	0	0	0	0	0
669	XM_030622424.1	0	0	0	0	0	0	0	0	0	0	0	0	0	0	0	0	0	0	0	0	0	0	0	0	0	0	0
670	XM_030622425.1	0	0	0	0.260275	0	0	0	0	0	0	0	0	0	0	0	0	0	0	0.200817	0	0	0	0	0	0	0	0
671	XM_030622426.1	0	0	0	0	0	0.083678	0	0	0	0	0	0	0	0	0.096743	0	0	0	0	0.198716	0.060347	0	0.109061	0.32601	0	0	0.087424
672	XM_030622427.1	0	0	0	0	0	0	0	0	0	0	0	0	0	0	0	0	0	0	0	0	0	0	0	0	0	0	0
673	XM_030622428.1	0	0	0	0	0	0	0	0	0	0	0	0	0	0	0	0	0	0	0	0	0	0	0	0	0	0	0
674	XM_030622429.1	0	0	0	0	0	0	0	0	0	0	0	0	0	0	0	0	0	0	0	0	0	0	0	0	0	0	0
675	XM_030622430.1	0	0	0	0	0	0	0	0	0	0	0	0	0	0	0	0	0	0	0	0	0	0	0	0	0	0	0
676	XM_030622431.1	0	0	0	0	0	0	0	0	0	0	0	0	0	0	0	0	0	0	0	0	0	0	0	0	0	0	0
677	XM_030622432.1	0	0	0	0	0	0	0	0	0	0	0	0	0	0	0	0	0	0	0	0	0	0	0	0	0	0	0
678	XM_030622433.1	0	0	0	0	0	0	0	0	0	0	0	0	0	0	0	0	0	0	0	0	0	0	0	0	0	0	0
679	XM_030622434.1	0	0	0	0	0	0	0	0	0	0	0	0	0	0	0	0	0	0	0	0	0	0	0	0	0	0	0
680	XM_030622435.1	0	0	0	0	0	0	0	0	0	0	0	0	0	0	0	0	0.132711	0	0	0	0	0	0	0	0	0	0
681	XM_030622436.1	6.8649	0.673047	4.42562	0	0.360065	0.455502	0	1.46549	0.797398	0	1.36238	1.21928	0.548219	0.463956	0	1.16387	0	0.227829	0	0.347252	0	0.63182	0.568297	0	0	0	0
682	XM_030622437.1	0	0	0.071265	0	0	0	0	0	0	0	0	0	0	0	0	0	0	0	0	0	0	0	0	0	0	0.035832	0
683	XM_030622438.1	0	0	0	0	0.144933	0	0.365827	0	0	0.16127	0	0.096755	0	0.160374	0.162915	0	0	0.155545	0	0	0	0	0	0	0	0	0
684	XM_030622439.1	0	0.362744	0	0	0.685732	0.198209	0	0	0	0.589894	0	0.195022	0	0	0.221157	0	0	0	0	0	0	0	0.764588	0	0.235013	0.138496	0
685	XM_030622440.1	0	0	0	0	0	0	0	0	0	0	0	0	0	0	0	0	0	0	0	0	0	0	0	0	0	0	0
686	XM_030622441.1	0	0	0	0	0	0	0	0	0	0	0	0	0	0	0	0	0	0	0	0	0	0	0	0	0	0	0
687	XM_030622442.1	0	0	0	0	0	0	0	0	0	0	0	0	0	0	0	0	0	0	0	0	0	0	0	0	0	0	0
688	XM_030622443.1	0	0	0	0	0	0	0	0	0	0	0	0	0	0	0	0	0	0	0	0	0	0	0	0	0	0	0
689	XM_030622444.1	0	0	0	0	0	0	0	0	0	0	0	0	0	0	0	0	0	0	0	0	0	0	0	0	0	0	0
690	XM_030622445.1	0	0	1.78928	0	0	0	0	0	0	0	0	0	0	1.62252	0	0	0	0.865338	0	0.668146	0	0	1.008	0	0	0	0
691	XM_030622446.1	0	0	0	0	0	0	0	0	0	0	0	0	0	0	0	0	0	0	0	0	0	0	0	0	0	0	0
692	XM_030622447.1	0	0	0	0	0	0	0	0	0	0.265425	0	0	0.952102	0	0	0	0	0	0	0	0	0	0	0	0	0	0
693	XM_030622448.1	0	0	0.167856	0	0	0.457319	0.188689	0	0.140254	0	0	0	0.194048	0	0.355479	0.138611	0.178259	0.235067	0	0	0.21184	0	0.200751	0	0.199387	0	0
694	XM_030622449.1	0.674787	0.413654	0.292336	0	0	0	0	0	0	0	0.212634	0.193529	0	0	0	0	0	0	0	0	0	0.252299	0	0	0	0	0
695	XM_030622450.1	0	0	0	0	0	0	0	0	0.164599	0	0	0	0	0	0	0	0	0	0	0	0	0	0	0	0	0	0
696	XM_030622451.1	0	0	0	0	0	0	0	0	0	0	0	0	0	0	0	0	0	0	0	0	0	0	0	0	0	0	0
697	XM_030622452.1	0	0	0	0	0	0	0	0	0	0	0	0	0	0	0	0	0	0	0	0	0	0	0	0	0	0	0
698	XM_030622453.1	0	0	0	0	0	0	0	0	0	0	0	0	0	0	0	0	0	0	0	0	0	0	0	0	0	0	0
699	XM_030622454.1	0	0	0	0	0	0	0	0	0	0	0	0	0	0	0	0	0	0	0	0	0	0	0	0	0	0	0
700	XM_030622455.1	0	0	0	0	0	0	0	0	0	0	0	0	0	0	0	0	0	0	0	0	0	0	0	0	0	0	0
701	XM_030622456.1	0	0	0	0	0	0	0	0	0	0	0	0	0	0	0	0	0	0	0	0	0	0	0	0	0	0	0
702	XM_030622457.1	0	0	0	0	0	0	0	0	0	0	0	0	0	0.102085	0	0	0	0	0	0	0	0	0	0	0	0	0
703	XM_030622458.1	0	0	0	0	0	0.751008	0	0.395556	0.648175	0	0	0	0	0	0	0	0	0	0	0	0.291989	0	0	0	0	0	0
704	XM_030622459.1	0	0	0	0	0	0	0	0	0	0	0	0	0.070284	0.247713	0	0	0	0	0	0	0.04644	0	0	0	0	0	0
705	XM_030622460.1	0	0	0	0	0	0.342526	0	0	0	0.060373	0	0.038408	0	0	0.150836	0.170737	0	0.119303	0.068127	0	0	0.242609	0.461059	0.408447	0	0	0.20651
706	XM_030622461.1	0	0	0.151126	0.207532	0	0	0	0	0	0	0.111449	0	0	0	0	0	0	0	0	0	0	0.31743	0	0	0.146433	0	0.113435
707	XM_030622462.1	0	0	0	0	0	0	0	0	0	0	0	0	0	0	0	0	0	0	0	0	0	0	0	0	0	0	0
708	XM_030622463.1	0	0	0	0	0	0	0	0	0	0	0	0	0	0	0	0	0.031788	0.028455	0	0	0	0	0	0	0	0	0
709	XM_030622464.1	0	0	0	0	0	0	0	0	0	0	0	0	0	0	0	0	0	0	0	0	0	0	0	0	0	0	0
710	XM_030622465.1	0	0	0	0	0	0	0	0	0	0	0	0	0	0	0	0	0	0	0	0	0	0	0	0	0	0	0
711	XM_030622466.1	4.32728	4.91208	3.12384	10.6766	12.4612	14.6195	1.90058	2.05044	4.18819	12.2774	12.5998	7.52297	9.11941	9.64582	10.5857	13.0859	16.7482	23.8983	15.9612	15.0608	13.5118	13.4455	13.321	11.3035	9.35061	10.5166	11.991
712	XM_030622467.1	0	0	0	0	0	0	0	0	0	0	0	0.09172	0	0	0	0	0	0	0	0	0	0	0	0	0	0	0
713	XM_030622468.1	0.631243	0.874406	1.14048	0.134943	0	0	0	0.538467	0.356817	0.685894	0.456638	1.77571	1.22794	1.61198	1.57429	0.342083	0.33345	0.452329	0.10775	0.082617	0.075632	0	0	0.214538	0	0.064253	0.200557
714	XM_030622469.1	0	0	0	0.186844	0	0	0.161248	0	0	0	0	0	0	0	0.152303	0	0	0.062613	0	0	0	0	0.159699	0	0	0	0
715	XM_030622470.1	0	0	0	0	0	0	0	0	0	0	0	0	0	0	0	0	0	0	0	0	0	0	0	0	0	0	0
716	XM_030622471.1	0	0	0	0	0	0	0	0	0	0	0	0	0	0	0	0	0	0	0	0	0	0	0	0	0	0	0
717	XM_030622472.1	2.17128	2.20906	2.19511	1.4304	1.84743	1.76127	2.60891	2.24643	2.21622	2.18882	2.31461	1.03777	1.78365	2.43401	1.53863	2.00188	2.62931	3.22718	2.54314	2.43901	2.39469	1.88022	1.30071	2.17769	1.93977	2.02593	2.59377
718	XM_030622473.1	0	0	0	0	0	0	0	0	0	0	0	0	0	0.242501	0	0	0	0.036933	0	0	0	0	0	0	0	0	0
719	XM_030622474.1	0	0	0	0	0	0	0	0	0	0	0	0	0	0	0	0	0	0	0	0	0	0	0	0	0	0	0
720	XM_030622475.1	0	0	0.089933	0	0	0	0.102962	0.190562	0.304997	0.07543	0	0	0	0.08892	0	0	0.049801	0.125995	0	0	0.121281	0.05744	0	0.15644	0.10784	0.056445	0
721	XM_030622476.1	0	0	0	0	0	0	0	0	0	0	0	0	0	0	0	0	0	0	0	0	0	0.159519	0	0	0	0	0
722	XM_030622477.1	0	0	0	0	0	0	0	0	0	0	0	0	0	0	0	0	0	0	0	0	0	0	0	0	0	0	0
723	XM_030622478.1	0	0	0	0	0	0	0	0	0	0	0	0	0	0	0	0	0	0	0	0	0	0	0	0	0	0	0
724	XM_030622479.1	0	0	0	0	0	0	0	0	0	0	0	0	0	0	0	0	0	0	0	0	0	0	0	0	0	0	0
725	XM_030622480.1	0.633784	0	0.211835	0.0775	0.418754	0.224692	0.135104	0.061613	0	0.230443	0.303416	0.177302	0.417928	0.717833	1.27203	0.295676	0.222244	0.339052	0	0.096518	0	0	0.072162	0.24702	0.28752	0.109658	0.11309
726	XM_030622481.1	0	0	0	0	0	0	0	0	0	0	0	0	0	0	0	0	0	0	0	0	0	0	0	0	0	0	0
727	XM_030622482.1	2.14111	2.74878	2.75447	0.754715	1.02158	1.0152	0.837637	1.40708	0.853441	0.907621	0.602415	1.17097	5.80164	7.07845	7.2353	0.667212	1.78307	2.76343	1.11183	0.897456	1.83646	3.74268	4.32491	4.4217	1.3491	1.49866	2.0369
728	XM_030622483.1	0.547877	0.704878	0.73749	0.258439	0.23514	0.164874	0.32772	0.405237	0.080475	0.523862	0.40967	0.388885	0.114507	0.382166	0.420155	0.083816	0.156908	0.389999	0.580498	0.656957	0.749805	0.235885	0.447063	0.532078	0	0.058575	0.179191
729	XM_030622484.1	0	0	0	0	0	0	0	0	0	0	0.130933	0	0	0	0	0	0	0	0	0	0	0	0	0	0	0	0
730	XM_030622485.1	0	0	0	0	0	0	0	0.068561	0	0.068487	0	0	0	0	0	0	0	0.033633	0	0	0	0	0	0	0	0	0
731	XM_030622486.1	0	0	0	0	0	0	0	0	0	0	0	0	0	0	0	0	0	0	0	0	0.026214	0	0	0	0	0	0
732	XM_030622487.1	0	0	0	0	0	0	0	0	0	0	0	0	0	0	0	0	0	0	0	0	0	0	0	0	0	0	0
733	XM_030622488.1	0	0	0	0	0	0	0	0	0	0	0	0	0.107961	0	0	0	0	0	0	0	0	0	0	0	0	0	0
734	XM_030622489.1	0	0	0	0	0.158808	0	0	0	0	0	0	0	0.219769	0	0	0	0	0	0	0	0	0	0	0	0	0	0
735	XM_030622490.1	0	0	0.757616	0	0	0	0	0	0	0	0	0	0	0	0	0	0	0	0	0	0	0	0	0	0	0	0
736	XM_030622491.1	0	0	0	0	0	0	0	0	0	0	0	0	0	0	0	0	0	0	0	0	0	0	0	0	0	0	0
737	XM_030622492.1	0	0	0	0	0	0	0	0	0	0	0	0	0	0	0	0	0	0	0	0	0	0	0	0	0	0	0
738	XM_030622493.1	0	0	0	0	0	0	0	0	0	0	0	0	0	0	0	0	0	0	0	0	0	0	0	0	0	0	0
739	XM_030622494.1	0	0	0	0	0	0	0	0	0	0	0	0	0	0	0	0	0	0	0	0	0	0	0	0	0	0	0
740	XM_030622495.1	0	0	0	0	0	0	0	0	0	0	0	0	0	0	0	0	0	0	0	0	0	0	0	0	0	0	0
741	XM_030622496.1	95.2885	83.8315	121.128	1254.85	671.1	858.944	653.942	621.614	779.401	52.6075	45.6482	57.8763	1302.61	1708.48	1557.84	551.734	630.114	719.239	233.428	239.051	243.348	604.724	628.924	499.397	472.847	403.501	349.177
742	XM_030622497.1	179.833	591.03	301.626	102.202	121.948	97.6939	201.227	172.172	197.075	134.101	129.858	99.3322	221.081	367.666	360.861	132.177	153.418	171.341	74.0411	75.8512	75.208	129.34	125.432	381.886	107.283	79.1048	75.0507
743	XM_030622498.1	2.64469	0	0	0	3.41385	2.53255	0	3.0475	3.6181	2.88303	2.49525	1.18951	2.84878	3.21856	0	3.51433	4.84996	5.36278	4.06727	3.10065	2.68994	0	0	0	3.55615	3.87303	0
744	XM_030622499.1	0	0	0.589346	0	0	0.731644	0	2.46898	0	0	0.489025	0.592632	0	0	0	1.1092	0.438121	3.78293	0	0.25868	0.623251	1.39101	1.56923	0	0	0	0
745	XM_030622500.1	0	0	0	0	0	0	0	0	0	0	0	0	0	0	0	0	0	0	0	0	0	0	0	0	0	0	0
746	XM_030622501.1	7.10923	19.103	12.9072	6.55676	13.0304	11.7709	4.25075	4.72318	5.28215	9.87689	9.46469	8.92943	6.29448	4.62837	4.22807	3.30634	7.67827	6.10055	5.6898	5.48466	6.70124	12.7858	24.903	31.8841	25.263	26.0882	23.1042
747	XM_030622502.1	0	0	0	0	0	0	0	0	0	0	0	0.747894	0	0	0	0	0	0	0	0	0	0	0	0	0	0	0
748	XM_030622503.1	0	0	0	0	0	0	0	0	0	0	0	0	0	0	0	0	0	0	0	0	0	0	0	0	0	0	0
749	XM_030622504.1	0	1.79335	3.2359	1.65054	0	0	3.21047	0	0	0	0	0	0	0	3.16808	0	0	2.28905	0	0	0	4.22918	3.50648	3.11913	0	0	3.80755
750	XM_030622505.1	0	0	0	0	0	0	0	0	0	0	0	0	0	0	0	0	0	0	0	0	0	0	0	0	0	0	0
751	XM_030622506.1	0	0	0	0	0	0	0	0	0	0	0	0	0	0	0	0	0	0	0	0	0	0	0	0	0	0	0
752	XM_030622507.1	0	0	0	0	0	0	0	0	0	0	0	0	0	0	0	0	0	0	0	0	0	0	0	0	0	0	0
753	XM_030622508.1	0.450418	0.270754	0.409081	0	0	0	0	0	0	0	0	0	0.223445	0	0.195987	0	0.220344	0.080303	0	0	0.117493	0	0	0	0	0	0
754	XM_030622509.1	0	0	0	0	0	0	0	0	0	0	0	0	0	0	0	0	0	0	0	0	0	0	0	0	0	0	0
755	XM_030622510.1	0	0	0	0	0	0	0	0	0	0	0	0	0	0	0	0	0	0	0	0	0	0	0	0	0	0	0
756	XM_030622511.1	0	0	0	0	0	0	0	0	0	0	0	0	0	0	0	0	0	0	0	0	0	0	0	0	0	0	0
757	XM_030622512.1	0	0	0	0	0	0	0	0	0	0	0	0	0	0	0	0	0	0	0	0	0	0	0	0	0	0.086668	0
758	XM_030622513.1	0	0	0	0	0	0	0	0	0	0	0	0	0	1.20878	0	0.525561	0.343524	0	0	0	0	0	0	0	0	0	0
759	XM_030622514.1	0	0	0	0	0	0	0	0	0	0	0	0.28565	0	0	0	0	0	0.227438	0	0	0	0	0.581907	0	0	0	0
760	XM_030622515.1	0	0	0	0	0	0	0	0	0	0	0	0	0	0	0	0	0	0	0	0.048896	0.043743	0.074308	0	0	0	0	0
761	XM_030622516.1	0	0	0	0	0	0	0	0.033679	0	0	0	0	0	0	0	0	0.059075	0.038284	0	0	0	0	0	0	0	0	0
762	XM_030622517.1	0	0	0	0	0	0	0	0	0	0	0	0	0.328396	0	0	0	0	0	0	0	0	0	0	0	0	0	0
763	XM_030622518.1	0	0	0	0	0	0	0	0	0	0	0.032151	0	0	0	0	0	0	0	0	0	0	0	0	0	0	0	0
764	XM_030622519.1	0	0	0	0	0	0	0	0	0	0	0	0	0	0.523665	1.76283	0	0	0	0	0	0	0	0	0	0	0	0
765	XM_030622520.1	0	2.79506	1.07948	0	0	0	0	0	0	0	0	0	0	0	0	2.0345	2.36015	3.46058	0	0	0	3.72626	3.57582	2.17909	3.98034	1.1971	3.85603
766	XM_030622521.1	0	0	0	0	0	0	0	0	0	0	0	0	0	0	0	0	0	0	0	0	0	0	0	0	0	0	0
767	XM_030622522.1	0	0	0	0	0	0	0	0	0	0	0	0	0	0	0	0	0	0.837255	0	0	0	0	0	0	0	0	0
768	XM_030622523.1	0	0	0	0	0	0	0	0	0	0.308572	0	0	0	0	0	0	0	0.096	0	0	0	0	0	0	0	0	0
769	XM_030622524.1	1.50118	0.795193	0.765263	1.42535	1.18989	1.00084	0.106141	0.191015	0.467849	0.073358	0.099398	0.092392	0.970294	1.01719	1.08454	0.229511	0.787661	3.33662	1.32595	0.937311	2.49773	2.01865	2.72803	3.67855	0.790109	0.516055	0.985953
770	XM_030622525.1	0	0	0	0	0	0	0	0	0	0	0	0	0.849326	0	0	0	0	0	0	0	0	0	0	0	0	0	0
771	XM_030622526.1	0	0	0	0	0	0	0	0	0	0	0	0	0	0	0	0	0	0	0	0	0	0	0	0	0	0	0
772	XM_030622527.1	0.676453	0.698034	0.654942	2.03905	1.52853	1.00722	0	0.181994	0.659767	2.41355	1.65698	0.946572	2.00479	5.8044	2.80554	0.980396	1.16319	3.58808	1.78943	0.125232	1.31639	1.78648	1.47602	1.11625	0	0.380618	0.760068
773	XM_030622528.1	1.32062	5.34516	2.96863	8.9749	11.7663	14.8434	40.2643	38.7101	36.3565	6.43169	8.86029	6.03057	4.13191	2.76033	3.04944	7.89483	9.03988	14.2719	6.49729	6.48564	7.48509	14.5455	14.0322	13.6624	7.99724	10.6529	10.0419
774	XM_030622529.1	0	0	0	0	0	0	0	0	0	0	0	0	0	0	0	0	0	0	0	0	0	0	0	0	0	0	0
775	XM_030622530.1	0	0	0	0	0	0	0	0	0	0	0	0	0	0	0	0	0	0	0	0	0	0	0	0	0	0	0
776	XM_030622531.1	0.066935	0	0	0	0.138829	0.02513	0.029755	0	0	0	0	0	0	0	0	0	0.041632	0.137019	0	0	0	0.101159	0.065366	0.11643	0	0	0
777	XM_030622532.1	0	0	0	0	0	0	0	0	0	0	0	0	0	0	0	0	0	0	0	0	0	0	0	0	0	0	0
778	XM_030622533.1	0	0	0	0	0.124661	0	0	0	0	0	0	0	0	0	0.183724	0	0	0	0	0	0	0	0	0	0	0	0
779	XM_030622534.1	59.1526	89.9541	75.6017	25.8147	33.0614	21.4116	21.423	20.5884	21.8404	20.1382	20.9513	23.1664	17.5602	15.9194	15.431	19.7786	20.1378	25.1215	28.9515	31.7758	34.5248	15.3285	18.4106	40.2775	11.8876	11.9482	12.6405
780	XM_030622535.1	0	0	0	0	0	0	0	0	0	0	0	0	0	0	0	0	0	0	0	0	0	0	0	0	0	0	0
781	XM_030622536.1	0	0	0	0	0	0	0	0	0	0	0	0	0	0	0	0	0	0	0	0	0	0	0	0	0	0	0
782	XM_030622537.1	0	0	0	0	0.04395	0	0	0	0	0	0.032518	0	0	0	0	0	0	0	0	0	0	0	0.066006	0	0	0	0
783	XM_030622538.1	0	0	0	0	0	0	0	0	0	0	0	0	0	0	0	0	0	0	0	0	0	0	0	0	0	0	0
784	XM_030622539.1	0	5.48599	0.129654	0	0	0	0	0	0	0	0	0	0	0.108564	0	0	0	0	0	0	0	0	0	0	0	0	0
785	XM_030622540.1	0	0	0.868895	0	0	0	0	0	0	0	0.45979	0	0	0	0	0	0	0	0	0	0	0	0	0	0	0	0
786	XM_030622541.1	0	0	0	0	0	0.338444	0.373177	0	0	0	0	0	0	0	0.335665	0	0	0.340259	0	0.52299	0	0	0	0	0	0	0
787	XM_030622542.1	0	0	0	0	0	0	0	0	0	0	0	0	0	0	0	0	0	0	0	0	0	0	0	0	0	0	0
788	XM_030622543.1	0.395513	0	0	0.13386	0.480927	0	0	0	0	0	0	0	0.15915	0	0	0	0	0	0	0	0.100608	0	0	0	0	0	0
789	XM_030622544.1	7.62821	3.70261	7.09115	0.140749	0	0	6.95074	8.13087	8.58682	3.76228	4.75498	3.62526	4.41446	3.34078	3.07155	0	0	0	0.540907	2.98547	1.39096	0.164709	0.28478	2.16305	4.3036	3.67822	3.40087
790	XM_030622545.1	0	0	0	0	0	0	0	0	0	0	0	0	0	0	0	0	0	0	0	0	0	0	0	0	0	0	0
791	XM_030622546.1	0	0	0	0	0.548153	0.244449	0	0.346251	0	0	0	0	0	0.312016	0	0	0.185594	0	0	0	0	0	0	0	0	0	0
792	XM_030622547.1	0	0	0	0	0.354328	0	0	0	0	0	0	0	0	0	0	0	0	0	0	0	0.312807	0	0	0	0	0	0
793	XM_030622548.1	0.37094	0	0	0	0	0	0	0	0	0	0	0	0	0	0	0	0	0	0	0	0	0	0	0	0	0	0
794	XM_030622549.1	0	0	0.253643	0	0	0	0	0	0	0	0	0	0	0	0	0	0	0	0.2222	0	0	0	0	0	0	0	0
795	XM_030622550.1	0	0	0	0	0	0	0	0	0	0	0	0	0	0	0	0	0	0	0	0	0	0	0	0	0	0	0
796	XM_030622551.1	0	0	0	0	0	0	0	0	0	0	0	0	0	0	0	0	0	0	0	0	0	0	0	0	0	0	0.17039
797	XM_030622552.1	0.705938	0.825978	0.786233	0	0.071815	0	0	0	0	0	0	0	0.128933	0	0	0	0	0	0.096328	0.071828	0.14274	0.187996	0	0.26867	0	0	0
798	XM_030622553.1	0	0	0	0	0	0	0	0	0	0	0	0	0	0	0	0	0	0	0	0	0	0	0	0	0	0	0
799	XM_030622554.1	0	0	0	0	0	0	0	0	0	0	0	0	0	0	0	0	0	0	0	0	0	0	0	0.22482	0	0	0
800	XM_030622555.1	0	0	0	0	0	0	0	0	0	0	0	0	0	0	0	0	0	0	0	0	0	0	0	0	0	0	0
801	XM_030622556.1	0	0	0	1.00516	2.71686	1.46872	0.259616	0	0.191147	0.606318	0.267257	0	0	0	0	0.360368	1.17936	1.71284	0.438237	0.506002	0.478595	0.812651	1.58131	0.650912	0.82382	0.555589	0.437866
802	XM_030622557.1	0	0	0	0	0	0	0	0	0	0	0	0	0	0	0	0	0	0	0	0	0	0	0	0	0	0	0
803	XM_030622558.1	0	0	0	0	0	0	0	0	0	0.231727	0	0	0	0	0	0	0	0	0	0	0	0	0	0	0	0	0.227182
804	XM_030622559.1	0	0	0	0	0	0	0	0	0	0	0	0	0	0	0	0	0	0	0	0	0	0	0	0	0	0	0
805	XM_030622560.1	0	0	0	0	0	0	0	0	0	0	0	0	0	0	0	0	0	0	0	0	0	0	0	0	0	0	0
806	XM_030622561.1	0	0	0	0	0.048304	0	0	0	0	0	0	0	0	0	0	0	0	0	0	0	0	0	0	0	0	0.037881	0.058675
807	XM_030622562.1	0	0	0	0	0	0	0	0	0	0	0	0	0	0	0	0	0	0	0	0	0	0	0	0	0	0	0
808	XM_030622563.1	0	0	0	0	0.263206	0.282048	0.343144	0	0	0	0	0	0.704526	0	0	0.248713	0.326153	0.286333	0	0	0	0	0	0.587086	0.734661	0.372429	0
809	XM_030622564.1	0	0	0	0	0	0	0	0	0	0	0	0	0	0	0	0	0	0	0	0	0	0	0	0	0	0	0
810	XM_030622565.1	0	0	0.045526	0	0	0	0	0	0	0	0	0	0	0	0	0	0	0	0	0	0	0	0	0	0	0	0
811	XM_030622566.1	0	0	0	0	0	0	0	0	0	0	0	0	0	0	0	0	0	0	0	0	0	0	0	0	0	0	0
812	XM_030622567.1	0	0	0.650795	0	0.474876	0.513915	1.19644	0.52783	0	0	0	0	1.79553	0	2.13587	0	0.563628	0.756202	1.10241	0	0	2.10209	0	0	0	0	0
813	XM_030622568.1	0	0	0	0	0	0	0	0	0	0	0	0	0	0.178699	0	0	0.103394	0	0	0	0	0	0	0	0	0	0
814	XM_030622569.1	0	0	0	0	0.600692	0	0	0.59741	0	0	0	0	0	0	0.605495	0	0	0	0	0	0	0	0	0	0	0	0
815	XM_030622570.1	0	7.89057	1.36268	0	0	0	0	0	0	0	0	0	0	0	0	0	0	0	0	0	0	0	0	0	0	0	0
816	XM_030622571.1	0	0	0	0	0	0	0	0	0	0	0	0	0	0	0	0	0	0	0	0	0	0	0	0	0	0	0
817	XM_030622572.1	0	0	0	0	0	0	0	0	0	0	0	0	0	0	0	0	0	0	0	0	0	0	0	0	0	0	0
818	XM_030622573.1	0	0	0	0	0	0	0	0	0	0	0	0	0	0	0	0	0	0	0	0	0	0	0	0	0	0	0
819	XM_030622574.1	0.061181	0	0	0.059077	0	0	0	0	0	0.049412	0	0	0	0	0	0.037333	0	0.045457	0	0	0	0.030603	0	0	0	0	0
820	XM_030622575.1	0	0	0.148349	0	0	0	0	0	0	7.50254	5.5053	3.39454	0	0	0	0	0	0	0	0	0	0.100788	0	0	0	0	0
821	XM_030622576.1	0	0	0	0	0	0	0	0	0	0	0	0	0	0	0	0	0	0	0	0	0	0.08101	0	0	0	0	0
822	XM_030622577.1	0.095341	0	0	0	0	0	0	0.098757	0.534704	0	0	0	0	0	0.203214	0	0	0	0	0	0	0	0	0	0	0	0
823	XM_030622578.1	0	0	0	0	0	0	0	0	0	0	0	0	0	0	0	0	0	0	0	0	0	0	0	0	0	0	0
824	XM_030622579.1	0	0	0	0	0	0	0	0	0	0	0	0	0	0	0	0	0	0	0	0	0	0	0	0	0	0	0
825	XM_030622580.1	0	0	0	0	0	0	0	0	0	0	0	0	0	0	0	0	0	0	0	0	0	0	0	0	0	0	0
826	XM_030622581.1	0	0	0	0	0	0	0	0	0	0	0	0	0	0	0	0	0	0	0	0	0	0	0	0	0	0	0
827	XM_030622582.1	0	0	0	0	0	0	0	0	0	0	0	0	0	0	0	0	0	0	0	0	0	0	0	0	0	0	0
828	XM_030622583.1	0	0	0	0	0	0	0	0	0	0	0	0	0.037273	0	0	0	0	0	0.03678	0	0	0	0	0	0	0	0
829	XM_030622584.1	0	0	0	0	0	1.12531	0	0	0	0	0	0	0	2.1772	0	0	1.32703	0	0	0	0	0.969231	0	4.31257	0	0	0
830	XM_030622585.1	0	0	0	0	0	0	0	0	0	0	0	0	0	0	0	0	0	0	0	0	0	0	0	0	0	0	0
831	XM_030622586.1	0	0	0	0	0	0	0	0	0	0	0	0	0	0	0	0	0	0	0	0.172019	0	0	0	0	0	0	0
832	XM_030622587.1	0	0	0	0	0	0	0	0	0	0	0	0	0	0	0	0	0	0	0	0	0	0	0	0	0	0	0
833	XM_030622588.1	0	0	0	0	0.083056	0	0	0	0	0	0	0	0	0	0	0	0	0	0	0	0	0	0	0	0	0.068449	0
834	XM_030622589.1	0	0	0	0.103702	0.670952	0.382042	0.089249	0	0.064764	0.127804	0	0.244864	0.279669	0.07662	0.170226	0.274892	0.17305	0.246287	0.282628	0.94937	1.58927	1.43814	1.15652	1.83771	0.181821	0.048234	0.147144
835	XM_030622590.1	0	0	0.150126	0	0	0	0	0	0	0	0	0	0	0	0	0	0	0	0	0	0	0	0	0	0	0	0
836	XM_030622591.1	0	0	0	0	0	0	0	0	0	0	0	0	0	0	0	0	0	0	0	0	0	0	0	0	0	0	0
837	XM_030622592.1	0	0	0	0	0	0	0	0	0	0	0	0	0	0	0	0	0	0	0	0	0	0	0	0	0	0	0
838	XM_030622593.1	0	0	0	0	0	0	0	0	0	0	0	0	0	0	0	0	0	0	0	0	0	0	0	0	0	0	0
839	XM_030622594.1	0	0	0	0	0	0	0	0	0	0	0	0	0	0	0	0	0	0	0	0	0	0	0	0	0	0	0
840	XM_030622595.1	0.096175	1.69267	0.07739	0.713097	0.619513	0.250111	0	0	0	0.081668	0.112964	0	0	0.103346	0.117324	0	0.060812	0	0.092047	0	0.068532	0	0.239278	0	0.126603	0.136688	0
841	XM_030622596.1	0	0	0	0	0	0	0	0	0	0	0	0	0	0	0	0	0	0	0.20793	0	0	0	0	0	0	0	0
842	XM_030622597.1	0	0	0	0	0	0	0	0	0	0	0	0	0	0	0	0	0	0	0	0	0	0	0	0	0	0	0
843	XM_030622598.1	0	0	0	0	0	0	0	0	0	0	0	0.135762	0	0	0	0	0	0	0	0	0	0	0	0	0	0	0
844	XM_030622599.1	0	0	0	0	0	0	0	0	0	0	0	0	0	0	0	0	0	0	0	0	0	0	0	0	0	0	0
845	XM_030622600.1	0	0	0	0	0	0	0	0	0	0	0	0	0	0	0	0	0	0	0	0	0	0	0	0	0	0	0
846	XM_030622601.1	0	0	0	0	0	0	0	0	0	0	0	0	0	0	0	0	0	0	0	0	0	0	0	0	0	0	0
847	XM_030622602.1	0	0	0	0	0	0	0	0	0	0	0	0	0	0	0	0	0	0	0	0	0	0	0	0	0	0	0
848	XM_030622603.1	0	0	0	0	0	0	0	0.704094	0	0	0	0	0	0	0	0	0	0	0	0	0	0	0	0	0	0	0
849	XM_030622604.1	0	0	0	0	0	0	0	0	0	0	0	0	0	0	0	0	0.338472	0	0	0	0	0	0	0	0.702558	0.386117	0
850	XM_030622605.1	0	0	0	0	0	0	0	0	0	0	0	0	0	0	0	0	0	0	0	0	0	0	0	0	0	0	0
851	XM_030622606.1	0	0	0	0	0	0	0	0	0	0	0	0	0	0	0	0	0	0	0	0	0	0	0	0	0	0	0
852	XM_030622607.1	0	0	0	0	0	0	0	0	0	0	0	0	0	0	0	0	0	0	0	0	0	0	0	0	0	0	0
853	XM_030622608.1	0	0	0	0	0	0	0	0	0	0	0	0	0	0	0	0	0.124483	0	0	0	0	0	0	0	0	0	0
854	XM_030622609.1	0	0	0	0	0	0	0	0	0	0	0	0	0	0	0.235788	0	0.111992	0	0	0	0	0	0	0	0	0	0
855	XM_030622610.1	0	0	0	0.148739	0.473132	0.106829	0	0	0	0	0	0	0	0	0	0	0	0	0	0.089254	0.083162	0.149952	0	0	0	0	0
856	XM_030622611.1	0	0	0	0	0	0	0	0	0	0	0	0	0	0	0	0	0	0	0	0	0	0	0	0	0	0	0
857	XM_030622612.1	0	0	0	0	0	0	0	0	0	0	0	0	0	0	0	0	0	0	0	0	0	0	0	0	0	0	0
858	XM_030622613.1	0	0	0	0	0	0.149246	0	0	0	0	0	0	0	0	0	0	0	0	0	0	0	0	0	0	0	0	0
859	XM_030622614.1	0	0	0	0	0	0	0	0	0	0	0	0	0	0	0	0	0	0	0	0	0	0	0	0	0	0	0
860	XM_030622615.1	0	0	0	0	0	0	0	0	0	0	0	0	0	0	0	0	0	0	0	0	0	0	0	0	0	0	0
861	XM_030622616.1	0	0	0	0	0	0	0	0	0	0	0	0	0	0	0	0	0.027206	0	0	0	0	0	0	0	0	0	0
862	XM_030622617.1	0	0	0.391882	0	0	0	0	0	0.284615	0	0	0.216338	0	0.335921	0	0	0.552688	0	0	0.264429	0.248254	0.213994	0.821127	1.31959	0	0	0
863	XM_030622618.1	0	0	0	0	0	0	0	0	0	0.673064	0	0	0	0	0.746769	0	0	0	0	0	0	0	0	0	0	0	0
864	XM_030622619.1	0	0	0	0	0	0	0	0	0	0	0	0	0	0	0	0	0	0	0	0	0	0	0	0	0	0	0
865	XM_030622620.1	0.466395	0	0	0.612173	0	0	0	0	0	0	0	0	0	0	0.494721	0	0	0.453226	0	0	0	0	1.11152	0	0	0	0
866	XM_030622621.1	0	0	0	0	0	0	0	0	0	0	0	0	0	0	0	0	0	0	0	0	0	0	0	0	0	0	0
867	XM_030622622.1	0	0	0	0	0	0	0	0	0	0	0	0	0	0	0	0	0	0	0	0	0	0	0	0	0	0	0
868	XM_030622623.1	7.9628	7.36294	14.8914	13.1701	20.8889	10.6096	8.07636	14.8272	13.1971	23.9292	16.6823	23.4204	19.216	14.1299	15.5162	11.1928	19.2539	20.3362	24.1465	31.3626	21.4171	15.8236	17.5942	6.25518	11.8406	13.3863	10.1965
869	XM_030622624.1	0	0.133156	0	0	0	0	0.165039	0	0	0	0	0	0	0.404923	0.15229	0	0	0.061388	0.116938	0	0	0.082605	0.150362	0.306101	0	0	0
870	XM_030622625.1	0	0	0	0	0.071049	0	0	0	0	0	0	0	0	0	0	0	0	0	0	0.070387	0	0	0	0	0	0	0
871	XM_030622626.1	0.391323	0	0	0	0.145344	0.139675	0	0	0	0	0	0	0	0	0	0	0	0	0	0	0	0.290788	0.37457	0	0	0	0
872	XM_030622627.1	0	0	0	0	0	0	0.216673	0	0	0	0	0	0.446392	0	0	0	0	0	0	0	0.150861	0.122049	0	0	0	0	0
873	XM_030622628.1	16.2756	16.2324	17.3846	43.4344	35.9629	37.4072	17.7939	18.7453	18.0615	28.2548	30.7895	25.2876	26.0382	23.3102	19.1301	22.0482	24.8145	33.3058	30.416	31.2026	33.97	35.7047	31.8973	24.7031	25.8282	25.8076	28.6513
874	XM_030622629.1	0.089228	0	0	0	0	0	0	0	0	0	0	0	0	0	0	0.065459	0	0	0	0	0	0	0	0	0	0	0
875	XM_030622630.1	0	0.354289	0.207529	0	0	0	0	0	0	0	0	0	0	0	0.198799	0	0	0	0	0	0	0	0	0	0	0	0
876	XM_030622631.1	0.381654	0.223832	0.151523	0	0	0	0	0	0	0.241977	0.111726	0.354103	0.251721	0	0.11332	0.56531	0.237576	0	0	0	0	0.2407	0.114353	0	0	0.053521	0
877	XM_030622632.1	0.32537	0.126856	0.089565	0	0	0	0	0	0	0	0	0	0	0	0	0	0	0	0	0	0	0	0	0	0	0	0
878	XM_030622633.1	0	0	0	0	0	0.147677	0	0	0	0	0	0	0	0	0	0	0	0	0	0	0	0	0	0	0	0	0
879	XM_030622634.1	0.125476	0.494536	0	0	2.60319	1.21545	0.855941	1.2595	0	0.290808	3.09943	0.467054	2.08684	0.192984	2.01576	0	2.20234	0.857971	2.10218	0.640696	0.517181	0.538738	0.494923	1.14976	0.278762	0	0.604365
880	XM_030622635.1	0	0	0	0	0	0	0	0	0	0	0	0	0	0	0	0	0	0	0	0	0	0	0	0	0	0	0
881	XM_030622636.1	3.63308	1.84123	1.49927	3.73263	3.81846	1.90975	0.490232	0.450348	0.889066	0.943008	0.687424	0.74483	3.25061	1.69406	1.00521	1.41948	1.53717	3.60257	1.37502	1.03043	1.81001	3.2864	4.02653	3.82499	0.930552	0.710733	0.684996
882	XM_030622637.1	0.134048	0	0	0	0	0	0	0	0	0.10577	0.070583	0	0	0.125261	0.132777	0	0	0	0	0	0.083957	0.157721	0	0	0	0	0
883	XM_030622638.1	0.535611	0	0	0	0	0	0	0	0	0	0	0	0.253106	0.218782	0	0	0	0	0	0	0	0	0	0	0	0	0
884	XM_030622639.1	0.25026	0.200258	0	0.152021	0.295929	0.105104	0	0	0	0.332937	0.222442	0.473971	0	0.229408	0	0	0	0.054256	0	0	0	0.147976	0	0.21266	0	0	0
885	XM_030622640.1	0.110894	0	0	0	0.319604	0	0.548528	0.125135	0	0.093148	0.064366	0.121686	0.14241	0	0.129369	0	0	0.051724	0.104798	0.311721	0.614815	0.070341	0.131087	0	0	0.075044	0
886	XM_030622641.1	0	0	0	0	0	0	0	0	0	0	0	0.094027	0	0	0	0	0	0	0	0	0	0	0	0	0	0	0
887	XM_030622642.1	0	0	0	0	0	0	0	0	0	0	0	0	0	0	0	0	0.466744	0	0	0	0.347888	0	0	0	0	0	0
888	XM_030622643.1	0.265427	0	0	0	0.325269	0	0.217405	0	0	0	0	0	1.51224	0	0.315196	0	0.161364	0.515832	0.19129	0	0.112299	0	0	0.61413	0	0	0.313797
889	XM_030622644.1	0.45101	0.739839	0.289242	0.455998	0.561528	0.574159	0.0662	0	0.093629	0	0.03214	0	1.09686	0.386602	0.748474	0	0.064262	0.100251	0.104434	0.35083	0.384537	0.033863	0.317461	0.161041	0	0	0
890	XM_030622645.1	0	0	0.118243	0	0	0	0	0	0	0	0	0	0	0	0	0	0	0	0	0	0	0	0	0	0	0	0
891	XM_030622646.1	0	0	0	0	0	0	0	0	0	0	0	0	0	0	0	0	0	0	0	0	0	0	0	0	0	0	0
892	XM_030622647.1	0	0.398105	0.208081	0	0	0	0	0	0	0	0.119336	0.089744	0.327274	0	0.620689	0	0	0.071119	0	0	0	0.098873	0	0	0	0	0
893	XM_030622648.1	0	0	0	0	0	0	0	0	0	0	0	0	0	0	0	0	0	0	0	0	0	0	0	0	0	0	0
894	XM_030622649.1	0	0	0	0	0	0	0	0	0	0	0	0	0	0	0	0	0	0	0	0	0	0	0	0	0	0	0
895	XM_030622650.1	0	0	0	0	0	0	0	0	0	0	0	0	0	0	0	0	0	0	0	0.097638	0.050024	0	0	0	0	0	0
896	XM_030622651.1	0	0	0	0	0	0	0	0	0	0	0	0	0	0	0	0	0	0	0	0	0	0	0	0	0	0	0
897	XM_030622652.1	0	0	0	0.322045	0	0	0	0	0.439992	0	0	0	0	0	0	0.411707	0	0.291699	0.336692	0	0	0	0	0	0	0	0
898	XM_030622653.1	0	0	0	0	0	0	0	0	0	0	0	0	0	0	0	0	0	0	0	0	0	0	0	0	0	0	0
899	XM_030622654.1	0	0	0	0	0	0	0	0	0	0	0	0	0	0	0	0	0	0	0	0	0	0	0	0	0	0	0
900	XM_030622655.1	0	0	0	0	0	0	0	0	0	0	0	0	0	0	0	0	0	0	0	0	0	0	0	0	0	0	0
901	XM_030622656.1	0	0.620597	0.124978	0	0	0	0	0	0	0	0	0	0	0	0	0	0	0	0	0	0	0	0	0	0	0	0.140861
902	XM_030622657.1	0	0	0	0	0	0	0	0	0	0	0	0	0	0	0	0	0	0	0	0	0	0	0	0	0	0	0
903	XM_030622658.1	0	0	0	0	0	0	0	0	0	0	0	0	0	0	0	0	0	0	0	0	0	0	0	0	0	0	0
904	XM_030622659.1	0.076492	0.210431	0.136365	0.052555	0.084996	0	0	0	0	0	0	0	0	0.076498	0.17163	0.035387	0.02219	0.070033	0.289552	0.407914	0.156598	0.023696	0	0.057909	0	0	0
905	XM_030622660.1	0.077177	0.130815	0.15448	1.31625	1.62098	1.07198	0	0.142006	0.057714	0.369435	0.370494	0.382587	0.080298	0.137643	0.368182	0.456091	0.62349	0.875062	1.42693	2.06748	1.59592	0.708568	0.251571	1.33205	0.166723	0.042641	0
906	XM_030622661.1	0	0	0	0	0	0	0	0	0	0	0	0	0	0	0	0	0	0	0.445154	0.163775	0	0	0	0	0	0	0
907	XM_030622662.1	0	0	0	0	0	0	0	0	0	0	0	0	0	0	0	0	0	0	0	0	0.059026	0	0	0	0	0	0
908	XM_030622663.1	0	0	0	0.150805	0.322152	0.192411	0	0	0	0.090409	0.060711	0	0	0	0	0.045427	0	0.075457	0.051121	0.269523	0.190343	0.031099	0.062895	0.08954	0	0	0
909	XM_030622664.1	0	0	0	0	0	0	0	0	0	0	0	0	0	0	0	0	0	0	0	0	0	0	0	0	0	0	0
910	XM_030622665.1	0	0	0	0	0	0	0	0	0	0	0	0	0	0	0	0	0	0	0	0.025945	0.024855	0	0	0	0	0	0
911	XM_030622666.1	0	0	0	0	0	0	0	0	0	0	0	0	0	0	0	0	0	0	0	0	0	0	0	0	0	0	0
912	XM_030622667.1	0	0	0	0	0	0	0	0	0	0	0	0.127752	0	0	0	0	0	0	0	0	0	0	0	0	0	0	0
913	XM_030622668.1	0	0	0	0	0	0	0	0	0	0	0	0	0	0	0	0	0	0	0	0	0	0	0	0	0	0	0
914	XM_030622669.1	0	0	0	0	0	0	0	0	0	0	0	0	0	0	0	0	0	0	0	0	0	0	0	0	0	0	0
915	XM_030622670.1	0	0	0.179865	0	0	0	0	0	0	0	0	0	0	0	0	0	0	0	0	0	0	0	0	0	0	0	0
916	XM_030622671.1	0	0	0	0	0	0	0	0	0	0.683691	0	0.398977	0.532326	1.45148	2.90298	0	0	0	0	0	0	0.35143	0.650597	0	0	0	0
917	XM_030622672.1	0	0	0	0	0	0	0	0	0	0	0	0.688612	0	0	0	1.44436	0	0.470043	0	0	0	0	0	0	0	0	0
918	XM_030622673.1	5.53205	7.67605	6.57159	18.1149	15.6071	18.6279	6.28694	6.76683	7.19674	11.9898	12.3241	9.36433	12.694	10.5937	14.0665	8.40865	8.34255	10.6501	10.6833	9.21309	12.9938	16.9506	16.8269	22.8436	16.0303	15.4846	17.7779
919	XM_030622674.1	23.9482	34.6684	24.0486	11.8568	16.394	17.7819	13.47	15.4822	18.4698	13.2439	11.1636	14.3936	13.931	9.63194	22.3188	17.0422	21.1219	29.2861	12.4817	16.3927	13.4878	21.5189	18.1147	22.5121	16.9713	21.2773	16.8432
920	XM_030622675.1	17.4916	2.70002	13.4889	12.7473	14.0639	8.3559	5.36092	7.57579	4.31881	6.64842	8.8066	4.66814	8.11901	9.07137	5.30411	7.94277	6.18461	8.62697	10.83	4.76522	6.49786	10.6125	12.7151	12.099	11.7042	8.40907	8.9426
921	XM_030622676.1	7.6698	10.4276	7.45254	6.22163	2.64342	3.17669	0	0.700597	0	0	0.746355	1.725	5.54688	3.29328	2.95072	3.91069	3.06126	5.05028	3.47611	1.31467	5.7982	2.07199	0	2.69212	4.70399	4.43966	15.6714
922	XM_030622677.1	10.0465	20.4479	14.6566	17.9063	14.3192	15.6367	6.78717	8.32713	8.35994	7.60914	7.90592	9.08558	10.6332	15.4566	15.1142	9.1518	9.84369	10.8767	9.93089	8.91279	14.0064	15.3855	13.6938	18.7646	11.8543	15.2304	15.7579
923	XM_030622678.1	217.79	445.008	334.949	380.697	278.312	363.044	195.372	213.106	175.262	280.872	327.363	276.582	333.36	385	368.703	271.886	266.277	251.941	241.972	188.992	181.206	443.39	439.986	505.425	245.29	271.502	266.295
924	XM_030622679.1	0.302	0.923341	1.26537	1.33117	1.72141	1.06333	0	0.357366	0.138958	0	0	0	4.04866	3.2958	3.11095	0	0	0.226741	0	0.515842	0	0.305099	0.189472	0	0.194412	0	0
925	XM_030622680.1	0	0.947394	0	0	0.698014	0	1.06333	0	0.758253	0.329721	0	0.228993	0	0	0	0	0.572037	0	0	0	0	0.28901	0	0	0.543018	0.287984	0.44096
926	XM_030622681.1	42.1001	46.9504	36.0196	20.3335	38.4466	22.5567	4.29668	2.33471	3.02742	3.25473	3.88782	3.15336	18.3179	27.2819	26.9033	11.0394	8.44161	14.1439	5.72896	4.9638	4.28658	7.31726	14.5899	11.002	2.0841	1.27958	2.13817
927	XM_030622682.1	0.504127	0.528689	1.495	0	0	0.70362	0.379231	0.875236	1.25013	1.10661	0.47523	0.441917	0.792025	0	0.540562	1.15297	0.552203	1.6158	6.52536	5.93757	10.4123	1.25516	0	1.54145	0.196794	0.205207	0.31426
928	XM_030622683.1	7.79464	3.63905	5.11622	10.2316	14.2553	12.7329	15.1293	7.18598	12.1122	7.33826	4.24662	2.15977	15.1884	16.7805	14.5444	26.7172	19.8339	31.8477	5.58799	8.30907	3.96936	2.06237	2.04991	3.27713	4.41651	1.63968	1.27318
929	XM_030622684.1	0.472819	0	0	0	0	0	0	0	0	0.199242	0	0	0	0	0	0	0	0.360229	0	0	0	0.169611	0	0.360834	0	0	0
930	XM_030622685.1	0.094341	0	0.251715	0.133259	0.080023	0.0781	0.107656	0.099678	0	1.71014	0.823243	0.997921	0.122165	0.18129	0.534303	0.172097	0.592527	0.949259	0	0.141645	0.063597	0.414856	0.86369	0.138822	2.03399	1.63697	1.6131
931	XM_030622686.1	29.7097	44.3576	33.4357	15.2908	20.3747	15.0119	6.78301	4.9409	6.21354	8.73541	7.57309	6.91186	9.17982	9.3629	9.29168	8.40795	10.0487	9.0824	13.1425	12.2467	15.0451	14.0859	16.3672	20.2529	12.4861	13.5556	13.2339
932	XM_030622687.1	0	0	0	0.430164	0	0.676946	0.847023	1.12372	0.450343	0.99646	1.25277	0	0.67516	0.753986	1.23608	0.743017	1.31308	1.34631	0.786264	0	0	0.951179	0.756434	1.06812	0	0.953025	0.628887
933	XM_030622688.1	0.82284	1.47025	1.1248	0.491166	0	0.291074	0	0	0.362255	0	0	0.131921	0	0	0	0.427472	0.067917	0.389383	0	0.172401	0.759608	0	0	0	0	0	0
934	XM_030622689.1	0	0	0	0	1.26857	0	0	0	0	0	0	0.71721	0	0	0	0	0	0	0	0.870765	0	0	0	0	0.391521	0	0
935	XM_030622690.1	41.3176	18.723	28.8991	38.0826	25.6498	55.2902	29.2946	27.7937	30.2599	83.7943	91.5517	51.4731	47.3905	52.3142	62.5694	73.1077	67.2603	63.0617	37.9364	35.8645	34.4808	27.8156	34.2556	27.298	19.9643	22.234	21.9639
936	XM_030622691.1	130.245	164.962	146.039	135.823	156.381	141.5	335.777	312.358	274.518	219.036	198.641	200.536	100.864	64.9795	70.2585	250.715	266.166	229.737	151.597	167.287	125.587	199.591	159.875	213.621	184.946	184.762	168.269
937	XM_030622692.1	2.49165	11.5746	3.25319	5.57009	5.35895	9.82165	5.11579	0.400797	5.55378	10.8001	7.56493	10.0014	1.79963	1.32651	0.490179	12.0487	12.6653	17.7811	4.78316	2.54478	2.95924	8.26586	2.66522	9.3532	7.30716	4.06697	5.15532
938	XM_030622693.1	18.8152	27.1084	24.2779	24.1268	27.2393	27.7705	17.0728	21.501	20.2258	35.7566	42.2769	33.1794	32.3365	31.061	26.3447	18.8965	19.7635	23.856	11.6218	9.01654	10.0827	16.2729	17.824	27.5115	16.4296	16.6741	19.7202
939	XM_030622694.1	0.430035	0	0	0	0	0	0	0	0.153237	0	0	0	0	0.180011	0	0	0	0	0	0	0	0	0	0	0	0	0
940	XM_030622695.1	0	0	0	0.16223	0.085506	0	0	0	0	0	0.068514	0.063707	0	0	0	0	0.136325	0	0.787203	0.258498	0.165832	0	0.145417	0.326879	0	0	0
941	XM_030622696.1	0	0	0	2.14423	3.58478	2.34449	0	3.12411	1.03362	2.93338	2.95345	3.78392	2.38429	1.93403	3.33839	0.627441	3.1414	5.42907	2.09955	1.79369	2.55798	3.29328	1.71936	4.06767	2.97456	2.29049	3.26087
942	XM_030622697.1	2.37379	3.65031	4.09633	0	0.495018	0	0.959799	0	0.645408	0	1.67953	0	0	0.450866	0	2.13637	0.281089	0.266786	0	0.783808	0	0	1.30406	0	0	0.129561	0
943	XM_030622698.1	0	0	0	0	0	0	0	0	0	0	0	0	0	0	0	0	0	0	0	0.096755	0	0	0	0	0	0	0
944	XM_030622699.1	4.2674	8.35817	7.69477	5.02961	7.43272	5.63333	4.40794	4.98234	4.50183	6.05546	6.92087	7.10279	3.95547	4.63851	3.47488	5.29473	7.45852	9.87433	6.30784	6.09125	8.42355	8.15118	6.63016	18.8556	5.9976	6.58647	6.99008
945	XM_030622700.1	0.30523	0	0.130783	0.50917	0.149431	0.08164	0.110118	0.278573	0.239179	0.76428	0.6037	1.1127	3.98409	2.84058	3.2123	0.333996	1.38008	1.22675	0	0.140261	0	0.634153	0.70077	0.623507	0.115514	0	0
946	XM_030622701.1	18.9668	13.8302	12.7985	2.61896	1.75237	2.55649	0	1.05366	3.19818	5.56887	3.59433	7.14832	22.0746	32.3622	27.3387	2.59221	4.64997	8.91888	3.81373	4.73221	8.15729	12.1502	13.0496	13.6129	1.58965	1.4182	1.23506
947	XM_030622702.1	43.3572	107.691	59.6383	3.47471	5.80272	1.56551	7.18825	9.70937	13.1193	2.86401	6.08657	3.40493	25.6556	37.8362	35.1471	2.17235	7.46531	15.4762	8.32986	10.4298	3.71211	16.911	21.2693	26.7021	1.20433	1.95452	2.16769
948	XM_030622703.1	3127.85	4994.07	3780.8	2078.29	2409.67	1868.7	2748.37	2424.62	2827.67	1120.56	904.571	887.488	1724.19	2459.72	2363.5	1495.42	1600.02	1996.27	1520.19	1531.04	1346.79	2297.67	2292.51	5958.37	2092.99	1617.56	1472.64
949	XM_030622704.1	389.596	284.398	353.334	591.283	522.654	520.078	385.282	215.967	357.653	173.278	156.617	133.174	371.325	709.148	635.917	285.114	337.095	404.302	238.681	215.341	250.436	412.833	358.431	395.737	596.303	492.682	500.891
950	XM_030622705.1	43.4108	40.8228	58.1514	53.7878	65.2381	71.0718	59.8321	68.5249	64.8958	113.978	113.604	103.81	71.3455	73.5184	68.938	72.4495	80.9781	85.7365	66.8738	70.0729	67.9476	58.3692	55.5106	90.4356	49.6661	48.9892	45.7424
951	XM_030622706.1	0	0	0	0	0	0	0	0.092649	0	0	0	0	0	0	0	0	0.047549	0.041008	0	0	0	0.056428	0.106639	0	0	0	0
952	XM_030622707.1	0	0	0	0	0	0	0	0	0	0	0	0	0	0	0	0	0	0	0	0	0	0.130182	0	0	0	0	0
953	XM_030622708.1	0.823228	3.23125	1.98746	21.6194	24.5096	18.7093	1.56242	1.17407	2.62233	2.78098	3.27597	2.40245	1.93099	2.98195	1.78464	7.18231	8.24271	11.8951	6.15918	6.47576	5.1588	22.7476	19.2612	28.6493	7.30746	8.19976	6.84854
954	XM_030622709.1	21.6687	19.2169	24.5762	11.3076	15.5556	17.2841	15.7815	24.1676	19.8557	14.2253	16.2703	10.548	17.4884	10.3309	15.6477	19.9161	15.6632	36.7868	18.3776	14.7984	18.5294	20.6078	23.205	18.199	15.8535	17.043	13.7643
955	XM_030622710.1	0	0	0	0	1.40401	0.758908	1.36059	0	2.22085	0	0	0	0	0	0	0	0.644387	0.144696	0	0.7581	0	1.56028	1.18783	0	0.555816	0	2.64056
956	XM_030622711.1	3.57409	1.69675	3.18151	8.29875	5.44124	3.54048	4.99078	0.863151	1.55721	0.803056	0	1.95464	7.49508	8.7127	3.47995	1.93445	5.86531	3.7917	4.2318	11.0179	4.27839	8.39641	5.49592	6.03783	9.85856	6.58899	5.95188
957	XM_030622712.1	19.1934	32.8501	27.3258	20.772	24.9243	19.76	7.32481	6.40934	7.25271	17.8181	22.1428	14.795	29.4798	28.2542	25.888	17.991	22.194	24.2741	13.8353	12.4743	14.7777	15.4864	13.4386	31.1648	7.60897	9.14265	9.02257
958	XM_030622713.1	207.87	228.518	217.873	282.748	277.045	347.329	93.479	91.3683	80.5347	375.228	379.392	349.831	428.067	374.096	400.08	395.066	391.062	366.205	502.266	489.549	411.316	317.316	248.973	359.246	214.465	191.862	185.294
959	XM_030622714.1	0	0	1.59114	0	1.39695	0	214.946	239.657	230.918	0.328436	0.225268	0	0	1.4871	1.00677	0	0	2.88728	0	0	0	10.2007	14.1538	18.4267	0	0	0
960	XM_030622715.1	0.35382	0	0	4.10813	2.31891	5.38222	1.09657	0.411974	0.806018	0	0	0.209504	24.3759	27.9342	38.1245	8.69388	12.6602	10.5452	3.91886	5.7289	1.58878	5.01109	4.13846	0	1.92596	1.24168	0.900713
961	XM_030622716.1	9.99809	9.11973	7.6622	5.80032	8.31695	6.99794	2.87636	3.45791	4.5828	8.21556	7.69112	6.08221	7.22728	6.66927	7.88768	4.49681	4.54452	5.95991	3.67346	3.65612	5.52978	4.85959	6.71648	8.13354	3.58687	4.37977	4.32079
962	XM_030622717.1	0.209566	0	0	0	0	0.63577	0	0	0	0.543023	0	0.709363	0	0.769415	0.288781	0	0	0	0.20751	0	0	0	0	0	0	0	0
963	XM_030622718.1	44.5211	31.4237	33.1768	21.9747	31.0449	25.0521	28.0734	30.1057	29.5662	24.4028	20.9822	19.5192	48.676	44.5462	42.4214	28.6449	27.7148	36.2426	17.8665	15.0607	15.3988	21.0546	29.1718	20.9058	15.8152	11.7516	12.0894
964	XM_030622719.1	4.52301	4.56538	5.97832	1.93668	5.99197	3.59124	1.63654	2.56125	3.72439	1.76156	1.0291	2.47083	5.03381	3.46673	4.76524	1.49486	3.74238	4.36276	2.49118	1.80731	1.95204	3.83346	7.76767	6.27462	1.37484	0.54333	0.213916
965	XM_030622720.1	12.4439	10.6687	14.4027	36.1655	48.4716	31.04	5.39137	5.60209	8.91001	5.57325	3.1949	5.08188	16.9174	30.4395	25.7207	7.76364	10.4926	18.8798	11.276	11.1813	17.9695	35.5224	34.9916	40.6178	12.1435	10.554	10.7596
966	XM_030622721.1	171.293	156.298	171.425	310.56	185.543	220.511	183.567	185.818	179.298	101.936	100.126	112.274	100.813	101.902	100.239	190.784	185.867	171.515	266.095	215.472	279.688	314.279	294.246	223.675	314.721	347.175	293.541
967	XM_030622722.1	245.42	253.172	283.714	108.972	167.635	126.819	161.959	162.884	144.166	162.431	183.66	114.752	132.349	147.606	132.107	133.032	155.742	172.571	187.938	189.286	170.116	154.123	144.074	195.589	138.82	132.627	116.072
968	XM_030622723.1	0.473289	0.704655	1.13854	1.98097	2.4867	1.862	0	0.710778	0.348325	6.49406	7.37527	6.04992	3.69807	6.36537	6.21001	2.52015	3.12259	3.1819	2.43423	2.75947	2.16942	0.348791	1.18237	1.39055	2.9367	2.08411	2.72313
969	XM_030622724.1	0	0	0	0	0	0	0	0	0	0	0	0	0	0	0	0	0	0	0	0	0	0	0	0	0	0	0
970	XM_030622725.1	42.5192	41.9219	36.9222	41.4005	52.6691	61.6992	41.6802	46.9976	46.1884	88.5783	102.035	67.2345	81.4451	95.5528	100.639	86.2079	77.3226	90.7846	38.6461	33.4975	30.7363	22.0921	32.6888	31.923	22.3951	18.9313	21.0085
971	XM_030622726.1	0	0	0.624201	1.06872	2.13067	1.52961	0.420185	0.341385	0.94617	3.04505	5.19854	2.44334	2.78056	6.07056	1.52715	5.71366	2.98899	3.36919	0.413759	1.17979	0.271535	2.10959	1.03784	0	0	0.863427	0
972	XM_030622727.1	4.43795	4.11294	2.96296	0.557917	0.52623	0.62867	0.124203	0.890645	1.85562	0.190948	0.12813	1.37752	2.13332	4.49318	4.50194	0.440954	0.396399	1.65141	0.536267	1.33768	5.19093	1.0841	5.67964	4.46031	0	0.203826	0
973	XM_030622728.1	0	0	0	0	0	0	0	0	0	0	0	0	0	0	0	0	0	0	0	0	0	0	0	0	0	0	0
974	XM_030622729.1	0.330294	0	0.25704	0	0.203629	0.308558	0	0	0	2.31636	1.45594	0.90573	0	1.40177	0	0	0	0	0.263364	0	0	0.226919	0	0	0	0	0
975	XM_030622730.1	0.153046	0.685501	0.343658	0	0.10456	0	0	0.131578	0	0	0.076835	0.265613	0.497247	0.345229	0.045697	0.035102	0.045017	0.219987	0.127945	0.032414	0.029971	0.108701	0.104137	0.162564	0	0	0
976	XM_030622731.1	52.4938	22.2653	43.7055	10.0883	7.62278	9.03424	57.1813	59.7367	57.1684	17.5213	21.5747	23.9395	67.557	62.8698	56.1763	51.4485	54.2529	48.1198	5.74387	3.03864	6.66981	16.6782	2.59006	0	7.97472	2.70955	4.00397
977	XM_030622732.1	1.44919	0	1.38336	30.7106	43.6014	54.0335	5.73011	7.89874	3.20061	14.9753	14.6382	21.926	5.4787	7.30642	17.268	25.2222	22.1155	20.4762	36.3848	32.396	38.5354	54.4175	22.5148	22.9406	47.245	41.6042	38.9388
978	XM_030622733.1	6.42949	35.3723	9.1191	30.6256	0	6.67762	2.43832	0	9.05255	12.9453	14.1986	7.81201	6.65335	4.25155	6.82398	0	7.55163	25.7587	0	13.3096	14.357	0	47.8215	29.9572	0	13.5986	15.466
979	XM_030622734.1	0	0	0	0	0	0	0	0	0	0	0	0	0	0	0	0	0	0	0	0	0	0	0	0	0	0	0
980	XM_030622735.1	0.088893	0.068861	0.041972	0	0	0	0	0.043301	0.173418	0	0.023925	0	0	0	0	0	0.111925	0.076736	0	0.029686	0	0.078094	0.049324	0	0	0	0
981	XM_030622736.1	1.56984	2.35768	1.45631	0.421317	0.97908	0.688658	0.124919	0.565399	0.272701	0.289467	0.258958	0.963625	1.42023	1.75327	0.464755	0.181701	1.59572	2.17062	0.764627	1.24637	2.21328	1.11084	2.21156	0.767124	0	0.067731	0
982	XM_030622737.1	0	0	1.42258	51.5976	37.2538	35.5313	0.734214	1.40845	0	2.42153	1.29828	3.40449	0	0	1.49354	40.9983	35.7753	61.4564	12.8742	8.40718	9.28514	9.19834	7.16583	8.87497	9.45791	13.1606	7.97039
983	XM_030622738.1	2.74511	4.47638	3.8263	1.68034	2.27869	2.02702	2.97356	1.67176	1.42141	3.63781	3.45307	2.64259	1.82139	2.25301	2.98915	2.56551	3.11542	5.95252	1.98653	1.52718	0.788306	2.31697	1.74581	4.14684	2.0673	2.01629	1.62206
984	XM_030622739.1	0	0	0.277664	0	0.255744	0.201824	0	0	0.124237	0.164626	0.38787	0	0	0.219374	0	0.517025	0.47985	1.28021	0.122842	0.564243	1.21832	0.345151	0	0	0	0	0
985	XM_030622740.1	11.3545	12.5116	10.7124	19.8565	20.7374	19.8698	28.9098	22.5221	25.9945	32.2348	32.5821	32.0255	24.6559	21.6045	23.7285	28.6514	27.8183	26.9383	18.8008	15.9399	15.3577	25.467	24.1124	31.8663	24.4927	20.5976	20.4095
986	XM_030622741.1	0	0.598418	0	0	0	0	0	0	0	0	0	0	0	0	0	0	0.185137	0	0	0	0	0	0	0	0	0	0
987	XM_030622742.1	5.86056	1.55094	5.14569	2.90013	6.35608	8.79108	9.03063	10.5248	9.87413	4.45532	8.21687	8.19454	9.02311	8.74245	5.20723	10.9203	10.2655	8.76437	3.58307	1.77222	7.15171	7.01311	8.63529	0	3.63553	6.71666	9.34207
988	XM_030622743.1	0	4.6048	2.71341	5.21483	0	0	0	1.19006	0	3.62687	1.85335	0	0	0	5.56257	0	1.22911	6.52226	5.48126	5.73239	0	3.21729	0	9.98185	4.4841	0	0
989	XM_030622744.1	0	1.19342	0.357492	0.734014	0.70184	0.295936	0.327819	0	0	0	0	0.1555	0	0.301186	0.310194	0	0	0.281375	0	0	0	0	0	0	0	0.350281	0.272628
990	XM_030622745.1	39.2762	26.6204	33.332	48.9663	33.1262	44.9702	46.1524	50.8203	41.4696	37.1298	44.3012	35.6555	65.0721	60.0012	65.1938	57.2865	61.6668	54.1113	48.9086	36.2771	43.4703	41.6975	41.9446	37.0744	37.2357	42.2935	43.1197
991	XM_030622746.1	123.131	189.786	215.101	169.739	195.673	138.347	70.3185	68.5237	76.0036	129.075	131.496	119.963	127.783	135.881	129.588	109.635	118.674	97.0392	176.142	146.306	157.714	153.199	168.352	364.148	175.194	166.597	157.248
992	XM_030622747.1	0	0	0	0	0	0	0	0	0	0	0	0	0	0	0	0	0	0	0	0	0	0	0	0	0	0	0
993	XM_030622748.1	21.9329	17.0664	22.3527	19.9165	15.4962	21.66	40.5904	40.8212	40.3753	29.2599	33.2635	29.8667	39.2483	42.4637	41.0927	31.6127	25.4774	24.267	27.5249	27.0069	23.9382	26.2843	22.106	16.6005	24.117	30.8318	35.3253
994	XM_030622749.1	110.166	63.435	99.1229	120.71	132.021	119.823	118.993	136.008	127.251	168.977	177.798	161.407	160.804	173.362	162.413	117.174	119.129	91.4472	159.06	150.792	149.075	92.3767	81.2527	70.673	74.5584	88.4823	73.1115
995	XM_030622750.1	8.37597	11.8488	13.0561	7.22187	7.76052	6.84917	4.86107	4.31518	3.5623	4.67483	5.7423	3.3407	6.56593	5.12737	6.75932	6.1683	4.97852	6.81271	5.53415	5.24574	6.59813	7.04366	7.09994	13.4789	5.04706	5.77335	3.32895
996	XM_030622751.1	2.14085	0	0	0	2.83946	0	0	0.898503	1.45555	0	0	2.0787	0.829645	1.07752	0	0	1.01209	5.7002	0.660206	2.37117	1.3153	0.440847	0	0	0.582286	0	2.178
997	XM_030622752.1	10.6612	5.14896	16.596	9.39989	8.20933	7.38318	7.17461	7.61539	7.71632	0.626239	1.74589	1.15714	7.727	7.50433	11.1033	11.7702	11.4191	14.3709	2.38888	2.06616	2.94053	11.3434	8.3864	11.0579	2.79456	1.66106	2.10729
998	XM_030622753.1	169.218	218.098	199.674	136.485	202.876	147.723	164.299	153.23	134.826	171.478	179.358	150.574	144.769	152.906	142.35	118.147	118.761	133.726	207.874	189.904	175.605	187.468	171.309	262.641	165.685	187.765	189.785
999	XM_030622754.1	1.94142	3.16528	1.9831	4.1209	5.20198	3.78561	1.18675	1.54453	1.33691	2.12764	1.08203	3.06063	3.51451	5.27867	2.92382	1.71439	2.69331	2.79579	1.77484	1.27881	1.7988	3.67716	3.68736	4.63096	0.805694	1.16647	0.911908
1000	XM_030622755.1	9.00274	14.3617	12.9123	6.13102	6.14859	7.44325	9.24888	11.7881	10.6795	9.75071	10.9323	10.1927	6.70816	7.76674	8.41055	10.6697	10.0882	9.42018	8.59608	8.37095	8.06901	7.19468	7.14452	14.1207	5.80556	5.01868	5.29526
1001	XM_030622756.1	59.4769	53.0339	52.118	77.1999	63.3507	63.2616	88.7676	87.9563	95.6915	30.1644	33.5721	32.0239	53.0639	44.7615	43.0202	60.7273	52.7834	57.4191	90.9906	94.9136	102.874	63.0474	72.9693	68.5725	43.443	53.1226	53.8946
1002	XM_030622757.1	4.85804	5.01626	5.74882	0.975127	0.732813	0.659972	1.38787	0.427186	1.09991	0.400478	1.26977	1.55212	2.31725	1.94026	1.93916	0.208418	1.23582	1.25895	0.968024	1.39666	0.902286	0.930415	1.06583	0.804038	0.194261	0.301724	0.155095
1003	XM_030622758.1	87.9741	87.2263	93.8347	35.3619	49.729	61.7513	0	0	0	149.361	156.376	112.181	51.8829	48.4222	64.7646	2.11069	0	0.483105	121.394	101.6	107.993	0.492771	5.07719	6.02316	24.4176	33.6698	46.0373
1004	XM_030622759.1	99.9863	145.398	115.346	86.7606	84.3251	60.6203	137.338	134.85	134.439	1.21389	0.702335	0	69.0367	81.5261	60.6202	153.345	160.679	191.444	0	1.30606	6.68979	133.31	130.473	221.497	66.3414	55.7872	55.8043
1005	XM_030622760.1	0	0	0	0.792105	0	3.39881	0	0.656608	0	0.621106	0	0	0	0	0.647163	1.98798	0.701434	1.28545	0	0.540747	0.51467	2.31573	0	0	0	0	0
1006	XM_030622761.1	0	15.3456	9.81753	0	0	9.5759	2.93549	5.77718	0	1.6263	3.29475	1.37319	0	0	5.5788	2.61698	8.72202	0	4.12093	5.86353	1.19308	0	0	12.8478	0	4.76301	0
1007	XM_030622762.1	9.71997	0	2.45415	9.46448	8.18028	0	5.48317	0	7.79557	0	0	3.03185	6.7848	4.35878	0	4.10078	0	13.4376	0	0	4.55759	9.52607	7.35479	0	4.16691	0	2.18426
1008	XM_030622763.1	2.94763	0	1.48063	0	3.59275	0	1.53153	1.85521	0.729991	3.06837	1.99872	0.541144	0.601122	0.888401	0	1.18714	3.92164	2.04332	1.98146	1.96848	3.39539	1.57685	1.66736	0	1.19801	0	3.38337
1009	XM_030622764.1	18.1068	8.12479	17.2051	19.3345	11.5705	10.4632	5.06885	6.85639	8.59256	5.90692	3.93559	6.9651	16.9921	94.5105	90.9233	10.2443	16.8922	17.6791	4.29462	4.62312	7.62731	16.1276	18.1269	5.83072	10.6468	16.3791	17.4026
1010	XM_030622765.1	95.2783	122.222	122.124	91.2711	75.6311	82.557	75.6435	76.5066	79.1612	66.8308	61.1186	49.4657	87.4267	78.3383	88.1555	60.3786	68.5187	75.4203	67.0294	65.8998	68.4224	86.4407	77.1957	94.2656	96.5459	109.586	95.177
1011	XM_030622766.1	1.24675	0	0	0	0	0	0	0	0	0	0.839606	1.13207	0	0.823749	3.59475	0	0.288719	2.36402	0	0	2.57738	0.776236	0.925079	0	0	0	0
1012	XM_030622767.1	0	2.22609	1.99288	0.936301	2.35759	1.57849	0.299271	0.067657	0.733524	0.546873	0	0	3.33046	2.48357	0	0.269093	0.842383	0	0.552687	0.232222	0.898753	0	0	2.71055	0.480315	0.199595	0.314466
1013	XM_030622768.1	8.7738	8.01812	12.5593	14.4677	21.3321	22.3827	18.9602	14.023	13.7407	13.1348	10.4626	10.6669	14.719	11.5158	14.7481	13.9382	17.7636	23.0099	9.5128	10.2366	13.5634	14.0766	13.4769	9.59601	12.0424	12.1302	12.6598
1014	XM_030622769.1	209.238	208.122	210.776	81.843	87.9682	75.7225	95.3797	92.269	97.9862	68.657	76.0847	75.6711	65.2401	54.2272	58.2677	81.7216	91.0959	115.032	80.0931	83.7952	86.6225	58.3103	66.9624	84.7628	51.2469	50.6478	50.6478
1015	XM_030622770.1	0.199641	1.29129	0.828877	0.971114	0.978217	0.847756	0.448491	0.316641	0.593048	0.819328	0.377137	0.986368	0.359619	1.02425	1.31275	0.752302	0.663019	1.64084	0.090102	0.35066	0	0.990865	1.50123	0.55851	0	0.393795	0.310475
1016	XM_030622771.1	8.54176	12.2997	10.4077	7.04621	4.88064	3.82692	17.4781	8.43747	9.45829	1.33555	1.40533	2.16485	1.41472	0.561847	1.29696	32.0543	43.8854	129.66	9.29082	7.82186	13.0837	8.0566	7.17397	1.96793	29.4356	19.1218	19.9411
1017	XM_030622772.1	110.189	66.9491	94.4616	229.744	135.904	185.793	74.4183	90.1437	90.9902	49.5585	39.9927	40.927	273.374	321.894	309.471	100.373	133.963	133.019	134.093	118.079	147.017	300.133	255.319	148.974	198.91	162.041	155.779
1018	XM_030622773.1	21.3874	19.7579	20.8627	19.8583	16.6188	19.5067	21.8922	21.1163	19.7695	20.8561	23.5182	16.7244	25.2429	24.7387	23.9058	29.3872	25.6927	31.8008	18.2839	19.6984	16.96	28.3561	29.5834	22.1186	27.1056	25.3232	24.3751
1019	XM_030622774.1	0	0	0	0	0	0	0	0	0	0	0	0	0	0	0	0	0	0	0	0	0	0	0	0	0	0	0
1020	XM_030622775.1	12.6419	6.24258	9.17176	2.94255	3.41217	3.59639	3.89338	4.80271	5.98098	5.10159	3.78759	4.71621	6.91884	8.43925	7.46667	4.00431	7.19571	7.12	4.13163	4.80597	5.70419	7.631	3.79685	3.82022	4.81345	6.07618	4.70883
1021	XM_030622776.1	0	0	0	0.422383	0.373782	0	0	0	0	0.21829	0	0.290854	0	0	0	0	0.127181	0.109196	0	0	0.187805	0.134649	0	0	0	0	0
1022	XM_030622777.1	0.949467	0	0.737529	1.50747	0.472721	0.869478	0.336845	0.330033	0.54434	1.42244	1.31608	0.888639	0.861406	1.09439	0.389635	2.03839	1.53455	2.98748	1.66573	0.230714	0	1.336	1.55533	0.832557	3.13642	2.88104	2.22882
1023	XM_030622778.1	0.418125	0	0	0	0	0	0	0	0	0	0	0	0	0	0.408492	0	0	0	0.305236	0	0.640296	0	0	0	0	0	0
1024	XM_030622779.1	91.7346	31.7721	45.5501	288.771	176.574	241.447	176.617	132.519	146.392	52.3286	47.582	62.1735	47.4072	53.1143	59.2783	194.89	163.216	155.81	73.4507	63.306	80.0097	92.78	96.928	47.2636	89.1225	81.9487	96.4423
1025	XM_030622780.1	0	0	0	1.32887	1.77385	0	0	0	0	0	0	0	0	0	0	0	0	0	0	0	0	0	0	0	0	0	0
1026	XM_030622781.1	0	0	0	0	0	0	0	0	0	0.171556	0	0	0	0	0	0	0	0	0	0.145199	0.145508	0.144801	0	0	0	0	0
1027	XM_030622782.1	2.07862	3.91346	5.06606	2.95958	5.12652	4.14803	3.52565	3.4646	2.83492	1.73046	2.28079	2.62497	6.69755	4.39991	4.80122	4.7653	5.35473	9.41171	3.60059	2.61533	4.3335	3.5224	3.21866	4.54765	5.08767	4.8837	3.34706
1028	XM_030622783.1	0	0	0	0	0	0.195749	0	0	0	0	0	0	0	0	0	0	0	0	0	0	0.136957	0	0	0	0	0	0
1029	XM_030622784.1	24.5614	21.4868	27.2785	54.6597	43.1328	49.3193	30.0698	27.6244	25.8473	26.2997	27.6942	22.4778	24.7332	18.8961	23.5709	41.0878	40.965	51.8955	30.1214	35.9896	39.8752	47.4877	49.6232	39.4427	27.795	27.8998	26.8435
1030	XM_030622785.1	990.052	1694.69	1319.82	689.526	816.149	667.022	463.819	393.437	476.165	159.071	129.915	156.516	834.525	1067.55	944.865	370.158	442.463	578.318	559.808	560.275	490.472	642.74	608.985	1809.14	618.253	415.647	353.312
1031	XM_030622786.1	58.6891	92.982	88.6204	70.3156	94.0919	69.8581	72.0369	85.7455	77.2174	76.1535	66.9404	90.9652	61.551	55.65	56.401	42.0167	50.7676	42.9751	97.1863	88.5102	90.0134	73.3958	57.4869	132.175	71.6362	72.9897	64.9984
1032	XM_030622787.1	7.67809	7.4435	7.77578	14.5732	11.5979	13.0166	13.1489	16.8137	13.6015	12.0336	12.6383	9.91378	12.8337	11.7112	12.6368	16.4406	14.5507	14.9814	12.5958	11.4236	11.1136	10.6684	9.1821	6.82545	10.416	11.743	12.0233
1033	XM_030622788.1	8.01429	6.3593	8.11842	12.4548	8.92112	11.7473	12.295	12.488	12.0464	8.71654	6.41249	7.37872	14.2386	15.9608	15.4843	8.29364	8.81598	16.2787	7.77582	10.638	8.03573	11.008	9.80275	11.9454	6.52058	5.80054	5.05538
1034	XM_030622789.1	0	0	0	0	0	0	0	0	0	0	0	0	0	0	0	0	0	0	0	0	0	0	0	0	0	0	0
1035	XM_030622790.1	10.5099	7.6991	9.16478	11.7813	12.5874	11.2934	7.2371	6.4321	7.51401	9.27886	8.65498	12.2626	15.8871	19.1713	15.4463	9.38176	9.94829	9.18177	15.3305	15.9986	17.6718	15.5074	18.715	10.1874	8.84312	8.93055	7.95761
1036	XM_030622791.1	255.286	167.716	192.788	208.916	168.544	234.281	393.377	362.622	353.23	179.005	226.838	140.004	176.338	229.701	223.768	365.646	384.173	461.826	260.394	262.838	304.796	177.728	194.875	142.048	155.992	168.024	181.758
1037	XM_030622792.1	0	0	0	0	0	0	0	0	0	0	0	0	0	0	0	0	0.26832	0.246316	0	0	0	0	0	0	0	0	0
1038	XM_030622793.1	1.03134	0.704815	1.04776	0	0	0	0	0	0	0	0	0	0.663722	0.580332	0.502011	0.084351	0	0	0	0.237833	0	0.400373	0	0	0	0	0
1039	XM_030622794.1	0	0	0	0.132864	0.070569	0.096491	0	0.158512	0.349266	0.279786	0.107923	0.205177	0	0	0	0	0	0.241583	0.221815	0	0.19601	0	0.319724	0.464676	0	0.093772	0
1040	XM_030622795.1	35.7971	20.8918	28.4012	46.07	42.1383	40.8286	36.9161	49.9631	49.4482	85.8009	74.1371	108.704	79.7171	70.1282	63.6806	60.5255	41.3459	26.6978	52.1559	54.9607	52.3765	37.1098	36.5662	22.8596	36.081	34.7612	38.223
1041	XM_030622796.1	111.82	171.876	181.717	94.7167	155.631	106.047	103.049	106.494	105.835	153.163	165.223	136.62	79.1102	66.8181	79.1608	103.374	110.236	89.7415	127.597	135.968	132.079	104.689	96.5777	191.496	80.7078	86.6008	87.2877
1042	XM_030622797.1	0.917301	0.660087	1.73502	0.146047	0.740745	0.097729	0	0	0	1.13708	0.852684	0.892408	0.914908	2.093	2.01635	1.08092	1.36946	2.38056	0	0	0	0.828474	0.654359	0.881382	0.262406	0.4063	0.104742
1043	XM_030622798.1	1.52859	2.95716	1.65226	0.560129	0.662548	0.184091	0.368699	0.11195	0.267416	0.722133	0.980155	0.952295	0.888549	0.74167	0.602504	1.42554	1.16445	2.46026	0.31092	0	0.22128	0.133277	0.124934	1.01526	0	0	0
1044	XM_030622799.1	82.3401	73.4741	78.0007	80.2595	87.4216	82.2852	73.3824	73.9563	71.7613	130.993	138.371	125.028	82.7779	96.2656	111.524	82.5652	77.8456	70.001	80.6916	85.7565	78.5177	57.5114	58.4804	52.9671	49.6171	48.7994	55.7197
1045	XM_030622800.1	11.9398	12.4819	10.9347	8.32591	13.4364	13.4482	4.03453	2.771	6.93297	23.4453	26.012	14.5673	14.0532	14.6188	18.424	15.0936	9.50599	11.5215	6.34823	7.1606	4.85564	13.8006	9.23492	29.4445	7.6314	6.65826	5.84543
1046	XM_030622801.1	0	0	0	1.756	2.44778	0.830047	0	0.905542	0	0	3.34814	2.46858	0	0.417912	0	0.52519	0.64374	0	2.22199	0	0	0.309445	2.30785	0	0	0	0.769167
1047	XM_030622802.1	109.72	35.5142	100.284	171.734	168.893	140.018	168.685	179.205	168.314	124.582	153.138	160.914	142.192	180.346	155.024	142.905	144.317	107.937	128.145	100.848	121.639	137.231	153.337	105.871	114.974	110.127	114.898
1048	XM_030622803.1	18.3678	66.6068	12.4459	42.4558	12.5137	33.255	0	13.4719	17.7518	30.4431	32.2053	55.1741	41.5482	23.958	21.6723	40.224	41.8963	39.6949	7.75442	23.0834	10.0812	45.7284	28.6079	0	22.904	38.9342	20.467
1049	XM_030622804.1	17.2013	21.6695	18.4621	11.216	15.1923	13.1489	18.3348	30.206	28.5383	27.9513	33.7639	17.3304	45.3171	48.4724	46.4323	37.1065	46.0834	39.827	16.3066	20.2926	15.2396	11.3652	14.6414	21.6833	4.03711	2.2171	2.93245
1050	XM_030622805.1	29.8594	23.1205	26.6893	28.6724	33.706	32.1604	31.7922	22.4799	25.5157	41.4235	42.0894	35.4897	40.2374	45.1624	43.8536	45.5692	42.2024	40.9485	38.0084	33.609	27.5533	63.3945	59.5884	72.4579	43.0183	42.1872	39.965
1051	XM_030622806.1	0.631526	0	0	0	0.482917	0	0	0	0	0	0	0.315489	0	0	0	0.705113	0	0.834251	0	0	0	0.30352	0	0	1.66931	0	1.28546
1052	XM_030622807.1	120.675	104.359	104.865	132.999	92.1992	131.948	172.887	166.927	170.047	76.5804	76.77	76.2697	125.315	134.645	122.713	148.918	164.439	167.145	97.5544	92.269	110.438	122.759	143.057	88.2258	99.1028	123.859	116.605
1053	XM_030622808.1	1.76401	2.35304	5.39432	3.84715	4.45067	4.34409	1.81679	3.69932	3.33413	2.4621	1.66994	1.06427	7.89891	10.2059	10.8322	0.455599	2.16125	17.8799	1.69276	2.04642	3.73339	8.53442	11.7817	9.67306	2.11399	2.68168	1.87092
1054	XM_030622809.1	0	3.39012	1.89661	5.0415	7.11993	7.85447	0	2.16181	1.78534	6.10947	4.84208	3.68058	2.1769	0	2.02504	4.24853	4.67498	8.82895	5.57515	4.05203	4.15543	6.93317	7.87918	9.80786	3.20437	4.59401	5.015
1055	XM_030622810.1	0	0	0	0.340582	0	0	0	0	0.291243	0	0.260504	1.29479	0	0	0.452649	0	0	0.157727	0	0	0	0	0	0	0	0	0
1056	XM_030622811.1	0.612345	0	0	0	0.32878	0	3.02515	0	0	0	0	0	0.513897	1.88099	0	0	0.223911	0	0	0	0.289371	0	0	0	0	0	0
1057	XM_030622812.1	0.812983	3.74012	3.15386	0.76076	1.83856	0.228068	0	0.242932	0	0	0.698604	0.309911	3.14668	0.287162	3.3969	1.57387	0.66904	0.115485	0	0.455819	1.68062	0.151947	0	0.677012	1.74591	0	0.618877
1058	XM_030622813.1	31.2772	54.9068	37.8778	55.9375	55.4847	51.9357	42.5845	36.3726	36.6936	35.7996	34.9823	27.7027	31.9969	26.3842	32.8147	38.5881	42.3584	55.3677	37.4585	40.1693	36.5031	44.3497	38.757	69.8837	44.2432	46.2491	46.1496
1059	XM_030622814.1	0	0	0	0	0	0	0	0	0	0	0	0	0	0.531558	0	0	0	0.812454	0	0	0	0	0	0	0	0	0
1060	XM_030622815.1	0.449337	0.599325	0.202489	0	0.082136	0	0.300286	0.27818	0.553315	0.627462	0.062621	0.347514	0.630151	0	0.573252	0.113643	0.072472	0	0	0.456722	0.075041	0.414272	0.154194	0.673786	0.156283	0.081709	0
1061	XM_030622816.1	0.15193	9.9307	2.80909	0	0.244762	0.394453	0.185068	0.512342	0.807954	0	0.258539	0.436032	0.533328	0.126499	0.313523	0.136789	0.436031	0.648526	0.384719	0.423801	0.540747	0.160084	0.051299	0	0.24897	0	0.470119
1062	XM_030622817.1	0	0	0	0	0	0	0	0	0	0	0	0	0	0	0	0	0	0	0	0	0	0	0	0	0	0	0
1063	XM_030622818.1	0	0	0	0.158055	0	0	0	0	0	0	0	0	0	0	0	0	0	0	0	0	0	0	0	0	0	0.49406	0
1064	XM_030622819.1	0	0	0	0	0	0	0.576398	0	0	0.1911	0	0	0	0	0	0	0	0	0	0	0	0	0	0	0	0	0
1065	XM_030622820.1	171.396	198.351	199.405	162.355	251.516	176.541	35.5494	39.1153	44.1768	122.377	110.83	85.3399	193.256	278.848	275.237	67.6968	119.528	153.464	339.368	317.909	340.832	170.838	149.17	197.418	150.062	133.822	136.511
1066	XM_030622821.1	81.1004	55.4128	80.9623	134.417	119.537	132.362	71.8454	73.9242	70.9852	149.348	171.722	136.959	106.898	101.555	100.344	103.717	97.5458	89.2004	93.678	89.7158	84.9385	111.424	98.1623	84.4077	94.6091	102.043	97.1104
1067	XM_030622822.1	11.5416	20.3329	20.7251	14.1124	8.78024	11.4043	21.049	11.6997	10.5222	12.3339	9.99199	10.7283	19.1796	16.857	14.184	18.0509	9.53294	12.1183	11.9753	7.70093	10.8309	10.7781	13.7074	18.063	12.8894	9.98393	14.6019
1068	XM_030622823.1	10.4757	24.9312	12.0303	9.25253	13.7348	10.3198	9.53707	10.6359	13.9874	12.3019	8.99582	12.8812	7.29663	6.84596	4.34952	9.05698	19.0293	23.6227	9.42545	13.5419	11.3263	11.5133	17.6999	26.4755	11.2277	9.15307	4.58313
1069	XM_030622824.1	2.36267	5.07397	10.2007	1.80737	0.928647	5.34561	5.34504	13.8226	14.8131	3.15347	6.00933	2.2468	14.2536	11.7379	23.7728	3.30163	7.91233	11.4816	5.71556	5.23539	7.95072	7.14199	1.18246	2.46312	5.06411	3.45213	5.99909
1070	XM_030622825.1	6.70391	1.40522	1.80139	0	3.11178	0.705661	4.30661	2.22159	0.552614	1.04338	1.07746	0.357073	0.713447	2.81817	2.3403	2.28931	1.82652	5.64139	1.84688	3.93587	2.17447	1.6056	1.12714	6.4252	0	4.51851	3.07254
1071	XM_030622826.1	0	0	0	0	0	0	0	0	0	0	0	0	0	0.084705	0	0	0	0	0.402109	0	0.333847	0.693125	0	0	0	0	0
1072	XM_030622827.1	0.530155	0.164243	0.408682	0.131935	0.318751	0.182334	0	0.211081	0.084954	0.086815	0	0.109033	1.55616	0	0.217482	0	0.165201	0.095213	0	0	0.287069	0	0.120201	0	0.120459	0.062028	0.095994
1073	XM_030622828.1	9.95199	10.1954	11.9458	46.8374	46.428	52.8458	19.4639	20.4419	12.8224	12.6293	11.8677	10.5601	15.2812	8.67189	10.862	30.9235	30.5401	30.819	20.2455	18.9762	12.9117	59.0253	45.8696	54.2255	27.4841	23.6903	22.6953
1074	XM_030622829.1	12.8051	11.991	10.2462	21.7292	11.8444	14.7758	13.2076	14.9926	12.962	13.8987	16.3045	14.8443	17.8066	22.1855	19.7857	14.6541	16.7771	17.4957	10.3013	9.9667	9.03793	12.4155	12.1832	28.1195	12.4848	15.7681	14.9483
1075	XM_030622830.1	0	0	0	0	0	0	0	0	0	0	0	0	0	0	0	0	0	0	0	0	0	0	0	0	0	0	0
1076	XM_030622831.1	842.167	556.68	980.485	0	0.488927	0.478661	0	0	0	0	0	0	13.9224	7.95396	7.50963	31.4642	29.892	34.346	8.16681	6.1262	13.5888	0.383077	4.42487	0	0	0	0
1077	XM_030622832.1	3.67385	226.449	14.0982	31.1588	28.6731	23.8086	0.419877	0.192753	0	3.63881	2.90774	5.40459	0	0	0	0	0	0	8.24743	6.14677	5.17301	12.7879	9.49086	9.6662	1.05831	1.15037	0.6993
1078	XM_030622833.1	0	0.200741	0.810336	0	0	0	0	0	0	0	0	0	0	0	0	0	0	0	0	0	0.113327	0	0	0	0	0	0
1079	XM_030622834.1	103.358	82.1379	123.38	1125.06	1194.68	1090.75	271.977	332.045	297.715	473.468	409.66	582.619	157.669	66.8987	78.1465	192.624	195.971	200.992	373.693	370.868	330.097	1221.02	919.37	974.207	1051.29	1180.88	1013.48
1080	XM_030622835.1	2.63332	7.90741	5.15706	2.0614	2.18953	1.5651	2.15751	2.74957	2.79668	3.00092	2.24893	1.57395	1.12841	1.41205	0.515816	3.26643	3.91995	6.2353	1.34851	2.46368	1.27521	1.71442	1.54883	2.42819	1.53963	0.728192	0.669872
1081	XM_030622836.1	0	0	0	0.187437	0	0.495249	0	0	0.119134	0.518568	1.04928	1.04675	0	1.26961	1.22359	1.59253	0.867933	1.32504	0	0	0	0	0.501776	0.748939	0	0	0
1082	XM_030622837.1	0	0	0	0	0.362969	0	0.326751	0.299193	0	0	0	0	0.845517	0	0	0	0	0	0.145334	0.111472	0.102769	0	0	0	0	0	0
1083	XM_030622838.1	0	0	0	0	0	0	0	0	0	0	0	0	0	0	0.303349	0	0	0	0	0	0	0	0	0	0	0	0
1084	XM_030622839.1	0.154826	0	0	0.183247	0	0.260011	0	0	0	0	0.083222	0	0	0	0	0	0.076476	0	0	0.203892	0	0	0.171673	0	0	0.084878	0
1085	XM_030622840.1	0	0	0	0	0	0	0	0	0	0	0	0	0	0	0	0	0	0	0	0	0	0	0	0	0	0	0
1086	XM_030622841.1	5.1224	9.5385	6.00847	0.433776	0.954588	0.488837	0.812041	0	0	0	0	0	5.33598	1.61027	1.07377	0.61511	0.204663	0.154178	1.07318	4.43939	2.56357	0.210568	0.366211	0	0	0	0
1087	XM_030622842.1	2.84667	1.94768	3.0876	0.250999	1.12515	0.329231	0	0.400907	0.643347	0.488673	0.218987	0.63258	2.72901	2.13619	1.66324	0.162813	0.1029	0.445106	0.185758	0.558491	0.539459	0.610297	0	0.786445	0	0	0.189748
1088	XM_030622843.1	0	0	0	0	0	0	0	0	0	0	0	0	0	0	0	0	0	0	0	0	0	0	0	0	0	0	0
1089	XM_030622844.1	1.81287	4.62972	2.86616	0.591074	1.32334	0.208819	0.761106	2.12583	1.33814	1.41786	0.413634	2.02457	2.92522	4.05714	3.40233	0.953097	5.85358	10.7626	0.691941	0.171437	1.12041	2.33497	0.271488	0.854637	0.270259	0.275331	0
1090	XM_030622845.1	7.40135	7.21947	11.3448	9.88056	7.24837	8.9085	15.7258	13.1219	12.935	16.286	16.6204	12.758	11.0743	15.0232	12.1999	6.53885	7.40483	5.21026	14.6487	14.5692	16.7157	16.2373	14.7048	13.8964	13.0823	13.7148	11.0378
1091	XM_030622846.1	0	0	0	0	0	0	0	0	0	0	0	0	0	0	0	0	0	0	0	0	0	0	0	0	0	0	0
1092	XM_030622847.1	0.373597	0.193864	0.330057	0.872232	0.94246	1.30565	0.804407	1.75613	1.54356	1.89398	2.27691	4.55745	4.51444	4.02203	4.60617	3.47586	2.81649	4.47138	0.614086	0.57418	0.292713	0.692669	0.711104	0.573478	0	0.054721	0.042536
1093	XM_030622848.1	18.6456	16.3382	27.405	19.4341	20.7771	24.1044	11.9834	14.0745	10.0126	31.8543	29.4617	34.0582	19.3942	21.1052	23.0086	17.1821	17.3943	13.4336	22.2491	21.2389	18.5514	25.0056	26.4044	32.6995	36.1191	40.4022	36.9447
1094	XM_030622849.1	10.0687	14.9282	7.95837	2.92466	5.1389	3.67176	0	0	0	3.71413	3.40358	3.00965	5.03946	8.7148	5.73785	0	0	0	1.57453	2.31398	4.13694	0	0	0.960208	1.5469	2.47226	1.86638
1095	XM_030622850.1	20.6371	4.81305	11.592	8.44273	18.096	16.3019	0	4.32075	1.75116	2.2711	1.72749	0	0	2.14799	7.61839	0	1.48725	19.4403	0.705333	2.14749	8.20045	15.0666	11.2138	19.2346	27.5317	19.6326	15.0892
1096	XM_030622851.1	4.31204	0	3.15942	9.60878	4.8004	3.57561	0	0	0	1.68473	0	2.5087	1.17696	0	3.92395	1.0693	0.447414	0.645515	5.60886	0.53578	2.89331	11.0968	5.05886	0	15.2232	19.5453	12.8155
1097	XM_030622852.1	12.0428	18.739	10.3477	25.8757	9.86985	28.5033	2.49557	1.16695	3.90902	1.25797	3.2109	1.62859	14.4587	13.0409	6.33317	5.06744	3.88663	11.3817	6.38442	7.99021	3.45443	13.1664	12.0094	0	18.6244	8.93043	16.2591
1098	XM_030622853.1	1.47738	0	0	0.881911	2.09432	0	0	0	0	0	0.29776	0	0	0.902351	0	0	0	0	0	0	0	0	3.01296	0	0.54691	0.344747	1.63506
1099	XM_030622854.1	602.349	566.893	492.068	604.927	422.185	442.413	419.108	450.634	438.367	338.353	346.937	376.251	514.271	525.328	522.72	409.494	377.87	338.06	578.562	480.567	597.028	445.632	481.607	445.633	331.934	314.296	358.126
1100	XM_030622855.1	7.02754	7.85429	8.82681	6.00545	7.21234	4.21618	2.90229	2.50588	2.75392	3.98926	5.29449	4.19212	4.69356	2.78107	4.91364	6.74147	4.97327	8.74488	2.94371	5.10278	3.96926	3.89559	2.76014	7.19323	1.91557	2.60628	1.83873
1101	XM_030622856.1	4.25528	6.25533	6.33785	6.61695	4.19461	4.02254	8.31687	5.67698	5.25148	2.52693	3.37556	5.04582	2.9562	4.26661	2.95787	5.23384	6.61736	5.88817	4.73655	4.04708	2.26682	3.21394	6.89989	3.65734	4.85363	4.29827	3.35446
1102	XM_030622857.1	0.961396	0	0.476766	0.558787	1.07805	0.78374	0	0.442097	0	1.56601	0.263397	1.67728	0	0	0	0.722914	0.938689	0.602846	0	0	0	0.840742	0	1.52377	0	0	0.813583
1103	XM_030622858.1	0	0.672919	0	0	0	0	0	0	0	0	0	0.243411	0	0	0.480083	0.388912	0	0.411952	0.428049	0	0	0	0	0	0	0	0
1104	XM_030622859.1	0	0.712155	0	0	0	0	0	0.577676	0.918117	0	0.35516	0.982905	0	0.535882	0	0	0.308233	0.250602	0	0	0	0.344696	0.627992	0	0.650075	0	0
1105	XM_030622860.1	0	0	0	0	0	0	0	0	0	0.59183	0	0.75143	0	0	0	0	0	0	0	0	0	0	0	0	0	0	0
1106	XM_030622861.1	0.57484	1.5267	0.551797	0.750661	1.30193	0	0	0.601646	0	3.40545	2.69215	2.43904	0	5.43197	1.2264	0.50456	0.632096	1.78578	0	0.804249	1.17215	0	1.93594	0.874709	1.32499	0	0.526985
1107	XM_030622862.1	0	0	0	0	0	0.685523	0	0	0	0	0	0	0	0	0	0	0	0.670624	0	0	0.539246	0	0	0	0	0	0
1108	XM_030622863.1	1.40239	1.73329	1.13641	0.470469	1.20463	0.668198	0.415082	0.820834	0.48821	0.924988	0.803618	0.549555	0.574735	0.695246	0.646095	0.852128	0.910203	0.79733	1.15625	0.736004	0.409098	0.288117	0.466248	0.725663	0.353739	0.113804	0.465651
1109	XM_030622864.1	0.418247	0	0	0.25528	0.25967	0.516263	0	0.31016	0.349143	0.207503	0.342676	0.449656	2.45327	2.02576	1.67406	0	2.92242	1.13758	0.114897	0.089457	0	0.278243	0.535845	0	0.131088	0.064033	0.100261
1110	XM_030622865.1	0	0	0	0	0	0	0	0	0	0	0	0	0	0	0	0	0	0	0	0	0	0	0	0	0	0	0
1111	XM_030622866.1	30.5979	25.7435	39.15	39.5938	31.8032	31.0625	38.8321	37.4574	41.5713	32.2918	31.7093	30.2111	32.735	29.6588	32.8166	47.0998	47.8378	49.4793	27.6594	23.0381	26.5654	43.018	50.7844	41.3211	30.5136	40.4514	33.7956
1112	XM_030622867.1	30.7549	19.8671	25.9103	38.9952	29.8833	40.0013	39.2622	34.3843	38.2151	22.8791	21.3491	21.7894	42.0702	38.9517	43.0056	32.0882	43	59.4652	38.7964	35.9196	50.0038	41.4301	32.4521	11.0214	52.2775	60.6628	64.3638
1113	XM_030622868.1	1.14684	2.57757	1.68837	0	0.194761	0.370566	0	0	0	0	0	0.274287	0	0.215367	1.31054	0.288093	0.303106	1.20271	0.477107	0	0	0.748061	2.15887	1.53707	0	0	0
1114	XM_030622869.1	0	0	0	0.436635	0.483686	0	0.250727	0.232455	0.459783	0.257096	0.058499	0	0.130296	0	0	0	0	0	0	0.142679	0.553518	0	0	0	0.385144	0.203205	0
1115	XM_030622870.1	0	0	0	0	0	0	0	0	0	0	0	0	0	0	0	0	0	0	0	0	0	0	0	0	0	0	0
1116	XM_030622871.1	0	0	0	0	0	0	0	0	0	0	0.072802	0	0	0	0	0	0	0	0	0	0	0	0	0	0	0	0
1117	XM_030622872.1	0	0.105189	0.062816	0	0	0	0	0	0	0	0	0	0	0	0.134519	0	0	0	0.060344	0	0	0	0	0	0	0	0
1118	XM_030622873.1	0	0	0	0	0	0	0	0	0	0	0	0	0	0	0	0	0.03298	0.053614	0	0	0	0.072596	0	0	0	0	0
1119	XM_030622874.1	0	0	0	0	0	0	0	0	0	0	0	0	0	0	0	0	0	0	0	0	0	0	0	0	0	0	0
1120	XM_030622875.1	0	0	0	0	0	0	0	0	0	0	0	0	0	0	0	0	0	0	0	0	0	0	0	0	0	0	0
1121	XM_030622876.1	0.070484	0	0	0	0.051945	0	0.073785	0	0	0	0	0.108485	0.153545	0.064005	0	0	0	0	0	0	0	0	0	0	0	0	0
1122	XM_030622877.1	0.241218	4.23421	0.801824	0	0.496054	0.295809	0	0.110627	0.179796	0.366726	0.304349	0.343801	0.126081	0.217484	0	0.264447	0.283719	0.252889	0.303878	0.076746	0	0.339071	0	0	0	0.321855	0.399759
1123	XM_030622878.1	10.718	10.897	12.1106	16.6655	28.0546	22.8617	4.13079	8.04354	6.27656	13.8368	16.643	12.1136	21.5982	24.3633	23.2593	14.4523	13.818	16.1081	8.64367	9.00437	7.73633	6.17081	8.50705	16.0773	8.74467	4.59671	6.09767
1124	XM_030622879.1	17.4542	32.7059	15.1218	15.5955	18.8176	15.4502	6.92933	7.19053	10.0191	5.01087	4.6205	4.91277	17.4729	21.7297	20.2566	10.7113	9.45989	11.2244	7.75246	6.94172	9.54952	17.2997	17.7719	22.3348	5.32765	4.66767	4.3774
1125	XM_030622880.1	10.4302	13.5776	10.9375	13.4117	29.1052	24.9868	36.4983	46.1954	44.0895	21.9581	19.1722	18.3407	61.7424	89.2133	76.1148	50.1401	48.7233	43.4294	88.1383	81.1954	64.1681	20.2745	22.9865	24.3558	19.6492	21.8057	20.6168
1126	XM_030622881.1	1.71397	1.93835	2.17518	3.26779	7.5153	4.10617	0.209285	0.290198	0.457904	1.26326	1.07582	2.39109	2.51301	2.52656	2.47467	0.397589	0.811336	2.06562	1.76244	1.54031	1.38476	2.95698	1.47802	2.64344	0.759463	0.570394	0.876081
1127	XM_030622882.1	12.5473	13.9451	10.7	2.73295	3.28742	1.79233	1.73321	3.17034	3.04399	1.55922	1.91037	3.92856	1.92056	1.75845	1.91217	3.48656	5.05125	6.4965	5.86555	6.47097	6.09547	2.40307	2.63441	7.50941	2.49403	3.0977	3.75283
1128	XM_030622883.1	683.313	253.471	375.087	875.075	540.79	700.166	532.04	623.616	574.067	862.202	855.967	985.538	910.49	997.102	908.726	794.693	728.465	561.133	910.891	769.951	1061.28	864.786	810.32	335.185	706.148	754.074	762.989
1129	XM_030622884.1	0	2.68834	1.07721	0	0	0	0	0	0.407371	0	0	0.159746	0	0.704939	0	0	0.202914	0.298166	0	0	0.298879	0	0.431532	0	0	0	0
1130	XM_030622885.1	4.23876	0	3.72993	2.88164	3.30927	2.58591	4.64893	4.06693	3.10725	4.19001	6.55211	4.50791	9.48611	7.39375	9.26037	10.1482	9.56029	12.4047	3.81525	5.45746	4.08791	3.2652	3.44129	4.58283	3.35575	2.71199	3.08602
1131	XM_030622886.1	0	3.15479	0	0	0	0	0	0	0	0	0	0	0	0	0	0	0	2.1631	0.427994	0.349174	0	0	0	0	0	0	0
1132	XM_030622887.1	0	0.349557	0	0	0	0	0	0	0	0	0	0	0	0	0	0	0	0	0	0	0	0	0	0	0	0	0
1133	XM_030622888.1	0	0	0	0	0	0	0	0	0	0	0	0	0	0	0	0	0	0	0	0	0	0	0	0	0	0	0
1134	XM_030622889.1	5.14934	9.41009	13.2638	7.57596	8.41708	8.37468	16.3096	14.5057	13.9559	13.7889	17.3908	12.5325	15.0984	16.8749	14.561	18.2401	20.0674	25.947	9.21096	10.7715	10.164	4.00844	5.0025	7.98096	4.16918	3.47827	5.31382
1135	XM_030622890.1	2.80072	2.99808	3.81944	6.38224	5.5806	5.44312	2.38316	2.4099	2.41136	4.59503	4.72487	4.22861	4.25331	4.28489	3.38117	4.61649	3.86169	6.22299	2.87837	3.13889	2.97826	2.31015	1.64235	2.05172	2.20219	2.3501	3.42409
1136	XM_030622891.1	356.255	171.587	241.017	404.146	303.532	407.587	187.618	233.191	234.062	158.739	147.45	154.17	300.905	329.696	264.664	376.99	380.817	287.903	336.412	302.028	318.862	390.113	377.221	204.639	330.079	359.122	379.378
1137	XM_030622892.1	2.17324	0.5189	1.75691	0	0	0	0	0	0	0.849453	0	0.665295	0	0	0	0	0	0	0	2.48751	1.8016	0	0	0	0	0	0
1138	XM_030622893.1	1.93136	3.46089	1.50784	2.22192	2.5606	1.54223	0.608673	0.90139	0.896337	0	0.98375	0.471645	2.24848	1.72381	1.98817	0.428561	1.13814	1.66289	1.77786	0	0	0.812042	1.24019	1.02231	0.053647	0.067248	0.130758
1139	XM_030622894.1	4.41635	4.96	3.59961	2.97988	7.56731	5.67797	3.98631	7.37785	7.06007	8.60371	6.68225	24.14	12.4414	10.6953	10.3478	12.2856	13.2811	18.2371	4.16504	5.00257	5.29272	3.38887	6.73064	9.82857	0.587456	0.675004	0.452205
1140	XM_030622895.1	144.175	93.936	69.1797	229.358	173.418	235.606	50.5697	42.7002	65.2339	20.6283	16.6983	22.5728	132.639	130.547	110.561	21.7988	37.8628	101.896	205.874	180.842	220.78	102.341	103.379	96.1308	122.928	110.645	116.349
1141	XM_030622896.1	0.331147	0.24366	0.159908	0.249976	0.385885	0.637199	0	0.199992	0.158822	0.578199	0.991504	0.452029	1.51928	1.36534	1.8776	0	0.1052	0	0.95325	0.291219	0.767187	0.119075	0	0	0	0	0
1142	XM_030622897.1	3.31325	3.54311	3.6962	0.081759	0.429481	0.135167	0.110685	0.068171	0.035848	5.83654	5.11739	7.14774	0.407108	0.405567	0.631873	0.086217	0.090384	0.24362	0.636013	1.19499	1.57006	0.096885	0	0.139417	0.101871	0	0.035855
1143	XM_030622898.1	1.34054	2.26736	2.49421	2.90976	3.05618	3.69017	1.1144	1.8942	1.72198	2.12552	2.48108	1.42202	2.22704	2.52677	1.41055	1.73227	2.65186	3.47761	2.12668	2.82377	2.28026	2.43672	3.22721	2.72539	1.85067	1.1145	1.48023
1144	XM_030622899.1	0	0	0	4.18051	2.07412	4.80134	0	0	0	3.32571	1.68578	2.38162	1.35811	0.333392	0.698941	3.76233	4.2109	7.00883	2.1816	3.49866	2.37867	5.39767	3.15122	7.75267	0.875534	0.476827	0.777755
1145	XM_030622900.1	8.73249	6.81522	10.5815	5.96304	9.66254	7.89619	14.2212	11.7331	10.8209	6.38452	5.62797	4.63195	5.18547	6.07462	7.95839	9.32342	11.4472	15.2872	10.5742	7.75853	7.68407	7.77717	7.83714	3.92783	6.75269	4.30608	4.93846
1146	XM_030622901.1	20.2821	26.2211	19.5114	9.83333	14.0944	12.7353	7.90941	10.9796	9.07822	20.9523	21.3299	17.5072	16.5167	13.3387	17.9929	17.3628	17.1293	16.8793	12.2084	14.4552	13.2132	6.94164	5.46557	7.76015	7.22186	8.9047	9.25437
1147	XM_030622902.1	2.63977	1.38809	2.3911	1.68502	1.88549	1.97131	2.5961	2.88408	3.29908	4.26112	5.50059	3.58706	2.92647	2.83317	3.04701	2.36175	3.68932	6.12155	2.71663	1.97416	2.25465	2.89859	3.29711	1.41393	2.58502	3.11428	3.29037
1148	XM_030622903.1	6.16753	10.0324	2.54082	5.90226	2.96697	4.88552	2.37581	4.06693	1.08848	5.57796	4.97968	2.40422	6.67475	4.48433	4.92686	5.98161	6.59408	8.46649	0.411051	1.05654	1.39441	3.68866	3.18504	9.34131	0	2.63129	2.75255
1149	XM_030622904.1	0	0	0	0	2.31197	1.98414	0	0	0	0	2.79785	0.582564	0.682639	0.776989	1.01402	0	0.3697	0.728703	1.0889	1.68705	0.90162	1.45393	2.58422	0.801151	1.24251	0.388443	0.702044
1150	XM_030622905.1	0	0	0	0.774173	0	0	0	0	0	0	0	0	0	0	0	0	0	0.277325	0	0	0	0.906015	0	0	0	0	0
1151	XM_030622906.1	4.34632	3.09308	3.61614	0.834902	4.8918	0	3.6401	2.52703	3.0031	7.55871	5.53032	6.66767	3.9618	3.0805	2.04442	3.07815	4.75696	4.71489	4.11137	6.49819	5.48167	4.69501	3.54779	0	5.55592	2.28461	1.91342
1152	XM_030622907.1	0	0	0	0	0	0	0	0	0	0	1.09722	1.95099	0	4.20297	1.03674	1.42147	0.339483	0.782472	0	0	0.346147	0	0	0	0	0	0.80625
1153	XM_030622908.1	0	0	0	0	0.237563	0	0	0	0	0.144196	0	0	0	0	0	0.375214	0.449082	0.749549	0	0	0	0	0	0	0	0	0
1154	XM_030622909.1	1.40931	0	5.27402	0	0	2.23715	0	0	3.01109	0	0	0.899671	0	0	0	0.454006	0	0	0	0	0.383019	0	0.494676	0	0	1.10929	0
1155	XM_030622910.1	0	9.50987	0	4.67366	7.47859	6.98527	0	0	2.61449	12.7032	11.4932	5.83355	0	5.82325	7.20347	0	0	0	0	0	1.92008	0	0	20.4186	0	0	2.95839
1156	XM_030622911.1	2.71098	0	9.65974	0	1.57812	0	4.3997	3.77333	0	2.44779	1.44309	4.74011	6.72727	0	0	5.28208	7.75945	13.4045	2.69266	4.84372	0	5.87078	4.18034	0	3.72543	2.74441	0
1157	XM_030622912.1	100.592	112.6	84.2259	13.547	14.8027	14.087	6.21308	8.4715	14.9483	1.85341	2.96412	2.5806	94.4331	50.9141	43.2331	17.5973	22.0451	43.6405	21.1653	16.8473	51.0405	27.4824	45.0856	60.1998	9.51979	7.67775	8.65204
1158	XM_030622913.1	1.94909	1.48107	0	2.0431	3.43261	0.825619	2.25518	2.82071	1.24878	8.60226	4.74733	0	2.55191	0.821788	0	4.71866	1.1402	3.68659	3.10276	2.28522	2.80275	0	0	3.90171	2.87089	4.54127	1.22848
1159	XM_030622914.1	0	0	0.80625	0	2.67322	6.29878	2.40949	3.10046	2.73355	0	0	4.07205	0	0.907764	2.25543	1.38858	5.19682	8.27251	0	0	1.89283	3.49962	3.75011	0	2.4457	0	1.19921
1160	XM_030622915.1	7.8185	9.10446	10.0342	9.87235	5.40231	6.14316	8.60275	6.4909	7.61382	1.53749	8.20728	5.54338	7.25733	4.70621	5.66049	5.69206	7.84809	9.96715	6.14058	7.24892	6.21661	6.46324	5.91271	4.25793	4.10831	4.53452	6.19989
1161	XM_030622916.1	13.2289	10.0017	7.92812	8.10698	7.85608	8.14983	4.33053	7.9124	6.93742	10.7288	10.8694	11.4209	21.8539	24.4585	24.5992	10.7265	9.92118	13.8346	8.737	10.194	7.97646	4.89377	6.14271	4.17432	3.89809	4.03797	3.86754
1162	XM_030622917.1	0	0	0	0	0	0	0	0	0	0	0	0	0	0	0	0	0	0	0	0	0	0	0	0	0	0	0
1163	XM_030622918.1	6.56217	6.04993	8.78535	8.06025	7.38356	9.62252	15.5435	12.2438	14.0686	7.63773	11.1183	7.91977	10.3935	6.28504	7.86364	16.5064	14.2221	15.8887	10.1376	11.4979	8.89352	8.52356	10.8443	6.45688	6.19966	6.78403	7.48188
1164	XM_030622919.1	0.404403	0	0.10865	0	0	0	0	0	0	0	0	0	0.067607	0.240326	0.074287	0.145945	0.30288	0.483938	0	0	0.148279	1.47871	1.08675	0.152264	0	0	0.045411
1165	XM_030622920.1	3.13825	3.18823	3.10819	2.74196	4.79466	2.43056	3.17635	1.98311	3.46874	4.25072	4.21398	5.23194	3.36131	1.96625	3.66219	1.45261	2.72773	4.71237	5.68786	6.42144	5.94284	2.83796	3.28999	5.87071	1.78444	0.962169	2.68231
1166	XM_030622921.1	3.85578	4.33442	3.83752	5.14218	2.37334	4.19595	4.2214	5.28309	2.92447	2.13397	3.54636	1.61113	4.63855	4.46206	3.41583	3.78376	3.40864	3.55919	1.64581	1.35557	2.27511	5.46418	3.72737	0	5.55993	5.65055	4.45285
1167	XM_030622922.1	4.93618	0	4.08203	6.3307	5.06521	3.44829	7.60377	10.3342	8.90839	4.6825	4.4843	3.44655	5.67005	3.77181	4.44875	6.10512	10.1253	12.5626	7.31601	7.7233	8.01381	8.71621	4.99802	12.4574	9.10223	7.71808	7.57453
1168	XM_030622923.1	3.94284	17.258	11.6533	5.26258	6.79617	5.27935	1.68641	1.98167	0.423683	3.81459	3.96776	2.56936	3.28118	4.00809	6.46619	3.68671	4.2443	6.42332	2.43793	4.31668	4.07781	4.78916	2.04413	2.16168	2.81836	2.40919	2.71758
1169	XM_030622924.1	5.40587	0	1.58658	1.97868	2.53904	3.61274	4.64909	0	3.65026	0.881996	0.997238	1.37576	4.87524	4.66787	3.1838	3.45296	2.44688	7.11254	3.93187	2.87523	2.23322	0.569295	7.3361	0	0	2.76729	1.83094
1170	XM_030622925.1	0.061871	0	0.474128	0.077385	0.091797	0.366069	0.067329	0.309234	0.296869	0.351105	0.40799	1.01531	2.44417	2.88008	2.79534	0.400753	0.417276	0.523574	0.112808	0.341052	0.28055	0.819068	2.93799	1.3153	0	0	0
1171	XM_030622926.1	62.421	67.1715	53.3566	70.186	97.9727	95.7402	54.0311	61.4773	60.5403	145.52	165.63	111.839	138.026	135.87	135.744	105.959	80.9452	85.0494	61.6214	66.0243	57.2891	49.0984	75.8985	72.757	33.2038	33.7172	38.2837
1172	XM_030622927.1	5.2593	5.7343	4.37604	5.94685	6.12107	6.18112	8.96524	8.93323	8.31856	6.077	5.57975	4.4506	6.53263	5.15878	5.46411	6.65069	7.41128	7.54828	4.42089	6.15434	5.13438	5.45685	5.45777	4.6148	4.74011	4.79888	3.54318
1173	XM_030622928.1	0	0	0	0	0	0	0	0	0	0	0	0	0	0	0	0	0	0	0	0	0	0	0	0	0	0	0
1174	XM_030622929.1	0	0	0	0.257545	0	0	0	0	0	0	0	0	0	0	0	0	0	0	0	0	0	0	0	0	0	0	0
1175	XM_030622930.1	0.818269	1.20951	1.86505	2.07298	1.76427	1.99247	0.207046	0.442679	0.493575	0.488104	0.832784	0.742553	1.07506	0.467273	0.58564	1.96185	2.81053	4.01781	0.70531	0.857689	0.94355	2.1093	1.70517	1.04854	1.20306	1.77312	2.14171
1176	XM_030622931.1	0	0	5.87263	5.35824	1.62672	6.36402	4.44853	2.57464	3.69965	2.71529	8.13656	8.65391	7.46641	12.4857	12.3166	8.408	9.78975	9.0284	9.21805	6.59812	6.37775	6.87922	0.885507	6.87154	4.11285	4.15658	6.01381
1177	XM_030622932.1	0	0	0	0	0	0	0	0	0	0	0.361487	0.332112	0	0	0	0	0	0	0	0	0	0	0	0	0	0	0
1178	XM_030622933.1	0	0	0.529034	0.535912	0.858933	1.94091	0	0	0	0	1.87175	0.251844	1.9261	1.13561	0.378562	1.36283	1.60124	1.14453	0.480646	0.704637	0.565011	1.51436	0.521422	0	0	0.946575	0
1179	XM_030622934.1	6.6315	7.77348	0	0	2.16559	0	0	1.01912	0	6.27251	1.98202	0	1.56184	0	0.804051	0.488123	0.406595	0.916244	0	0	2.51984	0	7.38763	0	0.547133	0	0
1180	XM_030622935.1	17.6507	13.2338	18.9281	39.2703	28.8127	41.7499	28.0716	34.6066	33.9676	31.8296	34.7388	28.8469	32.2868	27.3314	28.9256	37.8936	35.6613	31.0687	24.0364	27.3536	26.4947	30.44	27.7175	23.9174	29.2011	29.5682	29.9889
1181	XM_030622936.1	2.27238	3.76742	2.12208	1.11367	1.54289	1.67198	1.53168	1.13467	1.52948	2.26852	2.06102	1.74009	1.84834	1.59965	2.26723	0.64717	1.30011	2.73799	1.61654	1.31729	2.41309	1.48452	1.56462	2.14704	1.64062	1.9397	1.44221
1182	XM_030622937.1	10.4018	13.8623	9.02542	7.18642	11.613	5.80483	4.0607	4.24518	5.99364	4.80112	3.96443	5.5616	8.99166	8.19491	7.26761	5.91441	6.8302	9.62172	10.1963	6.30938	8.1491	8.46892	10.4756	11.0942	7.53053	6.46306	5.81151
1183	XM_030622938.1	4.03368	1.51472	0.965395	3.96468	3.36041	2.47499	1.22082	0.720904	2.74366	0.354803	0.238434	0.652817	6.53734	2.8554	3.70363	2.55633	2.28803	1.20336	0	0.302048	1.96174	2.93834	1.822	4.04959	0.888878	1.30686	1.0197
1184	XM_030622939.1	0	0	0	0	0	0	0	0	0	0	0	0	0	0	0	0	0	0	0	0	0	0	0	0	0	0	0
1185	XM_030622940.1	36.5375	46.6861	37.4765	47.6296	60.2642	56.4261	34.9645	28.9787	31.5039	15.9033	16.0425	16.3613	42.9893	32.3119	34.56	42.4486	60.4522	76.1595	23.7603	25.8405	25.6934	41.7923	37.7265	33.0834	26.3077	22.5705	23.0998
1186	XM_030622941.1	0	0	0	0	0	0	0	0	0	0	0.05185	0	0	0	0	0	0	0	0	0	0	0	0	0	0	0	0
1187	XM_030622942.1	1.30728	0	1.32582	1.37256	0	1.12852	0	0.613057	0.274725	2.18414	3.37424	1.85994	1.76171	3.05661	0	2.46396	1.80205	1.36581	1.28322	1.24406	1.07471	1.57815	1.16948	0	0	0.879809	1.27884
1188	XM_030622943.1	0	3.12345	0	0	1.78806	0	0.297172	0	0	0.582899	0.180193	0	0	0	2.35447	0	0.473292	0.936262	0	0	0	0	0	1.06967	0.315328	0	0.328538
1189	XM_030622944.1	14.2998	17.5996	17.1856	13.5924	14.2783	12.2839	23.9366	28.8645	30.3453	20.8161	23.7405	17.5211	22.4249	18.6015	22.9878	17.029	16.5212	22.2826	13.1653	14.9373	16.903	20.1233	17.2996	25.7814	14.777	13.9672	13.6116
1190	XM_030622945.1	18.7822	24.2888	18.5602	20.6114	23.3719	25.4278	22.9573	25.8448	23.1259	24.0151	23.0778	23.607	25.043	27.7268	30.027	28.5277	32.685	35.5565	33.214	32.3761	33.9103	25.6382	24.9601	18.2692	24.1547	26.8092	27.2623
1191	XM_030622946.1	0	0	0	0	0	0	0	0	0	0.05588	0.152117	0.325124	0	0	0	0	0.310569	0.032115	0	0.094227	0	0.087003	0	0	0	0	0
1192	XM_030622947.1	1.05538	0.344808	0.797721	0.931836	0.690337	0.872892	1.14339	1.20547	1.20882	0.64944	0.433716	0.602302	0.588184	0.501595	0.414818	1.29718	1.53004	1.76706	0.78255	0.59907	0.713294	0.712026	0.874307	0.694151	0.477002	0.624534	0.702808
1193	XM_030622948.1	0.074489	0	0	0	0	0.061259	0	0	0	0	0	0	0	0	0	0	0.080166	0	0	0	0	0	0	0	0	0	0.071445
1194	XM_030622949.1	0	0	0	0	0	0	0	0.178278	0.683623	0.789082	0	0	0	0.436218	0.784622	0.314859	1.24802	0.848475	0.312663	0	0	0	0	0.594862	0	0	0
1195	XM_030622950.1	0	0	0	0	0.163939	0	0.379487	0.485204	0	0	1.24169	0	0	0	0	0	0	0	0.337971	0	0	0	0	0	0	0	0
1196	XM_030622951.1	0.902227	0.429272	1.44097	0.426573	0.172928	0.701825	0	0.192716	0	0	0	0.467259	0.522445	0.408801	0.327959	0.379017	0	0.738472	0	0.320534	0.208474	0.79998	0.333223	0	0.410227	0.278656	0.704901
1197	XM_030622952.1	0	0	0.144257	4.3728	5.76186	3.65367	0.144309	0	0	1.55266	1.27359	1.2731	5.50258	3.02727	3.1917	3.64221	5.76367	7.64294	3.6103	2.96255	4.32786	6.70463	7.79042	3.91879	5.07322	4.63559	3.67066
1198	XM_030622953.1	2.91503	4.53286	3.51722	2.79488	2.95133	2.84349	1.99157	2.44636	1.64604	6.88688	6.43001	4.48475	1.9579	1.90088	1.41542	4.8799	5.6705	4.18663	2.64339	3.49483	3.37335	2.34549	1.88713	2.34111	1.69734	1.11295	1.53359
1199	XM_030622954.1	13.8514	14.997	15.9643	13.3674	16.8698	15.9093	13.5235	15.4178	15.53	13.1719	12.4638	12.118	14.91	13.0768	15.0017	17.4006	18.2847	25.0628	14.4741	14.4892	13.7495	16.9326	15.5553	18.4043	16.3033	15.3915	15.8039
1200	XM_030622955.1	10.5062	7.21499	19.2315	108.699	176.6	145.588	1.57984	1.85322	0.560992	217.023	208.248	221.212	193.929	177.184	176.153	193.164	230.067	213.402	307.582	337.149	216.615	126.485	104.744	73.1382	86.7043	84.6604	81.5329
1201	XM_030622956.1	64.3259	77.2927	78.5722	132.935	293.152	243.915	3.59691	3.46258	3.87351	458.078	440.751	411.463	193.647	179.743	191.432	170.048	197.066	236.107	313.646	353.39	214.137	306.396	183.288	147.451	132.712	120.14	113.866
1202	XM_030622957.1	2103.92	2533.08	2689.29	183.102	367.777	311.621	1939.34	2329.67	2194.24	668.814	607.36	609.299	291.343	230.014	269.585	266.112	241.328	321.345	417.875	549.486	251.323	282.97	251.415	294.797	325.457	299.815	296.852
1203	XM_030622958.1	0.556138	2.83758	7.25445	67.3437	10.2114	46.4363	0	2.19555	4.65044	177.315	217.219	250.993	156.224	132.683	121.803	177.117	234.03	88.9265	148.332	83.0746	152.056	80.0526	0	0	0	0.652528	0
1204	XM_030622959.1	0.541223	0.671755	0.558182	0.85443	0.889716	1.20704	0.24857	1.06296	0.852008	1.28979	0.800844	1.07188	0.85799	0.436042	1.32381	0.98087	0.711886	1.58904	0.745426	0.637445	0.801837	0.695091	0.607222	0.813632	0.620975	0.590969	0.909923
1205	XM_030622960.1	1.1203	1.01059	0.791454	0	0.513655	0.249637	0.308841	0.185859	0.762154	3.38145	1.50729	11.3075	2.92623	5.15398	4.54331	1.1154	0.892545	2.31583	0.647375	0.214576	0.401233	0.977158	0.331294	0.659145	0	0.330892	0
1206	XM_030622961.1	299.789	411.193	332.317	285.425	295.633	328.514	631.288	606.379	630.57	614.218	601.972	629.214	408.686	333.191	359.567	539.658	500.418	412.368	531.61	634.132	486.807	223.535	223.288	358.202	179.289	165.579	162.997
1207	XM_030622962.1	1.23662	3.44224	2.34232	1.78108	2.42255	1.92427	2.14944	2.25561	1.30544	2.98307	4.58715	2.7357	2.8947	4.78271	4.48845	4.87385	4.13333	4.78555	2.64238	2.96818	2.90386	1.43164	1.04599	4.12584	0.958267	0.79973	0.760162
1208	XM_030622963.1	8.06721	14.175	11.3351	7.69222	10.5648	9.86007	2.7654	2.52095	2.28308	9.58074	9.75109	7.75226	4.71582	4.73856	6.02821	10.0756	10.0017	10.7416	5.26085	5.8489	5.98919	7.78433	8.02323	15.1803	8.5725	7.11675	6.56918
1209	XM_030622964.1	3.56742	4.52504	3.97853	0.69864	1.90983	0.944596	0.102269	0.092999	0.149417	0	0.052142	0.097757	0.630973	0.444784	0.382492	0	0	0	0.703075	0.860468	1.79428	0.673868	1.48479	2.78909	0.106857	0.054929	0
1210	XM_030622965.1	4.7744	0.763927	2.04678	1.4633	0	3.13956	5.81707	6.87947	6.42744	3.8691	2.28814	3.13433	12.4202	7.73232	9.036	4.77649	6.25984	5.10022	3.0616	6.66646	7.16789	2.18029	2.66881	0	2.56771	2.00578	3.10615
1211	XM_030622966.1	0	0	0	0	0.539277	0	0.976313	0	0.691848	0.300868	0	0.2968	0	0	0	0.34748	0	0	0.532589	0.619995	1.67834	0	0	1.50135	0	0	0
1212	XM_030622967.1	2.52547	5.28837	2.39959	4.35672	2.67068	3.05955	0.881624	1.46625	1.26503	0.250426	0.417483	0.317305	1.80952	2.8964	3.69231	2.29074	2.35192	4.42787	0.426257	1.08477	1.68645	4.877	4.31508	4.48801	1.98711	3.81937	2.94562
1213	XM_030622968.1	7.30645	5.45772	6.43447	7.02568	6.19493	6.72192	10.925	7.40555	8.30217	4.67963	5.34443	3.64208	7.94983	7.08771	9.7292	9.84461	11.2903	12.0039	4.19399	6.10639	5.32197	7.3837	7.44281	7.0827	6.64079	6.01086	8.45476
1214	XM_030622969.1	6.46273	3.34195	7.05598	12.0334	7.65889	9.33624	2.87584	4.38786	3.24815	6.34463	4.73391	6.17981	6.2233	5.97403	5.52295	8.1476	9.52388	8.73245	5.89877	5.99409	6.09394	9.08777	9.57907	5.15018	8.2411	10.5591	9.66127
1215	XM_030622970.1	0	0	0	0	0	0	0	0	0	0	0	0	0	0	0	0.114815	0	0	0	0	0	0	0	0	0	0.083236	0
1216	XM_030622971.1	16.9884	22.7347	15.1381	19.7874	18.5712	8.85421	20.6157	20.6127	30.0191	18.1708	24.4955	20.4104	10.5518	10.2371	13.9916	17.4984	18.7872	21.4606	17.6379	24.1804	18.1119	14.3538	13.5746	23.2868	13.3255	15.0915	13.18
1217	XM_030622972.1	2.3208	2.22303	6.30253	2.64094	9.05971	10.5714	11.6196	13.518	2.90512	5.36322	3.85553	4.41124	4.94163	1.67573	0	5.09844	6.21999	5.77883	6.12467	2.78528	7.8167	4.07103	3.27154	10.9252	3.98924	0.326188	1.83512
1218	XM_030622973.1	26.7145	16.7243	26.9846	14.8186	28.9527	12.9898	2.81303	2.75083	2.60395	6.41231	6.6195	9.4293	11.996	23.3767	19.0065	4.99948	3.67183	3.66626	19.0329	19.4285	17.7221	6.8447	11.3752	16.5364	11.0927	9.49058	11.1885
1219	XM_030622974.1	23.5583	20.1146	33.6652	158.39	203.946	183.345	62.6323	48.9048	61.4923	36.6067	28.7292	49.9025	74.0997	167.42	172.654	32.3036	26.7417	31.6554	55.295	67.7081	87.4127	65.5302	65.3378	91.2203	105.319	108.564	139.452
1220	XM_030622975.1	118.118	144.893	127.201	89.4766	88.8694	91.3242	129.943	128.678	127.009	90.9162	94.4729	85.7427	81.027	56.49	65.1662	110.443	126.318	139.312	97.8832	105.353	105.989	84.5965	81.1844	88.167	78.942	85.1005	84.9355
1221	XM_030622976.1	0	0	0	0	4.78456	0	0	0	0	0	2.39479	0	0	2.53839	3.1158	0	0	0	0	7.21556	1.1229	2.97261	0	8.23539	0	0	0
1222	XM_030622977.1	30.6801	3.90982	14.6365	9.18545	6.07062	3.12806	6.15318	8.51219	7.9292	3.4177	0	5.06158	3.87629	0	0	12.5011	8.62097	10.8813	9.09216	5.19778	5.6392	9.49307	21.7122	0	4.43928	4.12772	5.46593
1223	XM_030622978.1	0	0	0	0	0	0	0	0	0	0	0	0	0	0	0	0	0	0	0	0	0	0	0	0	0	0	0
1224	XM_030622979.1	0	0	4.25736	0	0	0	0	0	0	0	0	0	0	0	0	0	0	0	1.21904	0	0	0	0	0	0	0	0
1225	XM_030622980.1	0	0	0	0	0	0	0	0	0	0	0	0	0	0	0	0	0	0	0	0	0	0	0	0	0	0	0
1226	XM_030622981.1	0	0	0	0	0	0	0	0	0	1.56577	1.91335	0	0	0	1.0584	0	4.65738	16.6827	0	0	0	10.3613	16.4689	16.7261	0	0	0
1227	XM_030622982.1	56.7363	29.473	32.0329	0.725425	0	0.163568	3.67796	8.79729	13.0046	0	0	1.12142	0	0	0	9.43461	0	0	0	1.64864	1.69997	0	0	0	0.239027	0.567585	1.33169
1228	XM_030622983.1	0	0	0	0	0	0	0	0	0	0	0	0	0	0	0	0	0	0	0	0	0	0	0	0	0	0	0
1229	XM_030622984.1	29.1055	42.0875	31.2961	66.7335	50.1418	70.1098	100.069	75.3409	83.1867	43.881	37.9191	36.7087	61.3052	56.2165	54.4999	94.7015	94.5642	80.2934	37.6173	40.0627	34.0232	88.6917	80.3561	97.7232	70.065	67.7169	65.793
1230	XM_030622985.1	10.1654	13.4537	14.0482	17.4293	17.3511	23.0111	40.5259	35.0919	36.0281	25.6559	29.818	24.8834	18.6253	15.7275	18.5709	31.7509	32.1886	32.1399	19.0352	15.3975	24.4542	19.3604	22.3183	21.8174	21.6107	25.1259	28.4057
1231	XM_030622986.1	0	0.609318	0.206962	0	0.138986	0	0	0	0	13.5514	11.9708	11.0535	2.56998	0.457954	0.825212	0	0	0.065629	0	0	0	0.251245	0.500079	0	0.34282	0	0
1232	XM_030622987.1	0	0	0	0	0	0	0.445514	0.399918	0	0	0	0	0	0	0	0	0	0	0	0	0.753683	0	0	0	0	0	0
1233	XM_030622988.1	22.5728	14.6832	24.8598	46.7722	143.885	99.2765	0.726853	5.22954	5.42058	3.48688	1.87836	3.16482	19.2411	32.7692	31.6686	2.81715	8.58538	19.8345	9.9357	7.00256	7.97555	51.8712	55.646	59.1033	6.58793	3.79074	4.86019
1234	XM_030622989.1	1.26116	0	0	0	0.203137	0	0	0	0	0	0	0	0	0	0	0	0	0	0	0	0	0	1.35287	0	0	0	0
1235	XM_030622990.1	1.72433	1.69937	1.454	0	0	0	0	0.743367	0	0	0	0	0	1.00463	0.373165	0	0.20263	0.154448	0	0.234699	0.235326	0	0	1.54105	0	0	0
1236	XM_030622991.1	0	0	0	0	0	0	0	0	0	0	0	0	0	0	0	0	0	0	0	0	0	0	0	0	0	0	0
1237	XM_030622992.1	2.04421	0.352635	1.91227	0	0	0	0	0	0	0.249371	0	0	0	0	0	0	0	0	0	0	0	0	0	0	0	0	0
1238	XM_030622993.1	0.537467	0	0.360143	0	0	0.412864	0	0	0	0	0	0	0	0	0	0.287679	0	0	0	0	0.202826	0	0	0.296663	0	0	0
1239	XM_030622994.1	91.2243	50.8299	81.7221	124.866	86.5507	128.415	159.044	153.95	148.972	117.907	121.234	92.8491	139.204	145.626	141.316	149.825	147.655	168.712	98.9813	87.3189	103.2	140.903	133.844	98.4497	112.706	117.12	115.725
1240	XM_030622995.1	3.18564	2.93791	5.4752	1.4803	0.774518	0.761621	0.660694	2.70004	0.952709	1.16859	0	1.63435	3.39539	1.43121	0.920175	0.96837	11.637	5.41906	0	0.746354	0.91428	1.09035	1.36267	1.56849	0.706966	0.545247	0.561072
1241	XM_030622996.1	68.4491	23.0776	46.2015	37.163	36.5161	65.3684	26.4818	44.0776	52.885	111.032	132.391	49.0613	97.5546	71.1249	60.4343	64.8464	63.7404	54.4208	31.4338	38.6418	50.0229	70.9861	75.1991	35.5961	35.2291	18.8355	19.6263
1242	XM_030622997.1	4.1959	2.18243	3.73975	22.2709	17.3581	14.4409	2.84202	4.17458	2.46797	13.5136	17.3441	14.2568	50.6144	54.1366	52.5054	98.3193	76.5791	69.0167	6.67062	4.40518	4.7492	10.1681	13.8159	8.17261	0.981777	1.00615	1.60174
1243	XM_030622998.1	2.66634	1.58296	3.23154	2.03918	2.89132	8.10116	0.321057	1.68137	0	2.07663	2.05378	2.78655	16.8345	17.5354	16.89	8.24148	10.3692	13.0359	0.271468	0.211395	0.883118	1.09369	1.02778	0	1.42802	1.32974	0.913399
1244	XM_030622999.1	2.14354	0	2.33092	2.7538	3.10152	4.49324	2.36821	0.627616	1.05102	8.31608	8.5465	3.60252	11.5352	6.70247	7.39716	8.96764	11.7219	12.846	2.17372	1.19506	1.10007	2.54104	2.3046	0	0.398454	1.02793	1.47862
1245	XM_030623000.1	42.5163	36.5294	32.2357	65.8232	69.9542	61.9301	48.4547	51.9896	47.4077	29.6322	39.9332	42.9588	58.2753	54.309	59.6417	44.2416	52.94	51.5207	35.493	35.0336	51.4195	66.2727	62.3012	81.1357	50.5518	62.9165	67.4867
1246	XM_030623001.1	1.34212	5.30651	7.7798	0.38522	0.152307	0.2154	0.681383	0	0	0.181543	0	0	2.16456	1.13375	0.965558	0.269282	0.511658	0.535363	38.1462	95.3247	23.8747	0.352109	0	1.99145	0.340757	0	0.282632
1247	XM_030623002.1	7.61301	7.28713	20.0551	212.625	1739.28	409.145	0	0	0	148.539	120.56	213.855	103.988	104.912	106.481	46.1818	37.5601	100.18	115.812	278.776	121.611	346.672	185.948	787.963	227.598	248.283	179.434
1248	XM_030623003.1	57.63	74.7671	57.9448	125.407	129.401	123.289	88.1044	97.4455	87.7708	134.896	138.505	147.948	117.906	113.475	113.219	129.559	130.324	125.103	88.953	96.8158	110.05	91.4465	88.7235	118.056	89.0546	95.5348	92.953
1249	XM_030623004.1	7.93941	26.4629	29.1971	1076.95	2799.78	1101.53	2.27068	5.67213	0.383511	222.147	183.323	309.375	540.671	476.587	406.923	94.2296	106.515	162.902	236.858	436.61	222.757	601.999	407.408	889.351	328.515	391.53	312.062
1250	XM_030623005.1	457.7	269.52	337.665	478.724	348.389	566.634	838.124	789	769.68	547.551	677.67	501.117	709.221	854.605	798.34	866.916	839.169	817.15	604.912	529.013	566.761	603.265	648.372	284.325	563.843	576.577	577.916
1251	XM_030623006.1	33.3105	26.8691	29.2682	50.5203	45.1474	52.429	95.1916	86.9428	78.4851	46.13	51.5117	45.9246	58.6297	39.2001	42.9388	86.9677	107.306	122.373	46.1313	52.7003	50.8854	48.8951	43.5043	25.1423	42.3076	42.9743	43.3747
1252	XM_030623007.1	6.18393	2.72508	3.70138	5.55721	5.05263	5.06665	5.61646	5.54568	6.62717	4.76269	5.64185	5.26539	5.09774	5.78077	6.57965	8.50406	8.417	10.4624	4.81643	5.3799	6.50115	7.38551	6.05429	3.41222	6.20023	6.50351	5.82695
1253	XM_030623008.1	0.634234	0	0	0.525468	0.445569	0	0	0	0	0.801019	0.18794	0.172041	1.45105	2.7052	2.18019	1.09087	0.230705	0	0	0.220777	0.225785	0.24228	0.444784	0	0	0	0
1254	XM_030623009.1	3.05736	2.57671	4.84877	2.18363	1.91205	3.40524	2.38907	3.69077	2.04228	3.53679	4.39488	3.36032	3.7286	3.92163	5.54793	5.44138	5.9536	7.25844	1.8996	1.75017	1.75743	5.29567	5.68919	3.70686	3.69504	4.96754	3.70476
1255	XM_030623010.1	18.579	10.6777	25.4657	13.9666	16.688	23.0371	17.1838	17.1305	16.5228	12.5387	16.7598	12.3956	19.2368	21.5999	23.0831	20.9313	19.2731	21.2312	22.6466	20.7051	20.9894	22.0214	20.4212	30.2363	17.8236	21.5384	19.519
1256	XM_030623011.1	1.63629	12.275	0.833405	3.36513	2.6144	1.69907	0	0.824387	1.80631	2.43894	1.5014	2.08662	0	2.38579	0	1.82512	2.34104	4.52893	0.519583	2.27844	0.397464	1.97376	3.6561	0	4.51721	1.17275	0.390055
1257	XM_030623012.1	95.1304	83.8694	109.359	129.95	143.035	207.354	176.413	169.488	168.341	327.992	407.309	249.22	271.05	403.961	460.263	220.015	212.428	237.162	148.584	156.808	157.525	110.833	124.836	104.23	117.378	115.769	119.731
1258	XM_030623013.1	4.38612	6.57096	5.89201	5.06542	6.34883	3.48522	4.7643	4.89038	5.0463	5.67205	6.6316	5.43295	4.30479	3.09949	5.57045	8.14587	6.60349	8.08736	5.67629	5.01967	5.4469	5.49795	4.97629	8.32906	5.51988	4.92985	5.05584
1259	XM_030623014.1	85.5425	29.2664	59.6746	165.613	63.8817	134.418	137.257	174.648	149.463	86.8253	70.0279	75.7211	126.646	161.069	146.403	180.272	153.145	153.559	117.826	111.393	158.681	143.107	158.786	94.0047	123.527	119.865	116.56
1260	XM_030623015.1	4.13989	4.34431	3.57968	0	0.250431	0.420309	0.191209	0	0.20972	0	0.096373	0.090437	3.5038	0.911567	1.32848	0.06965	0	0.039203	1.58035	1.20108	1.14543	0.421777	0.698004	0.658688	0	0.205642	0.08003
1261	XM_030623016.1	0	0	0.829604	0	0.297194	1.41306	1.77302	0.972359	0.935306	0.746745	0.219133	2.95585	1.87655	0.489221	3.1745	0.763198	1.78224	0	0.308597	1.63004	2.22237	0.679986	0	0	0.521127	1.11154	0.47224
1262	XM_030623017.1	8.91773	5.99934	6.80749	13.4044	10	12.5672	17.8745	20.697	14.0813	12.1915	12.1981	9.00637	19.7218	17.9923	15.9792	14.1699	14.3371	16.5147	13.9493	13.0766	16.877	17.9453	18.7455	14.2772	19.5728	19.5753	17.6644
1263	XM_030623018.1	4.38204	5.36864	3.34827	2.24752	3.58906	4.03639	6.50972	4.66928	4.37132	5.4987	7.69416	4.7747	5.25612	6.20741	5.79336	6.64708	6.84469	5.39398	5.54054	5.22302	4.86504	2.70102	3.31617	9.73286	3.66804	2.92834	2.96895
1264	XM_030623019.1	0.522855	1.33656	1.00983	8.47016	14.5503	11.4444	1.91019	5.02916	4.56623	4.98786	7.45836	7.04313	10.6029	15.9834	10.1886	1.65712	2.20053	2.55824	2.08715	4.07067	6.68481	10.2412	7.76413	6.80297	7.12548	6.57786	4.7243
1265	XM_030623020.1	334.146	384.725	372.421	585.938	341.945	583.068	307.614	355.605	342.293	584.688	635.291	605.75	746.062	869.571	899.116	645.276	599.326	465.002	488.81	410.725	502.158	544.105	586.267	399.482	387.173	413.109	419.806
1266	XM_030623021.1	6.2316	11.1224	9.43536	13.5327	12.7359	16.4183	2.39086	5.2405	5.96133	8.37852	10.1082	4.22064	0.847619	1.61198	0	6.85057	13.0868	8.75563	36.0482	36.585	31.6472	2.32393	1.3286	0	0.713326	2.69242	1.67062
1267	XM_030623022.1	46.7784	30.3895	46.027	33.6885	53.8005	51.1878	27.8064	34.9109	32.1054	41.3884	44.3324	23.6789	13.3988	10.1744	14.2401	46.775	31.4975	31.8592	112.064	121.408	124.353	4.36437	5.42493	8.21162	7.31143	2.95775	3.8822
1268	XM_030623023.1	1.34621	3.57968	0.918992	6.94461	4.73984	5.4268	0.578204	0.114418	0.189675	0.489952	0.57465	0.91482	1.63795	0.690902	1.07724	1.89652	2.02459	2.11009	0.363022	0.234482	0.636027	5.34029	5.84728	5.00337	2.93373	1.9392	1.53317
1269	XM_030623024.1	6.38342	3.617	4.46577	4.28019	9.36437	7.55577	5.78951	11.7058	12.5846	7.71321	5.91813	11.9565	37.2935	32.4379	35.0956	7.36356	8.62223	9.25526	4.09821	5.08761	3.26323	13.6217	21.2205	18.9697	3.95627	3.67379	2.99064
1270	XM_030623025.1	1.36863	6.10537	3.90331	0.782179	0.847285	0.47053	0	0.313463	0.935548	1.56414	0.206216	1.66984	2.48532	1.4407	1.65397	0.122375	2.67643	2.71442	0.170511	0.133543	0.247277	0.414208	0.202473	1.11843	0	0.280145	0
1271	XM_030623026.1	0.206207	0	0.217335	0	0	0	0	0	0	0	0	0	0.192879	0	0	0	0	0.083622	0	0	0.25721	0	0	0	0	0	0
1272	XM_030623027.1	28.2243	34.6518	32.5554	25.033	23.064	23.2149	36.1771	35.2282	31.7837	24.177	25.3275	21.6293	16.9792	13.1202	16.084	29.7042	33.6275	41.6826	17.6298	22.0272	23.0769	27.8202	22.1209	27.3779	23.1813	21.7276	21.701
1273	XM_030623028.1	0	0	0.251197	0.530353	0	0	0	0	0	0	0.65676	0	0.723902	0	0	0	0.962434	1.46824	0.881116	0	0.704939	2.37127	0.987192	1.73872	0.626609	1.65934	1.373
1274	XM_030623029.1	0	0.183728	0	0.261016	1.57739	1.19077	0	0	0	0.435081	0	1.80128	0	0.476457	0	0.894711	0.75795	1.16643	0	1.1992	0	0.26525	0	0	0.304988	0.394731	0
1275	XM_030623030.1	4.46584	10.878	7.13143	6.09951	5.03824	5.71008	10.5609	7.83186	9.05551	5.07375	3.78043	5.69104	5.03269	3.58355	5.31145	6.70804	6.03291	9.50382	7.01806	7.57919	6.54043	6.48017	8.72899	6.80885	8.20182	6.49033	5.62288
1276	XM_030623031.1	0	0	5.5822	4.31527	4.70135	4.56445	5.70011	4.94418	6.24111	9.09355	7.10178	5.76901	5.02751	4.05015	6.69029	6.27393	7.31637	10.2414	5.24594	4.02822	3.40186	6.03384	4.00385	0	5.23278	3.77645	1.8505
1277	XM_030623032.1	4.54245	4.36724	0	1.17862	0	1.74004	0	0.927154	0	0	0.615937	0	2.34137	1.45521	1.03691	2.20207	1.76811	2.19776	0.911484	0.982936	2.17276	0.323011	2.22249	5.18337	0	0.613421	1.20847
1278	XM_030623033.1	0	0	0	0	0	0	0	0	0	0	0	0.905683	0	0	0	0.448703	0	0.576521	1.62587	1.74721	0	0	0	0	0	0	0
1279	XM_030623034.1	2.26308	2.24276	1.78815	1.66996	1.63305	0	0.551237	0.504678	0.572195	0.846313	1.37669	0.842465	0	0	5.73635	0.750072	0	2.52515	0	0	0	3.9168	3.82088	1.41589	1.53132	1.50032	0
1280	XM_030623035.1	0	0	0	0	0	1.38919	0	0	0	0	0	0	6.44221	4.12904	0.927549	0	1.93785	0	0	0	2.15982	0.693974	0	0	0	0	0.531748
1281	XM_030623036.1	5.36979	8.0499	6.05828	0	3.08936	1.58044	1.21873	4.26593	6.49133	3.93343	5.48829	4.04455	4.94809	2.26218	0	0	5.75195	11.7801	7.08214	3.01039	0	0	6.44067	10.1279	5.17028	7.72682	4.16836
1282	XM_030623037.1	5.69947	0	7.32248	0	2.78444	4.73679	14.4598	6.88657	0	9.38124	9.25692	9.74343	4.74431	2.29085	1.43763	8.67387	5.9732	9.095	2.75463	2.5605	9.06001	11.8621	0	0	5.24143	3.02255	0.898641
1283	XM_030623038.1	0	0	0	0	0	0	0	0	0.71841	0	0	1.54442	0	0.971727	0	6.17526	0	0	0	0	2.25297	0	0	0	0	0	0
1284	XM_030623039.1	0.684364	0	0	0	0	0	0	0	0	0	1.11412	0	1.04906	0	0	0	2.42028	2.35758	0	0	0.510697	0.697395	0.996917	0	0	0	0.935644
1285	XM_030623040.1	3.96806	8.59206	0	11.6475	6.0702	6.46938	0	4.80942	7.52661	3.68419	2.42283	0.429582	3.86247	3.49749	9.35	1.53228	7.0177	4.60297	1.14978	6.4573	1.07645	0	3.5695	0	1.10078	0	5.35621
1286	XM_030623041.1	53.2258	34.0413	45.6556	61.9706	65.5849	91.3038	66.5956	68.3993	69.186	114.565	132.689	86.8572	103.467	131.681	124.474	79.4914	74.7482	82.9029	82.7136	82.6943	73.0176	39.5074	58.001	21.0823	34.0979	32.8085	36.3665
1287	XM_030623042.1	2.86364	2.10442	2.00966	0.110954	1.30361	0.256526	0.097686	0	0.072015	0.444675	0.498024	0.328851	0.905733	0.255471	0.36727	0.217047	0.139171	0.482259	0.492426	1.30046	2.0097	0.108303	0.913185	0.562356	0	0.105268	0.324818
1288	XM_030623043.1	11.5338	10.2467	9.31989	9.09951	9.32368	10.157	14.2894	19.007	14.1115	20.4304	19.3626	16.1927	14.8234	9.9076	11.7033	12.3541	13.7243	14.1099	23.2253	18.0446	19.8364	7.08558	10.9387	7.70431	7.73131	10.7498	10.2334
1289	XM_030623044.1	2.01299	0	5.87562	3.63421	8.02626	6.66099	10.6758	8.32862	10.2074	4.64253	15.4293	8.41286	10.1797	7.82576	7.55969	8.00876	10.9438	11.8469	7.46718	14.1731	9.28673	9.95546	5.13224	7.18034	6.3806	7.94651	8.48153
1290	XM_030623045.1	0.771726	1.77487	1.64844	0.980313	0.143893	0.355442	0.444113	1.57397	0.732719	1.04274	0.53284	0.47815	0.21677	1.44482	1.32418	1.32292	0.550202	0.853666	0.188266	0.50529	0.938919	0.44414	0.503598	1.67563	0	0.105608	0.616331
1291	XM_030623046.1	27.3228	11.1522	14.6381	39.6952	47.2732	33.1847	30.9524	31.2735	25.0947	29.2611	33.2295	26.4474	28.7946	32.6322	26.6015	36.5547	48.3994	53.2741	20.9865	25.4265	24.4842	44.0211	20.9968	14.623	27.3296	29.0573	25.7151
1292	XM_030623047.1	0	18.3101	15.8719	0	0	14.1799	7.80489	0	11.8015	0	3.16894	2.57814	11.9917	0	5.61319	0	9.06201	4.9687	1.36328	0	0	3.31936	27.9688	0	0	5.69687	0
1293	XM_030623048.1	18.6591	0	0	19.2106	0	7.80581	0	10.654	3.15775	2.28447	0	0	0	0	0	12.8735	0	4.90126	4.24304	1.11164	4.36224	0	0	0	0	0	0
1294	XM_030623049.1	0	0	7.75815	0	0	0	0	0	0	0	0	0.96702	0	0	0	0	0	0.94126	0	0	0	3.06037	0	16.1048	5.16081	0	6.02507
1295	XM_030623050.1	154.359	275.057	186.314	91.7286	102.507	86.0474	69.3073	68.4671	79.5594	82.4963	86.9293	81.0919	66.0611	64.0105	65.2958	90.9617	97.017	104.645	68.9011	77.9323	75.3196	66.9592	86.9008	168.594	57.3817	62.3159	60.5551
1296	XM_030623051.1	8.35238	5.73438	7.82365	2.72224	3.57104	3.38058	10.0971	10.5017	9.78933	1.54443	0.836015	0.466335	6.98146	6.73858	5.90118	6.71741	10.8992	13.0938	4.34659	5.09266	10.2555	11.0867	9.27297	13.3882	6.95069	8.18476	8.89299
1297	XM_030623052.1	3.77475	2.99963	5.43004	8.34265	5.97743	5.66031	5.38512	5.92075	4.62016	5.51522	5.46055	5.68965	5.50789	6.79411	6.12853	6.3914	7.48343	6.81851	6.04795	4.72293	5.969	3.62393	3.70734	2.65027	2.57207	2.20737	3.21277
1298	XM_030623053.1	573.078	612.249	691.037	582.469	408.821	627.408	503.185	542.789	538.739	590.091	722.057	467.413	866.008	959.127	968.632	770.249	683.201	758.78	589.613	525.826	622.664	521.576	573.996	582.869	494.354	494.569	502.566
1299	XM_030623054.1	10.4696	7.34054	7.38055	5.32904	3.46243	7.59693	1.46154	1.12632	0.771901	4.14624	4.24059	1.58917	6.22764	5.14663	5.87811	1.99072	1.5582	2.33299	8.86053	5.5583	6.19818	3.90283	10.4919	5.6608	6.94827	4.72329	4.40616
1300	XM_030623055.1	6.49006	12.0952	5.05999	4.45045	4.25335	5.04352	2.21205	2.89367	2.53679	3.14352	3.14465	3.98664	5.68471	3.10902	5.77088	7.31334	4.6789	6.78874	3.1518	4.22266	6.34145	5.41482	7.75187	2.88991	2.62107	5.75372	4.36034
1301	XM_030623056.1	0	0	1.33251	2.19631	0.729079	0.549511	0	0.222431	0.357872	1.32216	0.189939	0	0.433009	0	0	0	0	0	0.285662	0.521508	0.226646	0.419134	0	0	0.296309	0.169568	0.367885
1302	XM_030623057.1	0.807273	1.86343	1.39331	0.461143	0.969994	1.22209	0.749145	0.912141	1.44269	1.20716	1.76608	2.24958	1.37168	0.684099	1.46584	1.00007	1.31733	1.65973	0.62318	0.762702	0.941202	0.99876	1.18088	0.899226	0.221838	0.145167	0.40205
1303	XM_030623058.1	48.911	47.6386	45.5917	49.1579	57.0946	52.3103	45.8616	49.6727	45.5817	47.8714	46.7659	51.249	49.4842	55.6969	49.2525	34.5796	36.0234	37.0312	31.3274	32.2942	43.6768	70.4572	73.8162	60.4449	45.3119	46.7415	45.8243
1304	XM_030623059.1	0	0	0	0	0	0	0	0	0	0	0	0	0	0	0	0	0	0	0	0	0	0	0	0	0	0	0
1305	XM_030623060.1	0.995797	1.25658	0.917559	0.252082	0.211008	0.523782	0.977612	1.53334	1.90821	5.63039	3.57118	4.05691	0	0.067353	0.208288	0.104267	0.100722	0.063933	0.926463	0.920301	1.30021	1.13663	1.63099	1.29061	31.8287	36.127	35.6308
1306	XM_030623061.1	4.06833	5.6387	5.1515	1.21562	1.57868	1.73031	1.23084	2.32879	2.38591	2.69521	2.79364	2.4653	2.5664	2.83569	3.41809	2.03725	1.99602	3.57003	2.2137	1.71691	2.20807	2.25503	2.63713	1.65654	1.77973	2.15388	1.97567
1307	XM_030623062.1	2.28522	2.03883	1.5518	0.795222	1.67544	0.651009	0.667698	0.292903	0.945441	2.38849	1.91902	7.70172	3.81773	4.25821	5.57788	0.545695	1.16496	1.14342	0.542729	0.963618	1.11429	1.539	2.68295	5.23687	0.074579	0.435219	0.287641
1308	XM_030623063.1	0.427066	0	0.7565	2.12118	4.73719	2.10302	0.419534	0.771372	0.796848	0	0.267183	0.289264	2.75379	3.54764	3.6268	1.90627	1.30283	2.13764	0.432782	0.874414	0.359633	0.87692	2.37447	0	0.485642	1.08116	0.694798
1309	XM_030623064.1	39.5592	38.2209	38.4295	80.6503	44.3269	72.2294	84.9578	89.2344	86.2703	57.129	71.8306	58.9159	66.2276	77.3214	75.1237	96.9566	98.788	83.3864	49.5368	41.0074	55.6392	74.3695	78.4308	44.6461	75.3082	76.5944	82.6462
1310	XM_030623065.1	4.01461	8.3649	7.09332	10.4224	10.3501	10.5498	11.1937	8.11331	9.21921	8.76157	10.1257	9.57562	4.71786	5.46361	5.49465	11.0107	12.8784	15.7701	10.1435	8.80906	9.521	10.3011	8.96134	12.0835	5.91749	6.84015	7.32725
1311	XM_030623066.1	0	0	0	0	0	0	0	0	0	0	0	0	0.365265	0	0	0	0	0.398221	0	0	0	0	0	0	0	0	0
1312	XM_030623067.1	0.792423	0	2.68811	0.428065	0.723452	0.635053	0.21341	0	0	1.21989	1.44035	1.29659	1.33305	2.08592	3.45112	0.800695	0.914369	0.592887	0	0.616379	0.224657	0.483169	0.820341	1.04432	0	0	0.071383
1313	XM_030623068.1	2.45903	2.63529	0	0.88131	0	0	0.650184	0.090668	0.894369	0	0	0.401205	1.58022	2.18236	1.54441	0	0.160425	1.2036	0.692343	0	0	0	0	0	0.110446	0.111612	0
1314	XM_030623069.1	0.112103	0.179542	0.106978	0.11996	0	0.348421	0	0	0.079019	0	0.057036	0.107334	0.652739	0.471439	0.599228	0	0.049459	0.088905	0	0	0.543747	0.181948	0.346026	0	0.114624	0.057707	0.179614
1315	XM_030623070.1	76.5603	45.8506	67.8595	75.509	73.2555	78.7894	37.3374	35.9255	46.5869	32.9637	28.1299	31.5341	60.6448	64.4677	65.8398	35.4846	69.352	77.0537	61.7122	64.3604	76.4139	80.9404	75.9472	64.0976	44.7292	41.8931	48.0054
1316	XM_030623071.1	1.83962	2.22257	2.48062	1.13837	1.81499	1.75897	1.4022	1.1903	1.67508	2.2351	2.44524	1.47852	3.50952	2.0206	2.39482	2.60448	2.75404	5.75255	1.03528	2.21086	2.35733	1.12514	1.73263	0.8804	1.61102	1.68883	1.72333
1317	XM_030623072.1	38.8667	46.9709	64.4175	28.2636	42.2796	38	34.9913	41.8199	41.7343	39.1065	40.5047	31.9955	39.8311	43.2912	40.3244	42.089	43.563	47.2067	57.0576	53.434	52.0441	35.8421	28.8058	43.2797	36.3715	39.0828	34.702
1318	XM_030623073.1	27.0465	17.8007	32.7027	33.0724	27.9251	26.1065	31.9143	42.0723	39.3389	39.5409	29.5502	29.8207	28.1934	27.0464	35.5553	36.1784	40.3074	35.0188	53.7091	47.4377	54.0378	41.7743	40.0947	22.4309	32.6354	38.6321	40.5199
1319	XM_030623074.1	4.14358	10.763	2.58842	9.48005	6.87863	9.16564	5.54774	0.726543	5.40459	2.14411	3.88584	4.665	1.989	6.75701	2.72114	8.46689	5.07833	5.16938	8.19973	8.91474	6.22338	6.36419	7.69824	14.7478	10.5932	6.52279	5.30789
1320	XM_030623075.1	1.48853	2.77531	1.33621	2.67117	1.62203	0.603755	0	0	0	0	0.425257	0	0	0	0	0	0.34014	0.956557	0	0	0.994907	2.08205	0	6.18097	0	0.405644	0.630056
1321	XM_030623076.1	1.56599	1.43706	4.32018	1.03151	7.29156	6.65588	5.67352	3.66896	5.85979	17.814	16.1113	7.14112	10.9675	20.617	12.676	6.86792	14.7325	12.1206	18.688	12.5909	7.92625	5.72838	0.772433	6.96931	0	1.35088	7.76003
1322	XM_030623077.1	19.2066	16.652	11.5659	11.9077	5.17458	6.88678	14.7746	16.7952	11.9976	12.6301	20.0034	16.2297	14.7042	4.52601	15.1545	24.7119	17.9963	19.4838	0	9.37791	9.31189	5.71949	10.386	3.6146	8.50964	6.09485	0
1323	XM_030623078.1	0	0	0	0	0	0	0	0	0	0	1.07325	0.905479	0	0	0	0	0	1.17752	0	0	0	0	0	0	0	0	0
1324	XM_030623079.1	7.63753	9.39528	13.6423	10.9518	13.6968	11.4822	12.7395	12.5124	11.8991	16.5976	15.5352	16.6828	8.24911	8.99639	10.5753	10.0118	12.4223	16.8727	9.86665	12.214	12.0996	10.2272	8.26634	13.0656	10.0666	9.81704	11.1363
1325	XM_030623080.1	2.40361	7.26573	2.5859	2.64307	1.24013	1.08012	2.31784	1.79742	1.92911	0	1.07777	0.657781	2.00344	1.80002	0.610546	2.19414	1.97451	3.12277	0	0.170859	1.42709	1.566	2.91811	0.429609	0.324487	0.863019	1.00647
1326	XM_030623081.1	1.65999	0	0	2.22069	3.05125	2.27448	0	0.343284	0	0.971235	2.62346	0.606613	0.236362	0	0.221885	1.1243	1.70417	1.25383	0	0	0	0.519371	0.23831	0	0.274386	0.654226	0
1327	XM_030623082.1	0	0.637905	0	0.377204	0.097185	0.117167	0	0	0	0.11047	0.15248	0	0.172083	0	0	0	0.239905	0.25933	0	0.279414	0	0	0.32529	0	0.336854	0.357463	0.137461
1328	XM_030623083.1	0	0	0	0	0.446662	0	0	0	0	1.664	1.05475	1.39019	0	1.62484	4.71853	0	0	0	0	0	0	0	0	0	0	0	0
1329	XM_030623084.1	0	0	0	0	0	0.168789	0.116143	0	0	0	0	0	5.18088	2.78708	0	0.087988	0	0	0	0.072275	0	0	0	0	0	0	0.289258
1330	XM_030623085.1	25.7796	27.3561	28.2611	26.1006	27.5468	24.5211	5.24216	3.09035	3.63208	3.04087	3.6459	3.78339	4.17459	1.05529	1.25178	6.12467	10.6056	12.9434	3.39637	5.33583	6.46096	11.2676	9.82322	13.1884	3.94272	3.72219	3.94536
1331	XM_030623086.1	2.77724	2.29787	1.71081	1.71932	0.93413	1.61461	2.60348	2.57437	3.13157	4.80048	5.89832	2.28321	3.20146	2.03649	3.12078	3.6606	3.53647	6.07015	2.60101	3.23075	2.58697	0.979279	1.24858	1.22064	0.835326	0.677828	0.62022
1332	XM_030623087.1	1.81864	1.20014	1.14935	0	0	2.27538	0.636345	0	0	0	0	0.962332	1.87621	0	4.30786	1.55712	1.21014	0	0	1.20248	0	0	0	0	0.687168	0	0
1333	XM_030623088.1	31.3926	28.8888	36.1032	24.7402	21.6219	17.2179	30.6904	24.9387	26.8678	10.4273	5.92513	9.55899	12.5746	16.3356	15.0188	19.1417	36.0197	29.6527	24.0756	21.9634	34.4649	28.3233	24.3571	39.3841	39.197	41.9948	47.2917
1334	XM_030623089.1	8.4515	5.50101	4.92563	7.80295	8.18028	8.67894	12.8476	11.8999	11.7008	6.00196	4.80839	6.09282	10.2826	9.96382	10.535	8.72347	11.3039	14.8716	7.68346	6.83762	8.33108	12.3114	12.6922	5.05989	9.40648	7.27782	9.03511
1335	XM_030623090.1	12.624	2.65025	0	12.588	4.07955	5.8945	0	0	0	2.24589	1.22198	2.32102	0	0	0	0	4.77116	4.60072	4.17101	0	0	2.61413	0	0	0	0	0
1336	XM_030623091.1	0	0	0	0	0	0	0	0	0.481041	0	0	0	0.885211	0	0	1.72681	0.694019	0.309365	0	0	1.94649	0	0	0	0.261835	0	0.286815
1337	XM_030623092.1	8.11529	0	9.9023	0	0	2.86506	0	1.00679	0	0	0	0	0	0	0	0	0	0	0	6.78463	4.34307	0	3.2216	1.42599	0	0	0
1338	XM_030623093.1	0	21.0996	14.6297	2.79114	9.49542	0	7.64828	6.48587	6.91723	4.21727	5.12369	5.70758	8.19722	10.7872	11.4555	6.28051	6.93631	6.22239	11.3542	12.4966	10.2247	5.1916	9.71496	15.6848	4.96718	6.08639	4.43336
1339	XM_030623094.1	11.3702	9.30627	11.3399	14.8055	23.6878	19.0818	9.90591	11.8222	12.0575	13.1349	13.1862	12.7281	21.4207	19.7196	20.6138	20.0821	25.9249	44.6333	15.6215	17.5448	14.1717	21.2938	16.5468	19.8597	10.3425	7.24207	7.67521
1340	XM_030623095.1	245.504	207.111	241.429	255.908	241.335	236.028	250.063	235.847	227.775	230.351	221.997	201.812	225.633	266.417	237.681	242.249	260.969	258.065	269.328	261.067	299.162	305.414	303.694	256.412	266.134	259.2	258.758
1341	XM_030623096.1	3.77278	5.35306	7.84293	4.84362	5.93587	5.778	5.5595	4.28039	4.75197	4.88683	5.18386	4.26178	4.54599	4.16756	3.81697	4.73233	4.48523	4.23626	5.46616	4.68159	4.9134	2.92791	2.88236	2.88023	4.44882	5.48467	4.39357
1342	XM_030623097.1	4.30482	2.57617	7.10792	3.25576	3.72906	4.27131	3.07129	3.70586	3.68108	9.11341	9.24475	7.55878	8.88308	7.27999	8.70911	3.07856	3.41426	5.88603	3.92735	3.74826	5.96701	3.37649	2.81834	6.31211	2.78429	4.62803	2.82236
1343	XM_030623098.1	2.07961	0.708554	0.90463	0.144378	0.257295	0.412587	0.065569	0.233946	0.198161	0.171877	0.149687	0.320473	0.659264	0.296623	0.428346	0.091172	0.207571	0.285801	0.252611	0.097919	1.12851	0.1169	0.075551	0.264085	0	0	0.111152
1344	XM_030623099.1	0	0	0	0	1.54351	1.34953	0	0	0	0	3.34275	1.47588	1.08945	0	1.32413	1.58987	0.624894	0	0	0	0	0.591892	0	0	0.260916	0.162775	0.526945
1345	XM_030623100.1	0.412483	0	0.48631	0.918702	0	0	0	0.383122	0	2.416	0	0	0	0.815248	0.392558	0	0	0.715415	0.126523	0.732281	0.278129	0	0.473335	1.24404	0.690003	0	0
1346	XM_030623101.1	0	0.675025	0	0.335166	0.575914	0.290852	0.15079	0.323172	0	0	0	0.388409	0	1.04197	0.429087	0	0.237021	0.386402	0	0.138468	0	0.127875	0.154821	0	0	0.657026	0.354451
1347	XM_030623102.1	4.04826	6.524	5.78861	5.35063	5.4332	4.00523	6.3114	2.70002	17.0002	2.17167	1.55047	1.16866	4.05572	49.2634	53.5966	15.2579	10.6013	19.2165	2.44926	3.88103	5.35731	1.39729	2.27129	2.03163	0.830051	0.248534	0.247364
1348	XM_030623103.1	1.62036	0.438772	2.16951	11.0586	10.3914	10.334	0.648972	0.387947	0.640836	0.466004	1.0501	0.744219	1.2023	1.24284	0.997059	1.98074	2.40727	4.41541	5.41915	6.24029	5.88551	17.5553	15.5682	13.0796	4.39147	5.41964	6.37849
1349	XM_030623104.1	4.0987	4.95503	3.35722	10.3659	7.84863	12.6437	6.47841	6.21975	5.76979	11.3444	9.44019	9.76688	15.8865	16.1878	16.1493	9.74284	12.4118	11.2725	6.8715	6.30936	8.51686	9.8705	11.9002	9.07215	13.3812	15.8629	18.9548
1350	XM_030623105.1	11.9052	43.1545	15.4189	77.4721	98.7711	45.3793	12.5973	11.5654	14.7221	4.26749	2.01281	6.81844	125.382	78.4049	84.2983	0.788734	1.97287	2.60349	20.345	25.5763	42.7127	25.6985	19.8292	90.3101	23.146	34.2326	36.0422
1351	XM_030623106.1	0.234121	0	0	0	0	0	0	0	0	0	0	0.07396	0.415853	0.525462	0	0	0	0	0	0	0	0	0	0	0	0.263117	0
1352	XM_030623107.1	0.967916	0.410925	0.528846	0.442331	0	0.618577	0.098271	0.353534	0.149566	0	0.104753	0	1.27118	0	1.0133	0.068849	0.26412	0.467062	0	0	0.376248	1.00378	0.686706	0.56817	0	0	0.084133
1353	XM_030623108.1	5.37509	6.4776	5.00211	2.31978	4.37286	5.20209	6.26548	6.43016	4.35267	8.80901	9.47234	6.59981	6.38741	4.20128	6.90214	7.80313	10.0368	10.9888	2.02015	1.61638	1.4478	4.63429	4.5617	3.9708	4.55508	4.29912	4.06435
1354	XM_030623109.1	0	0	0	0	0	0	0	0	0	0	0	0	0	0	0	0	0	0	0	0	0	0	0	0	0	0	0
1355	XM_030623110.1	7.20054	10.2976	5.36224	9.62105	12.2469	13.896	4.04085	6.16736	14.947	6.92748	7.37368	7.09965	30.6664	31.3664	35.44	2.86419	5.5777	17.9741	6.61973	5.45686	11.4777	12.6821	15.1576	26.7739	2.23809	1.09444	0.49885
1356	XM_030623111.1	0	0	0	0	0.091592	0	0	0	0.098433	0.102303	0	0.064929	0	0.119788	0	0	0	0	0	0.084211	0	0.075031	0	0	0	0	0
1357	XM_030623112.1	0	0	0	0	0	0	0	0	0	0	0	0	0	0	0	0	0	0	0	0	0	0	0	0	0	0	0
1358	XM_030623113.1	0.050464	0.077144	0.091536	0	0.072109	0	0.099385	0	0.035953	0	0	0.026335	0.154529	0	0.046922	0	0.046925	0.215697	0	0	0.032211	0.026265	0	0.306866	0	0	0
1359	XM_030623114.1	25.634	26.2986	30.346	27.6127	31.4334	27.4677	28.8442	28.5293	27.8276	30.51	31.4318	23.5894	19.0864	21.9276	19.3476	28.5806	28.2406	34.2747	39.8336	38.761	36.8553	23.2051	21.5274	19.2915	36.7819	35.8681	35.3603
1360	XM_030623115.1	0	0	0	0	0	0	0	0	0	0	0	0	0	0	0	0	0	0	0	0	0	0	0	0	0	0	0
1361	XM_030623116.1	1.03862	1.37284	1.95095	0	0.513626	0	0.653096	1.27569	0.466005	0	0.326037	0.121331	0	0	0.697123	0.800486	0	0.594045	0.196003	0.664922	0	0.132671	0	0	1.24863	0.145866	0
1362	XM_030623117.1	0	0	0	0	0	0	0	0	0	0	0	0	0	0	0	0	0	0	0	0	0	0	0	0	0	0	0
1363	XM_030623118.1	6.59361	6.58038	7.73883	0.395283	0.469837	0.267886	1.27086	0.848809	1.60451	1.20052	1.22076	1.75892	0.23861	0.099987	0	0.767488	1.2156	0.99737	4.81821	5.09218	5.16487	2.76189	1.67377	2.94831	0.490596	0.758717	1.16897
1364	XM_030623119.1	302.354	227.773	238.361	131.156	128.787	101.333	69.1649	62.7895	63.5982	5.36627	4.53944	4.36072	4.64797	5.61597	5.07249	11.3198	12.4123	16.1863	12.9789	11.6146	14.2219	68.8113	67.9703	76.4221	122.99	126.835	149.422
1365	XM_030623120.1	5.82545	8.24784	5.2017	4.56449	7.34429	7.29447	4.82949	8.01029	8.26165	8.49804	7.15876	12.912	18.8475	19.0219	17.7743	5.78461	5.919	12.3416	3.13286	4.63363	3.9192	14.2192	13.129	9.51423	2.30277	2.78123	2.65342
1366	XM_030623121.1	2.32314	1.61492	1.91819	0.937107	0.908148	2.03623	4.52758	3.22926	4.89843	2.80528	2.24429	1.8037	8.89613	10.7109	10.85	4.76115	5.68142	8.73292	1.83989	1.77936	2.23577	3.01728	4.15578	1.88688	2.29139	2.66009	2.29186
1367	XM_030623122.1	0	0	0	0	0	0	0	0	0	0	0	0.138918	0	0	0	0.161276	0.104575	0	0	0	0	0.128586	0	0	0	0	0
1368	XM_030623123.1	12.6611	44.1008	26.5571	0	0	0	0	0	0	0	0.46434	0	3.70097	2.34441	3.97276	0	0	0	0	0	0	0.292876	0	0	0	0	1.63842
1369	XM_030623124.1	1.24791	0	0	0	0	0	0	0	0	0	0	0	0	0	0	0	0	0	0	0	0	0	0	1.07269	0	0	0
1370	XM_030623125.1	0	0	0	1.47283	1.61304	1.38936	0.322813	0.29592	0	0.284893	1.86887	0	0	0	0.2872	2.4034	2.33226	4.32407	3.5147	1.85753	0.662026	1.48675	4.57618	2.13587	1.40979	1.3976	0.676483
1371	XM_030623126.1	9.3965	8.09294	8.36148	0	0	0	2.4963	6.14312	4.36049	2.88339	0	3.29466	7.02755	6.40984	4.44806	0	1.00054	0	0	2.04349	4.45732	0	0	2.33858	2.67358	1.02579	2.04857
1372	XM_030623127.1	14.7405	5.71196	9.47519	53.7279	23.6402	44.9188	63.2527	30.8736	172.81	2.28129	1.11887	0.458078	47.0269	868.595	833.3	76.1148	91.808	155.445	2.77942	2.70637	3.49791	20.6178	32.5354	39.7972	19.0759	14.9255	27.4399
1373	XM_030623128.1	6.44977	6.98322	4.05959	5.19705	7.11663	7.7474	1.08648	2.31984	2.16049	1.82323	3.05483	2.55061	4.48909	5.46057	6.52868	4.92654	4.43009	9.11469	1.66313	2.12392	0.892338	3.48775	3.31528	0.74709	0.780966	1.39326	1.07251
1374	XM_030623129.1	7.51698	8.26228	4.64336	0.546788	4.16479	2.47123	0.398546	0.654646	2.24717	0.859572	2.34606	4.11474	3.24339	1.2116	2.07554	1.18545	0	2.41403	3.81313	6.37219	4.82109	0	0	0	2.03526	0.740008	0.200897
1375	XM_030623130.1	0	0	0	5.09332	0	0.421935	7.97311	6.19645	1.55124	2.88066	4.05962	0	0	0	4.00324	6.78131	10.3327	8.7055	0	0	0	0	0	6.22563	3.51898	3.93556	3.13353
1376	XM_030623131.1	2.12606	3.90322	6.22885	1.0573	3.75485	3.81541	0	0	3.67507	3.38423	1.43118	1.70984	3.05188	4.36386	0	0.971749	0	1.73429	4.43176	1.44069	2.75272	5.54235	3.98756	0	0	0	2.19128
1377	XM_030623132.1	0	0	0	0	0	0	0	0	0	0	0	0	0	0	0	0	0	0	0	0	0	0	0	0	0	0	0
1378	XM_030623133.1	0	0	0	0	0	0	0	0	0	0	0	0	0	0	0	0	0	0	0	0	0	0	0	0	0	0	0
1379	XM_030623134.1	0.102248	0	0	0	0	0.051889	0	0.169049	0	0.120013	0.17258	0.035714	0	0	0	0	0.309187	0.533897	0	0.07556	0	0.03875	0.058673	0	0	0	0.080224
1380	XM_030623135.1	1.11351	2.40025	2.08224	0.137052	0.469784	0.176476	0	0.218401	0.260462	0	0.364711	0.172562	1.24402	0.414848	0.226786	0.361027	0.286605	0.338072	0.197094	0.294876	0	1.03463	0.242468	0.464449	0.244998	0.128046	0.29574
1381	XM_030623136.1	0.468278	0.638896	1.69893	0	0	0	0	0	0	0	0	0	0	0	0	0	0	0	0	0	0	0	0	0.708989	0	0	0
1382	XM_030623137.1	0	0	0	0	0.284955	0.413972	0.93476	1.43954	0.782867	0	0	0.088898	1.13132	0.844017	1.1395	0	0	0.074302	1.2365	0.82397	2.04467	1.22751	1.81027	0	1.32615	0.86448	1.21142
1383	XM_030623138.1	1.47299	0	1.73419	2.63573	4.65127	3.7241	3.42106	2.23394	2.84188	3.73746	2.60199	1.25663	0	3.87031	3.42279	1.19645	1.81674	0.514059	1.36751	6.70035	2.11244	1.1924	2.23225	1.15657	7.14886	3.22519	7.0344
1384	XM_030623139.1	0.547132	5.60903	3.82612	4.39874	1.8954	1.54621	2.36217	3.42919	1.6465	2.21021	2.36409	2.95895	3.91027	0.478279	0.548186	1.88203	3.46584	6.38642	1.27303	0	2.35902	3.04273	3.22064	5.43811	0.693111	3.66182	2.09499
1385	XM_030623140.1	0	0	0	0	0.410322	0.458302	0	0	0.540775	1.16459	1.05958	0	0	0	0	0	0	0.210198	0	0	0.747011	0	0	0	0	1.13097	0
1386	XM_030623141.1	2.823	2.91235	2.77903	0	0.980046	0.983864	1.43958	1.44926	1.6715	0	0	0	0	0	0	0.346197	0	0.352092	3.282	2.01957	3.28684	0.094398	0	0.19765	0.746082	0.257358	0.330265
1387	XM_030623142.1	11.1003	4.96079	6.83942	3.35436	5.98133	2.39048	1.3455	2.29107	2.11994	0.731118	0.709734	1.69761	11.3443	8.48719	7.9118	1.04158	0.883016	0.988733	1.64254	3.50117	2.15	5.46507	9.77192	7.7693	1.16022	1.10387	2.24817
1388	XM_030623143.1	163.2	119.305	142.401	195.802	160.544	168.725	165.402	169.644	158.637	114.883	119.652	119.989	160.011	159.453	159.241	183.821	186.999	191.821	151.033	137.51	160.338	185.337	186.983	167.149	142.387	156.783	152.93
1389	XM_030623144.1	9.42407	8.35174	11.6899	1.73719	4.89507	1.8297	0.5948	1.25959	1.09202	0.516145	0.146159	0.825989	2.04619	1.79957	1.2777	0.152362	3.28799	2.97844	3.13591	1.39078	1.92291	4.28731	3.659	6.32804	1.198	0.754354	0.663611
1390	XM_030623145.1	18.7271	16.796	13.2536	24.1067	17.3557	26.1333	18.4498	16.8325	22.1766	30.9159	34.0302	23.4486	22.7334	27.1751	26.7125	22.7542	21.1698	18.9062	26.1935	23.8221	20.8851	10.5628	16.5288	8.04107	12.3617	13.029	12.6518
1391	XM_030623146.1	0	0	0	0	0	0	0	0	0	0	0	0	0	0	0	0	0	0.441838	0	0	0	0	0	0	0	0	0
1392	XM_030623147.1	0	0	0	0	0	0	0	0	0	0	0	0	0	0.085987	0.096084	0	0	0	0	0	0.332827	0.105123	0.389414	0	0	0	0
1393	XM_030623148.1	0	0	0	0	0	0	0	0	0	0.965277	1.03472	0	0	0	0	0.712808	0	0.739646	0	0	0	0	0	0	0	0	0
1394	XM_030623149.1	3.87896	11.4921	7.69351	5.29425	5.34654	3.47072	6.25587	7.10778	4.50887	2.51433	0	2.12087	3.37136	3.92315	4.23665	5.2039	10.2167	8.67489	0	1.45409	4.74704	5.36987	0	3.19832	4.90982	4.4179	5.597
1395	XM_030623150.1	0	0	0	0	0	0	0	0	0	0	0	0	0	0	0	0	0	0	0	0	0	0	0	0	0	0	0
1396	XM_030623151.1	0	0	0	0	0	0	0	0.225606	0.171805	0	0	1.06094	0	0.622076	0.230449	0	0.184081	1.06877	0	0	0	0	0.115727	0.121883	0	0	0.103406
1397	XM_030623152.1	0	0	0	0	0	0	0	0	0	0	0.3156	0	0	0	0	0	0	0.318941	0	0	0	0	0	0	0	0	0
1398	XM_030623153.1	0	0	0	0.098065	0	0	0	0	0	0	0	0	0	0	0	0	0	0	0	0.06142	0.168246	0	0	0	0	0.115464	0
1399	XM_030623154.1	0.090963	0.250674	0.094513	0	0	0.315899	0.04258	0.077811	0	0.109099	0	0.157894	0.133061	0.22754	0.324306	0.094289	0.141033	0	0.039988	0	0	0.095956	0.227898	0.162421	0.045109	0	0.215066
1400	XM_030623155.1	23.7698	8.89255	19.1214	33.2263	28.3456	43.7881	33.429	44.0416	37.8397	50.37	52.8245	42.9789	63.3374	61.7749	68.3477	44.5297	42.0219	40.5099	24.0073	23.3503	27.6231	36.9643	42.8873	20.94	41.5575	37.9778	35.4108
1401	XM_030623156.1	17.2583	22.9322	21.0428	22.078	17.9686	23.2611	43.2308	38.5782	36.6039	23.7491	27.2752	21.3577	27.0186	22.6987	28.0337	32.6387	39.538	49.4544	22.5956	27.4821	23.2031	32.097	33.0865	31.6641	34.5097	33.8696	32.0754
1402	XM_030623157.1	6.29266	12.4772	14.0915	36.2664	45.8866	33.8919	12.0382	9.46095	11.9563	26.8615	32.7425	10.5725	5.34267	8.71276	10.9195	38.4532	32.3026	26.6455	27.1372	28.9898	30.5492	6.03656	7.45127	10.7963	8.47955	9.97043	11.2175
1403	XM_030623158.1	0.966771	1.25712	1.09652	0.799315	0.814626	0.853435	0.116866	0.105511	0	0.264591	0.30026	0.507942	2.28673	1.66776	1.99835	0.08543	0.542309	0.484669	0.499464	0.985575	1.07492	0.793279	1.01674	0.898385	0	0.249326	0
1404	XM_030623159.1	1.9382	0.217648	2.09641	2.31184	3.63096	5.4462	3.61445	5.80594	4.84281	6.31427	6.39095	6.74811	5.22794	8.09236	7.32077	5.2306	4.98205	5.30051	2.57594	2.43477	2.2749	6.99778	4.26067	4.64451	1.46239	1.31947	1.44327
1405	XM_030623160.1	0	0	0	0	0	0	0	0	0	0	0	0	0	0	0	0	0	0	0.126687	0	0	0	0	0	0	0	0
1406	XM_030623161.1	0	1.26056	1.2125	0	0.510933	0.298346	0	0	0.384864	0.658594	4.59313	0.38543	1.5949	0	0.916331	2.75853	0.339651	2.31578	3.22763	2.96437	2.01909	0.835471	2.51048	1.29574	0	0	0
1407	XM_030623162.1	0	0	0	0	0	0	0	0	0	0	0	0	0	0	0	0	0	0	0	0	0	0	0	0	0	0	0
1408	XM_030623163.1	0	0	0	0	0	0	0	0	0	0	0	0	0	0	0	0.102108	0.064719	0	0	0	0	0	0	0	0	0	0
1409	XM_030623164.1	0	0	0	0	0	0	0	0	0	0	0	0	0	0	0	0	0	0	0	0	0	0	0	0	0	0	0
1410	XM_030623165.1	0	0	0	0	0	0	0	0	0	0	0	0	0	0	0	0	0	0	0	0	0	0	0	0	0	0	0
1411	XM_030623166.1	0	0	0.523313	0	0	0	0	0	0	0	0	0	0	0	1.20285	0	0	0	0	0	0	0	0	0	0	0	0
1412	XM_030623167.1	0.723191	0	0.6049	0.409875	0	0.225942	0	0	0	0	0.305422	0.595917	0	0	0	0	0.202625	0	0	0	0	0.209428	0	0	0	0.200129	0
1413	XM_030623168.1	27.0175	17.6108	0	0	13.9047	0	0	0	0	0	0	0	0	0	0.67024	0	0	0	0	1.23653	0	0	0	0	0	0	0
1414	XM_030623169.1	4.93144	7.02578	2.80536	0.408461	0	0	0.995174	1.24391	0.724989	3.94161	2.96268	4.05414	0	0	0	2.76841	4.32213	2.8277	0	0	0	0.197023	0.406558	0.551793	1.47975	1.19018	0.929277
1415	XM_030623170.1	0	0	0	0	0	0	0	0	0	0	0	0	0	0	0	0	0	0	0	0	0	0	0	0	0	0	0
1416	XM_030623171.1	0	0	0	0	0	0	0	0	0	0	0	0	0	0	0	0	0	0	0	0	0	0	0	0	0	0	0
1417	XM_030623172.1	0	0	0	0	0	0	0	0	0	0	0	0	0	0	0	0.146443	0	0	0	0	0	0	0	0.105602	0	0	0
1418	XM_030623173.1	0	0	0	0	0	0	0	0	0	0	0	0	0	0	0	0	0	0.565555	0	0	0	0	0	0	0	0	0
1419	XM_030623174.1	0	0	0	0	0	0	0	0	0	0	0	0	0	0	0	0	0	0	0	0	0	0	0	0	0	0	0
1420	XM_030623175.1	0	0	0	0	0.20448	0	0	0	0	0	0	0	0	0	0	0	0	0	0	0	0	0	0	0	0.283812	0	0
1421	XM_030623176.1	0	0.398952	0.26624	0.97047	2.37602	1.52092	1.50027	0.38985	0.450257	4.50511	7.4862	1.71808	0.663544	0.529083	1.00596	4.89575	3.3442	1.50896	0.311277	0.235102	0.467066	0.10771	0	0	0	0	0
1422	XM_030623177.1	13.8454	9.07539	5.42237	10.5407	29.3556	20.2587	5.81253	4.36229	4.47492	20.0761	21.5404	6.49499	3.76538	6.08432	5.39006	37.0172	28.3372	42.4326	3.17148	6.4521	3.82911	3.37609	3.02535	3.51277	2.2566	1.02304	0.907372
1423	XM_030623178.1	0	0	0	0	0.286224	0	0	0	0	0	0	0	0	0	0	0	0	0	0	0	0	0	0	0	0	0	0
1424	XM_030623179.1	0	0	0	0	0	0	0	0	0	0	0	0	0	0	0	0	0	0	0	0	0	0	0	0	0	0	0
1425	XM_030623180.1	0	0	0	0	0	0	0	0	0.307075	0	0	0	0	0	0	0	0	0	0	0	0	0.242252	0	0	0	0	0
1426	XM_030623181.1	0	0	0	0	0	0	0	0	0	0	0	0	0	0	0	0	0	0	0	0	0	0	0	0	0	0	0
1427	XM_030623182.1	0	0	0	0.406815	0.556441	0.298332	0	0	0.268764	0.620807	0.206141	0	0	0	0.680781	0	0.688242	0.306016	0.342934	0.264317	0.247004	0.837144	0.398457	0.622885	0.401182	0.404719	0
1428	XM_030623183.1	0	0	0	0	0	0	0	0	0	0	0	0	0	0	0	0	0	0	0	0	0	0	0	0	0	0	0
1429	XM_030623184.1	0	0	0	0	0	0	0	0	0	0	0	0	0	0	0	0	0	0	0	0	0	0	0	0	0	0	0
1430	XM_030623185.1	0	0	0	0	0	0	0	0	0	0	0	0	0	0	0	0	0	0	0	0	0	0	0	0	0	0	0
1431	XM_030623186.1	0.217957	0.382659	0	0	0	0	0	0	0	0	0	0	0	0	0	0	0.090834	0.088518	0	0	0.123406	0	0	0	0	0.109149	0
1432	XM_030623187.1	10.8224	37.0988	19.0186	40.9411	18.9279	35.6749	32.6814	28.2349	37.3154	7.44226	11.8037	15.0523	101.83	97.0047	93.4019	111.585	153.267	167.571	22.805	27.1281	23.1518	79.5039	92.2788	140.099	86.6659	84.465	72.4933
1433	XM_030623188.1	0	0	0	0	0	0	0	0	0	0	0	0	0	0	0	0	0	0	0	0	0	0	0	0	0	0	0
1434	XM_030623189.1	0	0	0	0	0	0	0	0	0	0	0	0	0	0	0	0	0	0	0	0	0	0	0	0	0	0	0
1435	XM_030623190.1	0	0	0	0	0	0	0	0	0	0	0	0	0	1.52318	0	0	0	0	0	0	0	0	0	0	0	0	0
1436	XM_030623191.1	0	0	0	0	0	0	0	0	0	0	0	0	0	0	0	0	0	0	0	0	0	0	0	0	0	0	0
1437	XM_030623192.1	0	0	0	0	0	0	0	0	0	0	0	0	0	0	0	0	0	0	0	0	0	0	0	0	0	0	0
1438	XM_030623193.1	0	0	0	0	0	0	0	0	0	0	0	0	0	0	0	0	0	0	0	0	0	0	0	0	0	0	0
1439	XM_030623194.1	0	0	0	0	0	0	0	0	0	0	0	0	0	0	0	0	0	0	0	0	0	0	0	0	0	0	0
1440	XM_030623195.1	0	0	0	0	0	0	0	0	0	0	0	0	0	0	0	0	0	0	0	0	0	0	0	0	0	0	0
1441	XM_030623196.1	2.54719	3.06353	2.33397	0.863754	0.643469	0.89188	0.510434	0.687828	0.640239	0.143074	0.422794	0.481424	8.28992	8.85273	10.0603	0.119529	0.656571	1.40871	0.713043	0.367165	0.743492	3.44862	2.91759	1.81345	0.093495	0.371501	0.217244
1442	XM_030623197.1	0	0	0	0	0	0	0	0	0	0	0	0	0	0	0	0	0	0	0	0	0	0	0	0	0	0	0
1443	XM_030623198.1	0	0	0	0	0	0	0	0	0	0	0	0	0	0	0	0	0	0	0	0	0	0	0	0	0	0	0
1444	XM_030623199.1	0	0	0	0	0	0	0	0	0	0	0	0	0	0	0	0	0	0	0	0	0	0	0	0	0	0	0
1445	XM_030623200.1	0	0	0	0	0	0	0	0	0	0	0	0	0	0	0	0	0	0	0	0	0	0	0	0	0	0	0
1446	XM_030623201.1	0	0	0	0	0	0	0	0	0	0	0	0	0	0	0	0	0	0	0	0	0	0	0	0	0	0	0
1447	XM_030623202.1	0	0	0	0	0	0	0	0	0	0	0	0	0	0	0	0	0	0	0	0	0	0	0	0	0	0	0
1448	XM_030623203.1	0	0	0	0	0	0	0	0	0	0	0	0	0	0	0	0	0	0	0	0	0	0	0	0	0	0	0
1449	XM_030623204.1	0	0	0	0	0	0	0	0	0	0	0	0	0	0	0	0	0	0	0	0	0	0	0	0	0	0	0
1450	XM_030623205.1	0	0	0	0	0	0	0	0	0	0	0	0	0	0	0	0	0	0	0	0	0	0	0	0	0	0	0
1451	XM_030623206.1	0	0	0	0	0	0	0	0	0	0	0	0	0	0	0	0	0	0	0	0	0	0	0	0	0	0	0
1452	XM_030623207.1	0	0	0	0	0	0	0	0	0	0	0	0	0	0	0	0	0	0	0	0	0	0	0	0	0	0	0
1453	XM_030623208.1	1.23146	0	0	0	0.693262	0	2.56754	0	0	0	0	0	7.41204	0	0	4.22159	2.90685	15.3978	0	0	0	3.66396	5.58591	0	2.90118	3.20975	0
1454	XM_030623209.1	0	0	0	0	0	0	0	0	0	0	0	0	0	0	0	0	0	0	0	0	0	0	0	0	0	0	0
1455	XM_030623210.1	4.8198	3.22383	4.18651	2.86124	1.58786	3.61219	1.11476	1.45189	1.35716	2.93287	2.10826	2.04817	4.15352	3.20712	4.09892	1.44337	1.56424	3.2997	2.00011	2.1764	2.20284	4.00264	5.29383	3.26923	3.98197	3.11335	3.0552
1456	XM_030623211.1	0	0	0	0	0	0	0	0	0	0.288566	0	0	0	0	0.332006	0	0	0	0.159221	0	0	0	0	0	0	0	0
1457	XM_030623212.1	0	0	0	0	0	0	0	0	0	0	0	0	0	0	0	0	0	0	0	0	0	0	0	0	0	0	0
1458	XM_030623213.1	0	0	0.050682	0	0	0	0	0	0	0	0	0	0.065056	0	0	0	0	0	0	0	0	0	0	0	0	0	0
1459	XM_030623214.1	0	1.47039	0	1.4905	0	3.71426	0	0	1.89886	0	2.60804	0	0	0	0	1.52101	0	0	0	0	0	1.00877	0	0	0	0	0
1460	XM_030623215.1	0	0	0	0	0	0	0	0	0	0	0	0	0	0	0	0	0	0.026949	0	0	0	0	0	0	0	0	0
1461	XM_030623216.1	69.2366	193.809	89.4818	122.528	169.417	124.169	42.4756	69.6496	72.67	163.945	152.939	208.556	241.175	284.109	294.653	148.665	134.246	154.928	76.6326	162.039	106.89	144.424	151.646	530.539	95.9379	130.533	107.081
1462	XM_030623217.1	0	0	0	0	0	0	0	0	0	0	0	0	0	0	0	0	0	0.022326	0	0	0	0	0	0	0	0	0
1463	XM_030623218.1	0	0	0	0	0	0	0	0	0	0	0	0	0	0	0	0	0	0	0	0	0	0	0	0	0	0	0
1464	XM_030623219.1	0	0	0.124229	0.856311	1.15376	1.58482	0.090954	0	0.135865	0	0.050663	0	0.0924	0	0.08462	0.143492	0.258749	0.6839	0.08402	0	0.178311	0.535411	1.60876	0.466168	0.10816	0.146051	0.153828
1465	XM_030623220.1	0	0	0	0	0	0	0	0	0	0	0	0	0	0	0	0	0	0	0	0	0	0	0	0	0	0	0
1466	XM_030623221.1	0	0	0	0	0	0	0	0	0	0	0	0.094013	0	0	0	0	0	0	0	0	0	0	0	0	0	0	0
1467	XM_030623222.1	0	0	0	0	0	0	0	0	0	0	0	0	0	0	0	0	0.34014	0	0	0	0	0	0	0	0	0	0
1468	XM_030623223.1	0	0	0	0	0	0	0	0	0	0	0	0	0	0	0	0	0	0	0	0	0	0	0	0	0	0	0
1469	XM_030623224.1	0	0	0	0	0	0	0	0	0	0	0	0	0	0	0	0	0	0	0	0	0	0	0	0	0	0	0
1470	XM_030623225.1	0	0	0	0	0	0	0	0	0	0	0	0	0	0	0	0	0	0.050123	0	0	0	0.271523	0	0	0	0	0
1471	XM_030623226.1	0	0	0	0	0	0	0	0	0	0	0	0	0	0	0	0	0	0	0	0	0	0	0	0	0	0	0
1472	XM_030623227.1	0.190586	0	0.277117	0	0.142992	0	0	0	0.348009	0	0	0	0	0	0	0	0	0.115852	0.220936	0.475372	0	0	0	0.700691	0.284426	0.311494	0
1473	XM_030623228.1	0	0	0	0	0	0	0	0	0	0	0	0	0	0	0	0	0	0	0	0	0	0	0	0	0	0	0
1474	XM_030623229.1	0.528142	0	0	0	0	0	0.44934	0.943753	3.76237	0	0	0	0	0	0	0	0	0	0	0	0	0	0	0	0	0	0
1475	XM_030623230.1	0	0	0	0	0	0	0	0	0	0	0	0	0	0	0	0	0	0	0	0	0	0	0	0	0	0	0
1476	XM_030623231.1	0	0	0	0	0	0	0	0	0	0	0	0	0	0	0	0	0	0	0	0	0	0	0	0	0	0	0
1477	XM_030623232.1	0	0	0	1.14256	0	0	2.09186	1.39374	3.91502	0	0	0	1.06333	1.37959	0.963922	0.373586	0	0.672164	0.634886	0	0	0	0	0	0	0	0
1478	XM_030623233.1	0	0.44013	0	0	0	0	0	0	0	0	0	0	0	0	0	0	0	0	0	0	0	0	0	0	0	0	0
1479	XM_030623234.1	0.112506	0	0	0	0	0	0	0	0	0	0	0	0	0	0	0	0	0	0	0	0.163711	0	0	0	0	0	0
1480	XM_030623235.1	0.329856	0	0	0	0	0	0	0	0	0	0.870055	0.565224	0.815239	1.92519	0	0	1.02413	1.40862	0	0	0	0	0	0	0	0	0
1481	XM_030623236.1	0	1.18358	0.437586	0	0	0.313163	0	0	0	0	0	0	0	0	0	0	0	0	0	0	0	0	0.423474	0	0	0	0
1482	XM_030623237.1	0	0	0	0	0	0	0	0	0	0	0	0	0	0	0	0	0	0	0	0	0	0	0	0	0	0	0
1483	XM_030623238.1	2.14439	7.40182	3.67392	0	0	0	0	0	0.449775	0.136965	0	0.175536	0	0	0	0.164953	0.104508	0.323669	0.154512	0	0.11507	0	0	0.466219	0	0	0
1484	XM_030623239.1	5.96864	2.29167	3.86179	1.3292	0.621458	2.21674	0	0	0	0	0	0	0	0.297326	0	0	0	0	2.27263	3.83246	3.11744	0	0.384611	0	2.76573	1.74232	1.70894
1485	XM_030623240.1	0	0	0	0	0	0	0	0	0	0	0	0	0	0	0	0	0	0	0	0	0	0	0	0	0.180225	0	0
1486	XM_030623241.1	1.81045	0.361512	2.21048	2.83419	0	1.66703	0.955003	5.36368	3.48313	0	0	0	0	0	0	1.5956	5.8391	7.05784	0	1.76179	0	5.81548	0	0	2.06841	0	3.37864
1487	XM_030623242.1	0.107837	0	0	0	0.314221	0	0	0	0	0.15007	0.099751	0	0.213628	0.110417	0	0	0.11383	0.043255	0	0	0.057587	0.854171	0	1.01548	0.125763	0	0.266707
1488	XM_030623243.1	0	0	0	0	0	0	0	0	0	0	0	0	0	0	0	0	0	0	0	0	0	0	0	0	0	0	0
1489	XM_030623244.1	0	0	0	0	0	0	0	0	0	0	0	0	0	0	0	0	0	0	0	0	0	0	0	0	0	0	0
1490	XM_030623245.1	0	0	0	0	0	0	0	0	0	0	0	0	0	0	0	0	0	0	0	0	0	0	0	0	0	0	0
1491	XM_030623246.1	0	0	0	0.313675	0.441674	0.603735	0	0	0	1.70297	1.42295	1.86979	0	0	0	2.19404	3.57633	4.89417	0.163944	0	0	3.45692	4.35925	3.44478	1.56371	1.43131	0.879401
1492	XM_030623247.1	0	0	0	0	0	0	0	0	0	0	0	0	0	0	0	0	0	0	0	0	0	0	0	0	0	0	0
1493	XM_030623248.1	0	0	0	0	0	0	0	0	0	0	0	0	0	0	0	0	0	0	0	0	0	0	0	0	0	0	0
1494	XM_030623249.1	0	0	0	0	0	0	0	0	0	0	0	0	0	0	0	0	0	0	0	0	0	0	0	0	0	0	0
1495	XM_030623250.1	0	0	0	0	0	0	0	0	0	0	0	0	0	0	0	0	0	0	0	0	0	0	0	0	0	0	0
1496	XM_030623251.1	1.00036	0	1.11263	2.81377	1.13996	3.08798	8.12844	12.5744	5.83467	1.5831	1.21878	2.33545	1.7303	1.49344	0.763595	7.81412	6.85253	6.41386	3.00238	0.344317	1.21315	2.75488	2.56681	0	1.46896	2.89287	2.21706
1497	XM_030623252.1	0	0	0	0	0	0	0	0	0	0	0	0	0	0	0	0	0	0	0	0	0	0	0	0	0	0	0
1498	XM_030623253.1	0	0	0	0	0	0	0	0	0	0	0	0	0	0	0	0	0	0	0	0	0	0	0	0	0	0	0
1499	XM_030623254.1	0	0	1.38031	0	0	0.805177	0.326506	0	0	0	0	0	0	0	0	0	0	0	0.293388	0	0.623516	0.187917	0	0	0.437454	0.410423	0
1500	XM_030623255.1	0	0	0	0	0	0	0	0	0	0	0	0	0	0	0	0	0	0	0	0	0	0	0	0	0	0	0
1501	XM_030623256.1	0	0	0	0	0	0.090757	0.104128	0	0	0	0.060131	0	0	0	0	0	0	0	0.100902	0	0	0.389424	0.257351	0	0	0.0606	0.088304
1502	XM_030623257.1	0.243273	0	0	0	0.086896	0	0	0	0	0	0	0	0	0	0	0	0	0	0.2182	0.081696	0.155764	0.074226	0.1397	1.13921	0	0.073506	0
1503	XM_030623258.1	0	0	0	0	0	0	0	0	0	0	0	0	0	0	0	0	0	0	0	0	0	0	0	0	0	0	0
1504	XM_030623260.1	0	0	0	0	0	0	0	0	0	0	0	0	0	0	0	0	0	0	0	0	0	0	0	0	0	0	0
1505	XM_030623261.1	0	0	0	0	0	0	0.42886	0	0	0.729443	0.918157	0.498581	0	0	0	0	0.409963	0.574141	0	0	0	0.249706	0.459242	0	0	0	0
1506	XM_030623262.1	0	0	0	0	0	0.285814	0	0	0	0	0	0	0	0	0	0	0	0	0	0	0	0	0	0	0	0	0
1507	XM_030623263.1	0	0	0	0	0	0	0	0	0	0	0	0	0	0	0	0	0	0	0	0	0	0	0	0	0	0	0
1508	XM_030623264.1	0	0	0	0	0	0	0	0	0	0	0	0	0	0	0	0	0	0	0	0	0	0	0	0	0	0	0
1509	XM_030623265.1	1.07909	0.714585	0.998702	0.23047	0.267051	0	0.606595	0.908899	0.339515	0.713663	0	0.087822	0	0	0	0	0.18941	0.174425	0	0	0.223707	0	0	0	0	0.222371	0
1510	XM_030623266.1	0	0	0	0	0	0	0	0	0	0	0	0	0	0	0	0	0	0	0	0	0	0	0	0	0	0	0
1511	XM_030623267.1	0	0	0	0	0	0	0	0	0	0	0	0	0	0	0	0	0	0	0	0	0	0	0	0	0	0	0.117272
1512	XM_030623268.1	0	0	0	0	0	0	0	0	0	0	0	0	0	0	0	0	0	0	0	0	0	0	0	0	0	0	0
1513	XM_030623269.1	0	0	0	0	0	0	0	0	0	0	0	0	0	0	0	0	0	0	0	0	0	0	0	0	0	0	0
1514	XM_030623270.1	0	0	0	0	0	0	0	0	0	0	0	0	0	0	0	0	0	0	0	0	0	0	0	0	0	0	0
1515	XM_030623271.1	0.755877	0	0	0	0	0	4.9849	2.78623	4.16609	2.78484	1.82149	0	0	0	0	0	2.59139	7.5676	0	1.11842	0	0	0	0	0	0	0
1516	XM_030623272.1	0	0.269409	0	0.568201	0.302994	0	1.95123	1.83308	2.34383	0.170232	0.058508	0	0	0	0	4.0102	5.71052	9.99879	0	0	0.070024	5.34512	7.07544	17.5787	5.14745	3.70815	4.32224
1517	XM_030623273.1	0	0	0	0	0	0.0366	0	0	0	0	0	0	0	0	0	0	0	0	0	0	0	0	0	0	0	0	0
1518	XM_030623274.1	0	0	0	0	0	0	0	0	0	0	0	0	0	0	0	0	0	0.247682	0	0	0	0	0	0	0	0	0
1519	XM_030623275.1	0	0	0	0	0	0.248012	0	0	0	0	0	0	0.160279	0	0	0	0	0	0	0	0	0.087269	0	0	0	0.083176	0.128774
1520	XM_030623276.1	0	0	0	0	0	0	0	0	0	0	0	0	0	0	0	0	0	0	0	0	0	0	0	0	0	0	0
1521	XM_030623277.1	0	0	0	0	0	0	0	0	0	0	0	0	0	0	0	0	0	0	0	0	0	0	0	0	0	0	0
1522	XM_030623278.1	0	0	0	0	0	0	0	0	0	0	0	0	0	0	0	0	0	0	0	0	0	0	0	0	0	0	0
1523	XM_030623279.1	0	0	0	0	0	0	0	0	0	0	0	0	0	0	0	0	0	0	0	0	0	0	0	0	0	0	0
1524	XM_030623280.1	0	0	0	0	0	0	0	0	0	0	0	0	0	0	0.402481	0	0	0	0	0	0	0	0	0	0	0	0
1525	XM_030623281.1	0	0	0	0	0	0	0	0	0	0	0	0	0	0	0	0	0	0	0	0	0	0	0	0	0	0	0
1526	XM_030623282.1	0	0	0	0	0	0.188829	0	0	0.156064	0	0	0	0	0	0.190612	0	0	0.089009	0	0	0	0	0	0	0	0	0
1527	XM_030623283.1	0.401527	1.93571	0.409129	0.50436	0.641139	1.58809	0.122237	0.219416	0.366248	0.398866	1.07408	0.432623	1.39579	0.886621	1.64934	0.919271	0.450695	0.572462	0.659053	0.931594	0.312581	0.636126	0.272296	2.0573	0.390728	0.313653	0.406244
1528	XM_030623284.1	0	0	0	0	0	0	0	0	0	0	0	0	0	0	0	0	0	0	0	0	0	0	0	0	0	0	0
1529	XM_030623285.1	0	2.26428	0.382131	1.13871	0.62678	0.678319	0	0	0	0.187131	0.379638	0.129158	0	0	0	0.256016	0	0.150142	0	0	0.326006	0	0.650204	0	0	0	0.556166
1530	XM_030623286.1	0	0	0	0	0	0	0	0	0	0	0	0	0	0	0	0	0	0	0	0	0	0	0	0	0	0	0
1531	XM_030623287.1	0	0	0	0	0.369739	0	0	0	0	0	0	0	0	0	0	0	0.212743	0.363519	0	0	0	0.317808	0	0	0	0.240379	0.746696
1532	XM_030623288.1	0.178285	0	0	0	0	0	0	0	0	0	0	0	0	0	0	0	0	0	0	0	0	0	0	0	0	0	0
1533	XM_030623289.1	0	0	0	0	0	0.455078	0	0	0.249999	0.344015	0.338013	0.570896	0	0	0	0.210988	0.688774	1.0301	0	0	0	0.590622	1.08928	0	1.19145	0.859052	1.27574
1534	XM_030623290.1	0	0	0	0	0	0	0	0	0	0	0	0	0	0	0	0.051082	0	0.031897	0	0	0	0	0.128209	0	0	0	0
1535	XM_030623291.1	0	0	0	0	0	0	0	0	0	0	0	0	0.11097	0	0.102881	0	0	0	0	0	0	0	0	0	0	0	0
1536	XM_030623292.1	0	0	0	0	0	0	0	0	0	0	0	0	0.137476	0	0	0	0	0	0	0	0	0	0.156741	0	0	0	0
1537	XM_030623293.1	0	0	0	0.089791	0	0	0	0	0	0.079938	0.10725	0.392252	0	0	0	0.3289	0.450952	0.975121	0	0.07395	0	0.32556	0.701698	0	0.656648	0.294167	0.325749
1538	XM_030623294.1	0.197675	0	0.435973	1.53941	0.288795	0.910935	0	0	0.649241	1.53375	1.92983	0.87224	0	0	0	2.25432	3.09672	4.19407	0	0	0.351937	6.67404	3.69067	0.401749	4.72237	2.30955	2.74927
1539	XM_030623295.1	0	0	0	0	0	0	0	0	0	0	0	0	0	0	0	0	0	0	0	0	0.199912	0	0	0	0	0.297942	0.234463
1540	XM_030623296.1	0.428218	0	0	0	0	0	0	0	0	0	0	0.323548	0.333867	0.205663	0.425673	0	0	0.203164	0.198268	0	0	0	0	0	0	0	0.203933
1541	XM_030623297.1	0	0	0	0	0	0	0	0	0	0	0	0	0	0	0	0	0	0	0	0	0	0	0	0	0	0	0
1542	XM_030623298.1	0	0	0	0	0	0	0	0	0	0.078424	0.052409	0	0	0	0	0	0	0	0	0	0	0	0.109076	0	0	0	0
1543	XM_030623299.1	2.70766	13.86	5.1174	0	1.80009	1.0862	0	0	1.28889	2.33298	1.19436	2.17892	0	2.5358	1.56108	0	0	0.489175	7.61538	3.90559	4.40225	1.093	2.09713	3.82384	2.19191	2.81388	0
1544	XM_030623300.1	1.87186	6.74504	1.56607	0.49532	1.09736	0.8874	0.488366	0	0.69949	0	0	0.311191	0	0	0.800654	0.310977	0.220378	0	1.90861	0.52877	1.3175	0.299986	0	0	0.593223	1.12987	0.911195
1545	XM_030623301.1	63.5055	132.533	106.039	34.8968	83.9422	40.067	0	0	0	2.82572	2.45746	1.65053	29.2428	16.8701	28.7165	0	0	0	0	0.908171	1.54563	11.1499	14.3865	35.446	10.2976	8.51052	19.0453
1546	XM_030623302.1	0	0	0	0	0.07898	0	0	0	0	0	0.122167	0.230461	0	0.109634	0.120009	0	0	0	0	0	0	0	0	0	0	0	0
1547	XM_030623303.1	0	0	0	0	0	0	0	0	0	0	0	0	0	0	0	0	0	0	0	0	0	0.012992	0	0	0	0	0
1548	XM_030623304.1	0	0	0	0	0	0	0	0	0	0	0	0	0	0	0	0	0	0	0	0	0	0	0	0	0	0	0
1549	XM_030623305.1	0	0	0	0	0	0	0	0	0	0	0	0	0	0	0	0	0	0	0	0	0	0	0	0	0	0	0
1550	XM_030623306.1	0	0	0	0	0	0	0	0	0	0	0	0	0	0	0	0	0	0	0	0	0	0	0	0	0	0	0
1551	XM_030623307.1	0	0	0	0	0	0	0	0	0	0	0	0	0	0	0	0	0	0	0	0	0	0	0	0	0	0	0
1552	XM_030623308.1	0	0	0	0	0	0	0	0	0	0	0	0	0	0	0	0	0	0	0	0	0	0	0	0	0	0	0
1553	XM_030623309.1	0	0	0	0	0	0	0	0	0	0	0	0	0	0	0	0	0	0	0	0	0	0	0	0	0	0	0
1554	XM_030623310.1	0	0	0	0	0	0	0	0	0	0	0	0	0	0	0	0	0	0	0	0	0	0	0	0	0	0	0
1555	XM_030623311.1	1.92719	0	1.52307	0	0.573907	0.22202	0.29856	0.267884	0.214912	0.889336	0.301196	0.429648	0.923413	0.779264	1.10802	0.219374	0	0.486233	0.490072	0.183626	0.177881	0.167247	0.61345	2.85352	0	0.162083	0
1556	XM_030623312.1	0	0	0	0	0	0	0	0	0	0	0	0	0	0	0	0	0	0	0	0	0	0	0	0	0	0	0
1557	XM_030623313.1	0.744711	1.49327	0.791928	0	0	0	0	0	0	0	0	0	0	0	0.063512	0	0.030708	0	0	0	0	0	0	0	0.226037	0.221463	0.058292
1558	XM_030623314.1	0	0	0.709207	0.881514	4.10112	1.77401	0	0	1.63308	0	0	1.96846	0	4.48809	9.77172	2.14847	0	5.30582	0	0	4.76232	1.78033	3.68124	6.11093	1.16965	2.72812	0
1559	XM_030623315.1	0	0	0	0	0	0	0	0	0	0	0.04052	0.038125	0	0	0	0.094402	0.030528	0	0	0	0	0	0	0	0	0	0
1560	XM_030623316.1	0	0	0	0	0	0	0	0	0	0	0	0	0	0	0	0	0	0	0	0	0	0	0	0	0	0	0
1561	XM_030623317.1	1.40561	1.006	1.16014	0	0	0	0	0	0	0	0	0	0	0	0	0	0	0	0	0	0	0	0	0	0.13459	0.17572	0.216028
1562	XM_030623318.1	0	0	0	0	0	0	0	0	0	0	0	0	0	0	0	0	0	0	0	0	0	0	0	0	0	0	0
1563	XM_030623319.1	0	0	0	0	0	0	0	0	0	0	0	0	0	0	0	0	0.026334	0.323162	0	0	0	0	0	0	0	0	0
1564	XM_030623320.1	0	0	0	0	0	0	0	0	0	0	0	0	0	0	0	0	0	0	0	0	0	0	0	0	0	0	0
1565	XM_030623321.1	0	0	0	0	0	0	0	0	0	0	0	0	0	0	0	0	0	0	0	0	0	0	0	0	0	0	0
1566	XM_030623322.1	0	0	0	0	0	0	0	0	0	0	0	0	0	0	0	0	0	0	0	0	0	0	0	0	0	0	0
1567	XM_030623323.1	0	0	0	0	0	0	0	0	0	0	0	0	0	0	0	0	0	0	0	0	0	0	0	0	0	0	0
1568	XM_030623324.1	0	0	0.17664	0	0.303894	0.215861	0	0	0	0	0	0	0	0.539998	0.615906	1.75457	0.619566	1.94478	0	0	0	0	0	0	0	0	0
1569	XM_030623325.1	0	0	0	0	0	0	0	0	0	0	0	0	0	0	0	0	0	0	0	0	0	0	0	0	0	0	0
1570	XM_030623326.1	0	0	0	0	0	0	0	0	0	0	0	0	0	0	0	0	0	0	0	0	0	0	0	0	0	0	0
1571	XM_030623327.1	0	0.20986	0	0	0	0	0	0	0	0	0	0	0	0	0	0	0	0	0	0	0	0	0	0.459046	0	0	0
1572	XM_030623328.1	0	0	0	0	0	0	0	0	0	0	0	0	0	0	0	0	0	0	0	0	0	0	0	0	0	0	0
1573	XM_030623329.1	0	0	0	0	0	1.24687	0	0	0.152254	0	0.140648	0.391678	0	0	0	0	0	0	0	0	0	0	0	0	0	0	0.364891
1574	XM_030623330.1	1.53685	4.81766	1.59975	2.40076	3.13349	1.77915	1.71608	1.98013	2.0761	1.36805	1.46219	2.3585	5.5997	5.54201	5.36474	3.06403	4.53325	6.40576	1.35165	1.78003	1.92643	1.9934	2.20699	2.94584	1.7742	1.71184	0.968785
1575	XM_030623331.1	0	0	0	0	0	0	0	0	0	0	0	0	0	0	0	0	0	0	0	0	0	0	0	0	0	0	0
1576	XM_030623332.1	0	0	0	0	0	0	2.02324	1.91167	1.14671	0	0	0	0	0	0	0.5998	0	0.310287	0	0	0	0	0.188055	0	0	0	0
1577	XM_030623333.1	0	0	0	0	0	0	0	0	0	0	0	0	0	0	0	0	0	0	0	0	0	0	0	0	0	0	0
1578	XM_030623334.1	0	0	0	0	0	0	0	0	0	0	0	0	0	0	0	0	0	0	0	0	0	0	0	0	0	0	0
1579	XM_030623335.1	0	0	0.183722	0	0	0	0	0	0	0	0	0	0	0	0	0	0	0	0	0	0	0	0	0	0	0	0
1580	XM_030623336.1	0	0	0	0	0	0	0	0	0	0	0	0	0	0	0	0	0	0	0	0	0	0	0	0	0	0	0
1581	XM_030623337.1	0	0	0	0	0	0	0	0	0	0	0	0	0	0	0	0	0	0	0	0	0	0	0	0	0	0	0
1582	XM_030623338.1	0	0	0	0	0	0	0	0	0	0	0	0	0	0	0	0	0	0	0	0	0	0	0	0	0	0	0
1583	XM_030623339.1	0.074999	0	0	0	0	0	0	0	0	0	0	0	0	0	0	0	0	0	0	0	0	0	0.078083	0	0	0	0
1584	XM_030623340.1	0	0	0	0.173387	0	0	0	0	0	0	0	0	0	0	0	0	0	0.073837	0	0	0	0	0	0	0	0	0
1585	XM_030623341.1	0	0	0	0	0	0	0	0	0	0	0	0	0	0.410642	0	0	0	0	0	0	0	0	0	0	0	0	0
1586	XM_030623342.1	0	0	0	2.44723	1.65894	2.75772	0.827275	2.32796	2.17208	1.16863	0.995007	0.917477	0.598234	0	0.909174	1.62559	1.46727	3.48527	2.12946	2.09411	4.46154	2.55159	1.26118	0.572538	0	0.113859	0
1587	XM_030623343.1	0	9.4848	2.20616	0	0	0	0	0	0	0	0	0	0	0	0	0	0	0	0	0	0	0	0	0	0	0	0
1588	XM_030623344.1	0	0	0	0	0	0	0	0	0	0	0	0	0	0	0	0	0	0	0	0	0	0	0	0	0	0	0
1589	XM_030623345.1	0	0	0	0	0	0	0.078024	0.103813	0.115591	0	0	0	0	0	0	0	0	0	0	0	0	0	0	0	0	0	0
1590	XM_030623346.1	0	0	0	0	0	0	0	0	0	0	0	0	0	0	0	0	0	0	0	0	0	0	0	0	0	0	0
1591	XM_030623347.1	0	0	0	0	0	0	0	0	0	0	0	0	0	0	0	0	0	0	0	0	0	0	0	0	0	0	0
1592	XM_030623348.1	0	0	0	0	0	0	0	0	0	0	0	0	0	0	0	0	0	0	0	0	0	0	0	0	0	0	0
1593	XM_030623349.1	0	0	0	0	0	0	0	0	0	0	0	0	0	0	0	0	0	0	0	0	0	0	0	0	0	0	0
1594	XM_030623350.1	0	0	0	0	0	4.21729	0	0	0.634478	0	0	0	0	0	0	4.1714	2.4212	6.36491	1.57881	1.22494	0.572949	1.0335	1.81903	3.13484	0	0	0
1595	XM_030623351.1	0	0	0	0	0	0	0	0	0	0	0	0	0	0	0	0	0	0	0	0	0	0	0	0	0	0	0
1596	XM_030623352.1	0	0	0	0	0	0	0	0	0	0	0	0	0	0	0	0	0	0	0	0	0	0	0	0	0	0	0
1597	XM_030623353.1	0	0	0	0	0	0	0	0	0	0	0	0	0	0	0	0	0	0	0	0	0	0	0	0	0	0	0
1598	XM_030623354.1	6.3597	13.4017	11.7346	8.60217	8.69528	10.1476	25.584	19.7022	19.7637	1.74029	3.17135	2.04354	10.572	11.2603	9.90108	21.7458	21.1422	15.2443	10.4029	9.23684	6.83894	15.6522	10.6301	13.5755	8.77748	11.6404	12.4635
1599	XM_030623355.1	0	0	0	0	0	0	0	0	0	0	0	0	0	0	0	0	0	0	0	0	0	0	0	0	0	0	0
1600	XM_030623356.1	0	0	0	0	0	0	0	0	0	0	0	0	0	0	0	0	0	0	0	0	0	0	0	0	0	0	0
1601	XM_030623357.1	0	0	0	0	0	0	0	0	0	0	0	0	0	0	0	0	0	0	0	0	0	0	0	0	0	0	0
1602	XM_030623358.1	0	0	0	0	0	0	0	0	0	0	0	0	0	0	0	0	0	0	0	0	0	0	0	0	0	0	0
1603	XM_030623359.1	0	0	0	0	0	0	0	0	0	0	0	0	0	0	0	0	0	0	0	0.126076	0	0	0	0	0	0	0
1604	XM_030623360.1	0	0	0	0	0	0	0	0	0	0	0	0	0	0	0	0	0	0	0	0	0	0.201799	0.742836	0	0.378187	0	0
1605	XM_030623361.1	0	0	0	0	0.049522	0	0	0	0	0	0	0	0	0	0	0	0	0	0	0	0.041627	0	0	0	0	0	0
1606	XM_030623362.1	0	0	0	0	0	0	0	0	0	0	0	0	0	0	0	0	0	0	0	0	0	0	0	0	0	0	0
1607	XM_030623363.1	0	0	0	0	0	0	0	0	0	0	0	0	0	0	0	0	0	0	0	0	0	0	0	0	0	0	0
1608	XM_030623364.1	0	0	0	0	0	0	0	0	0	0	0	0	0	0	0.339391	0	0	0	0	0	0	0	0	0.686866	0	0	0
1609	XM_030623365.1	0	0	0	0.248077	0	0.219955	0	0	0	0	0	0	0.46418	0	0.249609	0	0	0	0	0	0	0	0.279387	0	0	0.135686	0.41263
1610	XM_030623366.1	0	0	0	2.00946	2.08957	2.98457	0	0.430204	0.369702	0	1.32594	0	2.14729	2.94544	3.31068	0.334424	0	0.431193	0	1.25632	3.13398	0.925593	2.4815	3.07413	0	2.83509	1.46514
1611	XM_030623367.1	0	0	0	0	0	0	0	0	0	0	0	0	0	0	0	0	0	0	0	0	0	0	0	0	0	0.090926	0
1612	XM_030623368.1	16.962	16.3601	23.4906	0	0	0	0	0	0	0	0	0	0	0	0	0	0	0	0	0	0	0	0	0	0	0	0
1613	XM_030623369.1	0	0	0	0	0	0	0	0	0	0	0	0	0	0	0	0	0	0	0	0	0	0	0	0	0	0	0
1614	XM_030623370.1	0	0	0	0	0	0	0	0	0	0	0	0	0	0	0	0	0	0	0	0	0	0	0	0	0	0	0
1615	XM_030623371.1	0	0	0	0	0	0	0	0	0	0	0	0	0	0	0	0	0	0	0	0	0	0	0	0	0	0	0
1616	XM_030623372.1	0	2.98426	0.801255	0	0	0	0	0	0	0	0	0	0	0	0	0	0	0	0	0	0	0	0	0	0	0	0
1617	XM_030623373.1	0	0	0	0	0	0	0	0	0	0	0	0	0	0	0	0	0	0	0	0	0	0	0	0	0	0	0
1618	XM_030623374.1	0	0	0	0	0	0	0	0	0	0	0	0	0	0	0.464266	0	0	0	0	0.139562	0	0	0	0	0	0	0
1619	XM_030623375.1	0	0	0	0	0	0	0	0	0	0	0	0	0	0	0	0	0	0	0	0	0	0	0	0	0	0	0
1620	XM_030623376.1	0	0	0	0	0	0	0	0	0	0	0	0	0	0	0	0	0	0	0	0	0	0	0	0	0	0	0
1621	XM_030623377.1	0	0	0	0	0	0	0	0	0	0	0	0	0	0	0	0	0	0	0	0	0	0	0	0	0	0	0
1622	XM_030623378.1	0	0	0	0	0	0	0	0	0	0	0	0	0	0	0	0	0	0	0	0	0	0	0	0	0	0	0
1623	XM_030623379.1	0	0	0	0	0	0	0	0	0	0	0	0	0	0	0	0	0	0	0	0	0	0	0	0	0	0	0
1624	XM_030623380.1	0	0	0	0	0	0	0	0	0	0	0	0	0	0	0	0	0	0	0	0	0	0	0	0	0	0	0
1625	XM_030623381.1	0	0	0	0	0	0	0	0	0.180081	0	0.165678	0	0	0	0.228788	0	0	0.206624	0	0	0	0	0	0	0	0	0
1626	XM_030623382.1	0	0	0	0	0	0	0	0	0	0	0	0	0	0	0	0	0	0	0	0	0	0	0	0	0	0	0
1627	XM_030623383.1	0	0	0	0	0	0	0	0	0	0	0	0	0	0	0	0	0	0	0	0	0	0	0	0	0	0	0
1628	XM_030623384.1	0	0	0	0	0	0	0	0.106262	0	0	0	0	0	0	0	0	0	0	0	0	0	0	0	0	0	0	0
1629	XM_030623385.1	0	0	0	0	0	0	0	0	0	0	0	0	0	0	0	0	0	0	0	0	0	0	0	0	0	0	0
1630	XM_030623386.1	0	0.912522	0	0	0	0	0	0	0	0	0	0	0	0	0	0	0	0	0	0	0	0	0	0	0	0	0
1631	XM_030623387.1	27.5993	53.8426	37.5232	11.4586	17.3943	10.0514	9.35497	9.93781	10.8187	11.2301	11.8948	13.1833	12.7595	14.491	15.7321	12.1723	12.6854	18.1382	16.2168	17.9671	20.7566	9.27215	12.3565	27.756	7.65251	7.33115	6.49161
1632	XM_030623388.1	0	0	0	0.058938	0.0363	0	0	0.04753	0.039618	0	0	0	0	0	0.099365	0	0.145668	0.272778	0	0.099894	0.031244	0.030908	0	0.089169	0	0	0
1633	XM_030623389.1	9.0612	9.78258	8.87693	1.58982	3.17508	3.78479	1.41611	2.17843	1.6567	2.27256	2.20747	1.98388	1.44166	1.16571	0.846358	1.71878	2.95252	5.01275	4.52957	3.9471	3.60932	2.19754	1.71057	6.78962	0.990177	1.38421	1.65067
1634	XM_030623390.1	0	0	0	0	0	0.140868	0	0.492053	0.260926	0.342817	0	0.316001	0	0	0	0	0	0	0	0	0	0.490543	0	0	0.190043	0	0.151673
1635	XM_030623391.1	0	0	0	0	0	0.496229	0	0	0	0	0	0	0	0	0	0	0	0	0	0	0	0.348752	0	0	0	0	0
1636	XM_030623392.1	0	0	0	0	0	0	0	0	0	0	0	0	0	0	0	0	0	0	0	0	0	0	0	0	0	0	0
1637	XM_030623393.1	0	0	0	0	0	0	0	0	0	0	0	0	0	0	0	0	0	0	0	0	0	0	0	0	0	0	0
1638	XM_030623394.1	0	0	0	0	0	0	0	0	0	0	0	0	0	0	0	0	0	0	0	0	0	0	0	0	0	0	0
1639	XM_030623395.1	0	0	0	0	0	0	0	0	0	0	0	0	0	0	0.562917	0	0	0	0	0.437468	0.444562	0	0.294578	0	0	0	0
1640	XM_030623396.1	11.4032	10.2219	28.3334	13.2767	11.0243	8.08102	1.11526	1.0753	1.21688	0.330774	0	0.067629	0.456657	0.597741	0.127913	0.600182	0.69972	1.05059	0.464614	0.095738	0.174515	0	0.144244	1.13541	0.439002	0.190555	0.118543
1641	XM_030623397.1	0	0	0	0	0	0	0	0	0	0	0	0	0	0	0	0	0	0	0	0	0	0	0	0	0	0	0
1642	XM_030623398.1	0	0	0	0	0	0	0	0	0	0	0	0	0	0	0	0	0	0	0	0	0	0	0	0	0	0	0
1643	XM_030623399.1	0	0	0	0	0	0	0	0	0	0	0	0	0	0	0	0	0	0	0	0	0	0	0	0	0	0	0
1644	XM_030623400.1	0	0	0	0	0	0	0	0	0	0	0	0.054602	0	0	0	0	0	0	0	0	0	0.061131	0.114554	0	0	0	0
1645	XM_030623401.1	0	0	0	0	0	0	0	0	0	0	0	0	0.324328	0	0	0	0	0	0	0	0	0	0	0	0	0	0
1646	XM_030623402.1	26.977	36.7897	37.4006	33.648	37.6867	31.6921	26.9857	29.4641	31.7628	44.9524	44.7238	46.1981	36.266	23.1897	22.9367	27.8223	22.1224	22.0994	28.298	33.2287	32.5755	35.8689	28.174	47.3801	22.5826	23.5333	22.9492
1647	XM_030623403.1	0	0.61417	1.62171	0	0	0	0.732961	3.04721	0	0	0	0	0	0	0	0	0	0	0	0	0	0	0	0	0	0	0
1648	XM_030623404.1	0	0	0	0	0	0	0	0	0	0	0	0	0	0	0	0	0	0	0	0	0	0	0	0.231129	0	0	0
1649	XM_030623405.1	0	1.38789	0.098014	0.056155	0.147864	0.131668	0.420468	0.425742	0.181861	0.349212	0.238969	0.711438	0.287601	0	0	0.166115	0.289946	0.516955	0.19954	0.483792	0.206349	0.196942	0	0	0.055921	0	0
1650	XM_030623406.1	0	0	0	0	0	0	0	0	0	0	0	0	0	0	0	0	0	0.099306	0	0	0	0	0	0	0	0	0
1651	XM_030623407.1	0	0	0	0	0	0	0	0	0	0	0	0	0	0	0	0	0	0	0	0	0	0	0	0	0	0	0
1652	XM_030623408.1	0	0	0	0	0	0	0	0	0	0	0	0	0	0	0	0	0	0	0	0	0	0	0	0	0	0	0
1653	XM_030623409.1	0	3.87205	1.8718	0	0	0	0	0	0	0	0	0.092813	0.298234	0.345663	0.879027	0	0	0	0	0.062301	0	0	0	0	0.207477	0.307618	0.686312
1654	XM_030623410.1	0	0	0	0	0	0	0	0	0	0	0	0	0	0	0	0	0	0	0	0	0	0	0	0	0	0	0
1655	XM_030623411.1	0	0	0	0	0.300302	0	0	0	0	0	0	0	0	0	0	0	0	0	0	0	0	0	0	0	0	0	0
1656	XM_030623412.1	0	0	0	0	0	0	0	0	0	0	0	0	0	0	0	0	0	0	0	0	0	0	0	0	0	0	0
1657	XM_030623413.1	8.1101	6.08777	5.76397	3.06782	6.46413	4.84483	3.61544	5.21282	3.83772	8.04096	9.51976	4.97155	4.08987	2.26691	3.86368	5.64836	5.24099	6.45685	6.78091	7.54837	4.36706	10.0812	9.58745	13.5178	7.55994	4.21126	3.28166
1658	XM_030623414.1	0	0	0	0	0	0	0	0	0	0	0	0	0	0	0	0	0	0	0	0	0	0	0	0	0	0	0
1659	XM_030623415.1	0	0	0	0	0	0	0	0	0	0	0	0	0	0	0	0	0	0	0	0	0	0	0	0	0	0	0
1660	XM_030623416.1	0	0	0	0	0	0	0	0	0	0	0	0	0	0	0	0	0	0	0	0	0	0	0	0	0	0	0
1661	XM_030623417.1	0.295714	1.35993	0	0.126424	0.103575	0	0.117193	0	0.367827	0.109794	0.284632	0.066383	0.460682	0.354136	0.619415	0	0.262981	0.832225	0	0	0.26047	0	0	0	0.403588	0	0.309175
1662	XM_030623418.1	0	0	0	0	0	0	0	0	0	0	0	0	0	0	0	0	0	0	0	0	0	0	0	0	0	0	0
1663	XM_030623419.1	0	0	0	2.61753	2.8336	3.98345	0	0.17294	0	0	0	0	1.28906	0.086852	0.475993	1.48698	2.2142	2.15571	0	0.134034	0	0.546505	0.230041	0	0	0.138578	0
1664	XM_030623420.1	0	0	0	0	0	0	0	0	0	0	0	0	0	0	0	0	0	0	0	0	0	0	0	0	0	0	0
1665	XM_030623421.1	0	0	0	0	0.762721	0	0	0	0.687299	0	0	1.53363	0	0	0	0	0.858859	1.20035	0	0	0.659078	5.28796	2.12211	0	0	0	0
1666	XM_030623422.1	0	0	0	0	0	0	0	0	0	0	0	0	0	0	0	0	0	0	0	0	0	0	0	0	0	0	0
1667	XM_030623423.1	0.104557	0.974671	0	0.270126	0	0.29625	0	0	0	0.080784	0.05508	0	0.123568	0	0.111928	0	0	0	0	0.068592	0.06551	0.205865	0	0.484582	0.125354	0.127171	0
1668	XM_030623424.1	0	0	0.187307	0	0	0	1.28629	0.504881	0.420758	0	0	0	0.42955	0.634918	0.131264	0.099599	0.065033	0.4231	0	0	0	0.164114	0	0	0	0	0
1669	XM_030623425.1	0.267613	0.567988	0.251869	0.208407	0	0	0	0	0	0	0	0	0	0	0	0	0	0	0	0	0	0.103868	0	0.20864	0	0	0
1670	XM_030623426.1	0	0.245806	0	0	0	0	0	0	0	0	0.261317	0.081149	0	0	0	0	0	0.184031	0	0	0	0	0	0	0	0	0
1671	XM_030623427.1	0	0	0	0	0	0	0	0	0	0	0	0	0	0	0	0	0	0	0	0	0	0	0	0	0	0	0
1672	XM_030623428.1	2.16872	3.24951	2.11726	3.04998	3.92023	3.14672	5.22005	3.99614	3.65629	4.52841	4.92727	4.36207	2.81752	1.68102	2.46131	4.22666	5.70483	9.96944	3.64608	3.71745	3.09473	4.05633	2.33055	3.14582	3.53232	2.90754	3.15151
1673	XM_030623429.1	0	0	0	0	0	0	0	0	0	0	0	0	0	0	0	0	0	0	0	0	0	0	0	0	0	0	0
1674	XM_030623430.1	0	0	0	0	0	0	0	0	0	0	0	0	0	0	0	0	0	0	0	0	0	0	0	0	0	0	0
1675	XM_030623431.1	0	0	0	0	0	0	0	0	0	0	0	0	0	0	0	0	0	0	0	0	0	0	0	0	0	0	0
1676	XM_030623432.1	0	0	0	0	0	0	0	0	0	0	0	0	0	0	0	0	0	0	0	0	0	0	0	0	0	0	0
1677	XM_030623433.1	0	0	0	0	0	0	0	0	0	0	0	0	0	0	0	0	0	0	0	0	0	0	0	0	0	0	0
1678	XM_030623434.1	0	0	0	0	0	0	0	0	0	0	0	0	0	0	0	0	0	0	0	0	0	0	0	0	0	0	0
1679	XM_030623435.1	0	0	0	0	0	0	0	0	0	0	0	0	0	0	0	0	0	0	0	0	0	0	0	0	0	0	0
1680	XM_030623436.1	0	0	0	0	0	0	0	0	0	0	0	0.06933	0	0.298588	0	0	0	0	0	0	0	0	0	0	0	0	0
1681	XM_030623437.1	0	0	0	0	0	0	0	0	0	0	0	0	0	0	0	0	0	0	0	0	0	0	0	0	0	0	0
1682	XM_030623438.1	0	0	0	0	0	0	0	0	0	0	0	0	0	0	0	0	0	0	0	0	0	0	0	0	0	0	0
1683	XM_030623439.1	1.16979	3.31702	0.826798	0	0	0	2.40796	0	3.64687	0	0.639553	0	1.76085	3.78216	1.27828	0	2.62022	2.30975	0	0	0.84237	0.699689	2.05367	0	0.746347	1.4908	1.19139
1684	XM_030623440.1	2.43525	1.03322	2.13968	3.19827	2.80913	2.60617	1.35351	0.54116	1.13333	2.19848	1.92087	1.13413	2.54187	0.899362	1.44729	2.74246	2.11038	2.76664	3.93942	3.73915	2.13549	1.42671	1.35268	0.7387	1.78084	1.13943	0.989848
1685	XM_030623441.1	0	0	0	0	0	0	0	0	0	0	0	0	0	0	0	0	0	0	0	0	0	0	0	0	0	0	0
1686	XM_030623442.1	0	0	0	0	0	0	0	0	0	0	0	0	0	0	0	0	0	0	0	0	0	0	0	0	0	0	0
1687	XM_030623443.1	0	0	0	0	0	0	0	0	0	0	0	0	0	0	0	0	0	0	0	0	0	0	0	0	0	0	0.217323
1688	XM_030623444.1	0	0	0	0	0	0	0	0	0	0	0	0	0	0	0	0	0	0	0	0	0	0	0	0	0	0	0
1689	XM_030623445.1	0.456613	0	0.245675	0.428274	0.469026	0.216503	0.376861	0.429972	0.411166	0.601753	0.25338	0.474601	1.6598	1.3194	1.24341	0.139559	0.71693	1.31199	0.252002	0.375065	0.876692	0.518041	0.975616	0.416422	0.099658	0.102395	0
1690	XM_030623446.1	0	0	0	0	0	0	0	0	0	0	0	0	0	0	0	0	0	0	0	0	0	0	0	0	0	0	0
1691	XM_030623447.1	0	0	0	0	0	0	0	0	0	0	0	0	0	0	0	0	0	0	0	0	0	0	0	0	0	0	0
1692	XM_030623448.1	0	0	0	0	0	0	0	0	0	0	0	0	0	0	0	0	0	0	0	0	0	0	0	0	0	0	0
1693	XM_030623449.1	0	0	0	0	0	0	0	0	0	0	0	0	0	0	0	0	0	0	0	0	0	0	0	0	0	0	0
1694	XM_030623450.1	0	0	0	0	0	0	0	0	0	0	0	0	0	0	0	0	0	0	0	0	0	0	0	0	0	0	0
1695	XM_030623451.1	0	0	0	0	0	0	0	0	0	0	0	0	0	0	0	0	0	0	0	0	0	0	0	0	0	0	0
1696	XM_030623452.1	0	0	0	0	0	0	0	0	0	0	0	0	0	0	0	0	0	0	0	0	0	0	0	0	0	0	0
1697	XM_030623453.1	0	0	0	0	0	0	0	0	0	0	0	0	0	0	0	0	0	0	0	0	0	0	0	0	0	0	0
1698	XM_030623454.1	0	0	0	0	0	0	0	0	0	0	0	0	0	0	0	0	0	0	0	0	0	0	0	0	0	0	0
1699	XM_030623455.1	0	0	0	0	0	0	0	0	0	0	0	0	0	0	0	0	0	0	0	0	0	0	0	0	0	0	0
1700	XM_030623456.1	0	0	0	0	0	0	0	0	0	0	0	0	0	0	0	0	0	0	0	0	0	0	0	0	0	0	0
1701	XM_030623457.1	0	0	0	0	0	0	0	0	0	0.079792	0	0	0	0	0	0	0	0	0	0	0	0	0	0	0	0	0
1702	XM_030623458.1	0	0	0	0	0	0	0	0	0	0	0	0	0	0	0	0	0	0	0	0	0	0	0	0	0	0	0
1703	XM_030623459.1	0	0	0	0	0	0	0	0	0	0	0	0	0	0	0	0	0	0	0	0	0	0	0	0	0	0	0
1704	XM_030623460.1	1.9615	0	0	0	0.901928	0	0	0.308344	0	0	0	0	1.38264	0	0	0	0.321764	0.742604	0	0.278576	0.254582	0.181456	0	1.40865	0	0	0
1705	XM_030623461.1	0	0	0	0	0	0	0	0	0	0	0	0	0	0	0	0	0	0	0	0	0	0	0	0	0	0	0
1706	XM_030623462.1	0	0	0	0	0	0	0	0	0	0	0	0	0	0	0	0	0	0	0	0	0	0	0	0	0	0	0
1707	XM_030623463.1	0	0	0	0	0	0	0	0	0	0	0	0	0	0	0	0	0	0	0	0	0	0	0	0	0	0	0
1708	XM_030623464.1	0.070295	0	0.056205	0	0	0	0	0	0	0	0	0	0	0	0	0	0	0	0	0	0	0	0	0	0	0	0.080209
1709	XM_030623465.1	0	0	0	0	0	1.56024	0	0	0	0	1.34671	0.609395	0.792412	0	0.735167	2.80797	4.08167	4.46844	0.534185	0.395865	0.404333	2.49846	2.262	3.5355	0	0	0
1710	XM_030623466.1	0	0	0	0	0	0	0	0	0	0	0	0	0	0	0	0	0	0	0	0	0	0	0	0	0	0	0
1711	XM_030623467.1	1.08976	0.26858	0.846391	0.432762	1.27005	1.33817	1.01094	0.929825	1.26645	1.45904	2.48339	2.35332	1.15802	1.82131	1.82013	1.89738	2.16179	3.01539	0.511006	0.845532	0.621937	0.930143	0.740544	0.459672	0.735035	0.583249	0.80794
1712	XM_030623468.1	0	0	0	0	0	0	0	0	0	0	0	0	0	0	0	0	0	0	0	0	0	0	0	0	0	0	0
1713	XM_030623469.1	0	0	0	0	0	0	0	0	0	0	0	0	0	0	0	0	0	0	0	0	0	0	0	0	0	0	0
1714	XM_030623470.1	0	0	0	0	0	0	0	0	0	0	0	0	0	0	0	0	0	0	0	0	0	0	0	0	0	0	0
1715	XM_030623471.1	0	0	0	0	0	0	0	0	0	0	0	0	0	0	0	0	0	0	0	0	0	0	0	0	0	0	0
1716	XM_030623472.1	1.53857	0	0.97707	0	2.49686	3.09509	0.707047	0.481252	0	0.868931	0	1.17067	3.92044	0	2.09599	0	0	2.51716	1.10538	1.08523	0	3.33284	2.3544	6.13017	0	0.380684	0
1717	XM_030623473.1	2.15723	3.05357	1.86058	0.9964	1.59554	1.18505	0.849666	0.949182	0.739039	0.45569	0.391941	0.4435	1.42961	0.726048	0.651244	0.662028	0.574687	1.38574	0.894281	1.33555	2.81596	1.07791	2.86261	1.17	0.857796	0.368019	0
1718	XM_030623474.1	0	0	0	0	0	0	0	0	0	0	0	0	0	0	0	0	0	0	0	0	0	0	0	0	0	0	0
1719	XM_030623475.1	0	0	0	0	0	0	0	0	0	0	0	0	0	0	0	0	0	0	0	0	0	0	0	0	0	0	0
1720	XM_030623476.1	0	0	0	0	0	0	0	0	0	0	0	0	0	0	0	0	0	0	0	0	0	0	0	0	0	0	0
1721	XM_030623477.1	0	0	0	0	0	0	0	0	0	0	0	0	0	0	0	0	0	0	0	0	0	0	0	0	0	0	0
1722	XM_030623478.1	0	0	0	0	0	0	0	0	0	0	0	0	0	0	0	0	0	0.109655	0	0	0	0	0	0	0	0	0
1723	XM_030623479.1	0	0.50044	0	0	0	0	0	0	0	0	0	0	0	0	0	0	0	0	0	0	0	0	0	0	0	0	0
1724	XM_030623480.1	0	0	0	0.695019	0	0	0	0	0	0	0	0	0	0	0	0	0	0	0	0	0	0	0	0	0	0	0
1725	XM_030623481.1	0	0	0	0	0	0	0	0	0	0	0	0	0	0	0	0	0	0	0	0	0	0	0	0	0	0	0
1726	XM_030623482.1	0	0	0.855708	0.534807	0	0	0	0	0	0	0	0	1.00937	1.23985	1.41266	0	0	0	0	0.382431	0	0	0	0	0	0	0
1727	XM_030623483.1	0.853531	10.0923	2.0041	0.328369	0	0.814474	0	0	0.684002	0.731751	2.45128	0.58882	0	0	0	0	0	0	0.532757	0.205353	0	0	0	0	0	0	0
1728	XM_030623484.1	0	0.285921	0.169281	0	0	0	0	0	0	0	0	0	0	0	0	0	0	0	0	0	0	0	0	0	0	0	0
1729	XM_030623485.1	0	0	0	0	0	0	0	0	0	0	0	0	0	0	0	0	0	0	0	0	0	0	0	0	0	0	0
1730	XM_030623486.1	0	0	0	0	0	0	0	0	0	0	0	0	0	0	0	0	0	0	0	0	0	0	0	0	0	0	0
1731	XM_030623487.1	0	0	0	0	0	0	0	0	0	0	0	0	0	0	0	0	0	0	0	0	0	0	0	0	0	0	0
1732	XM_030623488.1	0	0	0	0	0	0	0	0	0	0	0	0	0	0	0	0	0.044593	0.144593	0	0.089043	0	0	0	0	0	0.050043	0
1733	XM_030623489.1	0	0	0	0	0	0	0	0	0	0	0	0	0	0	0	0	0	0	0	0	0	0	0	0	0	0	0
1734	XM_030623490.1	0	0	0	0	0	0	0	0	0	0	0	0	0	0	0	0	0	0	0	0	0	0	0	0	0	0	0
1735	XM_030623491.1	0	0	0	0	0	0	0	0	0	0	0	0	0	0	0	0	0	0	0	0	0	0	0	0	0	0	0
1736	XM_030623492.1	0	0	0	0	0	0	0	0	0	0	0	0	0	0	0	0	0	0	0	0	0	0	0	0	0	0	0
1737	XM_030623493.1	0	0	0	0	0	0	0	0	0	0	0	0	0	0	0	0	0	0.177893	0	0	0	0	0	0	0	0	0
1738	XM_030623494.1	49.4337	149.016	133.574	13.7547	43.1778	8.80551	2.56526	0	1.22801	0	0.23069	0	0	0	1.04316	0	0	0	1.96754	0.469699	0	0	0.632027	12.3837	1.3903	0.513768	0.926831
1739	XM_030623495.1	0	0	0	0	0	0	0	0	0	0	0	0	0	0	0	0	0	0	0	0	0	0	0	0	0	0	0
1740	XM_030623496.1	0	0	0	0	0	0	0	0	0	0	0	0	0	0	0	0	0	0	0	0	0	0	0	0	0	0	0
1741	XM_030623497.1	0	0	0	0	0	0	0	0	0	0	0	0	0	0	0	0	0	0	0	0	0	0	0	0	0	0	0
1742	XM_030623498.1	0	0	0	0	0	0	0	0	0	0	0	0	0	0	0	0	0	0	0	0	0	0	0	0	0	0	0
1743	XM_030623499.1	0	0	0	0	0	0	0	0	0	0	0	0	0	0	0	0	0	0	0	0	0	0	0	0	0	0	0
1744	XM_030623500.1	0	0	0	0	0	0	0	0	0	0	0	0	0	0.937102	0	0	0	0	0	0	0	0	0	0	0	0	0
1745	XM_030623501.1	0	0	0	0	0	0	0	0	0	0	0	0	0	0	0	0	0	0	0	0	0	0	0	0	0	0	0
1746	XM_030623502.1	0	0	0	0	0	0	0	0	0	0.788952	0.887052	0	0	1.43943	0	0	0	0	0	0.353103	0	0	0	0	0	0	0
1747	XM_030623503.1	0.739354	0.807661	0.343985	0.134541	0.103065	0.516439	0.138437	0.184526	0	0	0	0.428458	0.1756	0.525926	1.35322	0.385097	0	0.47719	0.175367	0	0.210406	0.387511	0.376408	0.840437	0.173994	0.475972	0.267063
1748	XM_030623504.1	0	0	0.80798	0	0.581459	0.114729	0.160744	0.08686	0.410511	0.285489	0.136881	0	0.892288	0	1.35185	0.178902	0.664246	0.4527	0.251263	0	0.121678	0.116316	0.460954	0	0.208491	0	0.080576
1749	XM_030623505.1	0	0	0	0	0	0	0	0	0	0	0	0	0	0	0	0	0	0	0	0	0	0	0	0	0	0	0
1750	XM_030623506.1	0	0	0	0	0	0	0	0	0	0	0	0	0	0	0	0	0	0	0	0	0	0	0	0	0	0	0
1751	XM_030623507.1	0	0	0	0	0	0	0	0	0	0	0	0	0	0	0	0	0	0	0	0	0	0	0	0	0	0	0
1752	XM_030623508.1	0	0	0	4.04892	0	0	0	0	0	0	0	0	0	0	0	2.55481	0	0	0	0	0	0	0	0	0	0	0
1753	XM_030623509.1	0	0	0	0	0.116957	0	0.264614	0	0	0	0	0	0	0	0	0	0	0	0	0	0	0	0	0	0	0	0
1754	XM_030623510.1	0	0	0	0	0	0	0.276148	0	0	0.262201	0	0	0	0	0.486746	0	0	0	0	0	0	0	0	0	0	0	0
1755	XM_030623511.1	0.075741	0	0	0	0	0	0	0	0	0	0	0	0	0	0	0	0	0	0	0	0	0	0.118519	0.14286	0	0	0
1756	XM_030623512.1	0	0	0	0	0	0	0	0	0	0	0.0809	0	0	0	0	0	0	0	0	0	0	0	0	0	0	0	0
1757	XM_030623513.1	0	0	0	0	0	0	0	0	0	0	0	0	0	0	0	0	0	0	0	0	0	0	0	0	0	0	0
1758	XM_030623514.1	0	0	0	0	0	0	0	0	0	0	0	0	0	0	0	0	0	0	0	0	0	0	0	0	0	0	0
1759	XM_030623515.1	0	0	0	0	0	0	0	0	0	0	0	0.095064	0	0	0.225985	0	0	0	0	0	0	0	0	0	0	0	0
1760	XM_030623516.1	0	0	0	0	0	0	0	0.092681	0	0	0	0	0	0	0	0	0	0	0	0	0	0	0	0.166597	0	0	0
1761	XM_030623517.1	0	0.510794	0.23547	0	0	0	0	0	0	0	0	0	0	0	0	0	0	0	0.455437	0.222942	0.462227	0	0	0	0	0.315078	0
1762	XM_030623518.1	0	0	0	0	0	0	0	0	0	0	0	0	0	0	0	0	0	0	0	0	0	0	0	0	0	0	0
1763	XM_030623519.1	0	0	0	0	0	0	0	0	0	0	0	0	0	0	0	0	0	0	0	0	0	0	0	0	0	0	0
1764	XM_030623520.1	0	0	0	0	0	0	0	0	0	0	0	0	0	0	0.132022	0	0	0.05829	0	0.089163	0	0	0	0	0	0	0
1765	XM_030623521.1	0	0	0	0	0	0	0	0	0	0	0	0	0	0	0	0	0	0	0	0	0	0	0	0	0	0	0
1766	XM_030623522.1	0	0	0	0	0	0	0	0	0	0	0	0	0	0	0	0	0	0	0	0	0	0	0	0	0	0	0
1767	XM_030623523.1	0	0	0	0	0	0	0	0	0	0	0	0	0	0	0	0	0.115815	0	0	0	0	0	0	0	0	0	0
1768	XM_030623524.1	4.01633	1.46626	2.50282	0	1.08099	1.90366	3.34776	1.40259	2.43147	2.75441	1.68589	1.38847	1.9057	3.94947	3.57674	2.67102	1.58363	14.346	1.27338	3.4473	3.09899	5.77234	1.35203	1.43392	2.26785	2.86378	0.527208
1769	XM_030623525.1	0	0	0	0	0	0	0	0	0	0	0	0	0	0	0	0	0	0	0	0	0	0	0	0	0	0	0
1770	XM_030623526.1	0	0	0	0	0	0	0	0	0	0	0	0	0	0	0	0	0	0	0	0	0	0	0	0	0	0	0
1771	XM_030623527.1	0	0	0	0	0	0	0	0	0	0	0	0	0	0	0	0	0	0	0	0	0	0	0	0	0	0	0
1772	XM_030623528.1	0.066751	0	0.123527	0	0	0	0	0	0.046413	0	0	0	0.132111	0	0	0	0.030403	0.025141	0	0	0	0	0	0	0	0	0
1773	XM_030623529.1	0.928408	5.55398	7.60546	0	0.799719	0	0	0	0	0.949408	0	0.543704	0	0.615182	0	0	1.60809	1.54216	0.766901	1.37893	0.47426	0.944567	0	9.85098	0	0	0
1774	XM_030623530.1	0	0	0.428298	0	0	0	0	0	0	0	0	0	0	0	0	0	0	0	0	0	0	0	0	0	0	0	0
1775	XM_030623531.1	0	0	0	0	0	0	0	0	0	0	0	0	0	0	0	0	0	0	0	0	0	0	0	0	0	0	0
1776	XM_030623532.1	0	0	0	0	0	0	0	0	0	0	0	0	0	0	0	0	0	0	0	0	0	0	0	0	0	0	0
1777	XM_030623533.1	0.875501	0	0	0	0	0	0	0	0	0	0.457378	0.206987	0	0.35045	0	0.306134	0	0	0	0	0	0	0	0	0	0	0
1778	XM_030623534.1	0	0	0	0	0	0	0	0	0	0	0	0	0	0	0	0	0	0	0	0	0	0	0	0	0	0	0
1779	XM_030623535.1	0	0	0	0	0	0	0	0	0	0	0	0	0	0	0	0	0	0	0	0	0	0	0	0	0	0	0
1780	XM_030623536.1	0	0	0	0	0	0	0	0	0	0	0	0	0	0	0	0	0	0	0	0	0	0	0	0	0	0	0
1781	XM_030623537.1	0	0	0	0	0	0	0	0	0	0	0	0	0	0	0	0	0	0	0	0	0	0	0	0	0	0	0
1782	XM_030623538.1	0	0	0	0	0	0	0	0	0	0	0	0	0	0	0	0	0	0	0	0	0	0	0	0	0	0	0
1783	XM_030623539.1	0	0	0	0	0	0	0	0	0	0	0	0	0	0	0	0	0	0	0	0	0	0	0	0	0	0	0
1784	XM_030623540.1	0	0	0	0	0	0	0	0	0	0	0	0	0	0	0	0	0	0	0	0	0	0	0	0	0	0	0
1785	XM_030623541.1	0.163843	0	0.477831	0.931332	2.12733	1.12005	0.279942	0.374671	0.316369	0.119819	0	0.074644	2.14016	1.78917	1.18624	0.195766	0.255226	0.484955	0.646847	1.09125	1.47454	2.23339	1.7692	3.69453	0.458989	0.373524	0.70775
1786	XM_030623542.1	0	0	0	0	0	0	0	0	0	0	0	0	0	0	0	0	0	0	0	0	0	0	0	0	0	0	0
1787	XM_030623543.1	0	0	0	0	0	0	0	0	0	0	0	0.212067	0	0	0	0	0	0	0	0	0.545885	0	0.43038	0.769939	0	0	0
1788	XM_030623544.1	0	0	0	0	0	0	0	0	0	0	0	0	0	0.087135	0.182481	0	0	0	0	0	0	0	0	0	0	0	0
1789	XM_030623545.1	0	0	0	0	0	0	0	0	0	0	0	0	0	0	0	0	0	0	0	0	0	0	0	0	0	0	0
1790	XM_030623546.1	0	0	0	0	0	0	0	0	0	0	0	0	0	0	0	0	0	0	0	0	0	0	0	0	0	0	0
1791	XM_030623547.1	1.53779	0.7493	2.20091	0	0	0	0	0.340408	0.518815	0	0	0.162429	0	1.87866	1.74007	0.287883	0	0.566036	0	0.415635	0	0	0.711208	0	0	0	0
1792	XM_030623548.1	0	0	0	0	0	0	0	0	0	0	0	0	0	0	0	0	0	0	0	0	0	0	0	0	0	0	0
1793	XM_030623549.1	0	0	0	0	0	0	0	0	0	0	0	0	0	0	0	0	0	0	0	0	0	0	0	0	0	0	0
1794	XM_030623550.1	0	0	0	0	0	0	0	0	0	0	0	0.067583	0	0	0	0	0.037295	0.066374	0	0	0.042729	0	0	0	0	0	0
1795	XM_030623551.1	0	0	0	0	0	0	0	0	0	0	0	0	0	0	0	0	0	0	0	0	0	0	0	0	0	0	0
1796	XM_030623552.1	0	0	0	0	0.066802	0	0	0	0	0	0	0	0	0	0	0	0	0	0	0	0	0	0	0	0	0	0
1797	XM_030623553.1	0	0	0	0	0	0	0	0	0	0	0	0	0	0	0	0	0	0.196168	0	0	0	0	0	0	0	0	0
1798	XM_030623554.1	0	0	0	0	0	0	0	0	0	0	0	0	0	0	0	0	0	0	0	0	0	0	0	0	0	0	0
1799	XM_030623555.1	0	0	0	0	0	0	0	0	0	0	0	0	0	0	0	0	0	0	0	0	0	0	0	0	0	0	0
1800	XM_030623556.1	0	0	0	0	0.087827	0.10071	0	0	0	0.094457	0	0	0	0	0	0	0	0	0	0	0	0	0	0	0	0	0
1801	XM_030623557.1	0	0	0	0	0	0	0	0	0	0	0	0	0	0	0	0	0	0	0	0	0	0	0	0	0	0	0
1802	XM_030623558.1	0	0	0	0	0	0	0	0	0	0	0	0	0	0	0	0	0	0	0	0	0	0	0	0	0	0	0
1803	XM_030623559.1	0	0	0	0	0	0	0	0	0	0	0	0	0	0	0	0	0	0	0	0	0	0	0	0	0	0	0
1804	XM_030623560.1	0	0	0	0	0	0	0	0	0	0	0	0	0	0	0	0	0	0	0	0	0	0	0	0	0	0	0
1805	XM_030623561.1	0	0	0	0	0	0	0	0	0	0	0	0	0	0	0	0	0	0	0	0	0	0	0	0	0	0	0
1806	XM_030623562.1	0.115578	0.445017	0.105392	0.072278	0	0.055274	0	0	0	0	0	0	0	0	0	0	0.12114	0.027927	0	0	0.042186	0.038263	0	0	0	0	0
1807	XM_030623563.1	0	0.288715	0	0	0.105641	0.083484	0	0	0	0	0	0	0	0	0	0	0	0	0	0.064988	0	0	0	0	0	0	0
1808	XM_030623564.1	0.505992	0.230186	1.0556	0.789425	0.228665	0.412981	0.332216	0	0.36702	4.86576	5.64175	4.31716	0.173859	0	0.168133	4.02494	4.49791	7.66321	4.71025	7.00029	4.99623	3.03094	1.05053	0.77852	5.69485	4.98694	4.76563
1809	XM_030623565.1	0	0	0	0	0	0	0	0	0	0	0	0	0	0	0	0	0	0	0	0	0	0	0	0	0	0	0
1810	XM_030623566.1	0	0	0	0	0	0	0	0	0	0	0	0	0	0	0	0	0	0	0	0	0	0	0	0	0	0	0
1811	XM_030623567.1	0	0	0.494517	5.68657	6.89099	6.01132	0	0	0.130646	3.84478	2.86492	2.94838	0	0	1.51644	2.40352	2.00014	0	2.12577	2.78154	1.66553	0	0	3.10985	0	1.51838	2.56348
1812	XM_030623568.1	0	0	0	0	0	0	0	0	0	0	0	0	0	0	0	0	0	0	0	0	0	0	0	0	0	0	0
1813	XM_030623569.1	0	0	0	0	0	0	0	0	0	0	0	0	0	0	0	0	0	0	0	0	0	0	0	0	0	0	0
1814	XM_030623570.1	0	0	0	0	0	0	0	0	0	0	0	0	0	0	0	0	0	0	0	0	0	0	0	0	0	0	0
1815	XM_030623571.1	0	0	0	0	0	0	0	0	0	0	0	0	0	0	0	0	0	0	0	0	0	0	0	0	0	0	0
1816	XM_030623572.1	0	0	0	0	0	0	0	0	0	0	0	0.300836	0	0	0	0	0	0	0	0	0	0.370887	0	0	0	0	0
1817	XM_030623573.1	0.156538	0	0	0	0.260559	0.17601	0	0	0	0.14522	0.092276	0.184998	0.256048	0	0	0	0	0.111048	0.136181	0	0.106178	0	0	0.738699	0	0.157504	0
1818	XM_030623574.1	0	0	0	0	0	0	0	0	0	0	0	0	0	0	0	0	0	0	0	0	0	0	0	0	0	0	0
1819	XM_030623575.1	6.22042	6.24122	5.38407	6.63721	6.50545	5.36497	8.26222	7.88105	7.94535	6.05714	5.13736	5.05186	4.8399	3.91552	5.12151	6.18823	6.75544	9.97572	7.04593	6.14804	7.09997	6.56712	4.79115	5.08096	4.83885	4.65751	4.90708
1820	XM_030623576.1	0.336468	5.31827	0	2.1139	2.68243	2.48573	0.210031	0	0.650801	0.451813	0.435903	0.41828	0.615642	0.381851	1.15115	0.567324	0.37187	0.639265	0.491093	0.79935	0.179143	2.10432	2.59822	4.38149	1.41556	1.12747	1.96037
1821	XM_030623577.1	0	0	0	0	0	0	0	0	0	0	0	0	0	0	0	0	0	0	0	0	0	0	0	0	0	0	0
1822	XM_030623578.1	0	0	0	0	0	0	0	0	0	0	0	0	0	0	0	0	0	0	0	0	0	0	0	0	0	0	0
1823	XM_030623579.1	0	0	0	0	0	0	0	0	0	0	0	0	0	0	0	0	0	0	0	0	0	0	0	0	0	0	0
1824	XM_030623580.1	0	0	0	0	0	0	0	0	0	0	0	0	0	0	0	0	0	0	0	0	0	0	0	0	0	0	0
1825	XM_030623581.1	0	0	0	0	0	0	0	0	0	0	0	0	0	0	0	0	0	0	0	0	0.069665	0	0	0	0	0	0
1826	XM_030623582.1	0	0	0	0	0	0	0	0	0	0	0	0	0	0	0	0	0	0	0	0	0	0	0	0	0	0	0
1827	XM_030623583.1	0.084651	0	0.07729	0.19733	0	0	0.091474	0	0.067813	0	0	0	0.993184	0.161904	0.082659	0.062311	0.083344	2.05923	0.213951	0.164608	1.29616	0.054258	0.309785	0	0	0	0
1828	XM_030623584.1	0	0	0	0	0	0	0	0	0	0	0	0	0	0	0	0	0	0	0	0	0	0	0	0	0	0	0
1829	XM_030623585.1	0	0.057424	0.035228	0.045972	0	0	0	0.036209	0.030104	0.026072	0.017568	0	0	0	0	0	0	0.016815	0	0	0.062872	0.022726	0	0.108225	0	0	0.031616
1830	XM_030623586.1	0	0	0	0	0	0	0	0	0	0	0	0	0	0	0	0	0	0	0	0	0	0	0	0	0	0	0
1831	XM_030623587.1	0	0	0	0	0	0	0	0	0	0	0	0	0	0	0	0	0	0	0	0	0	0	0	0	0	0	0
1832	XM_030623588.1	0	0	0	0	0	0	0	0	0	0	0	0	0.097845	0	0	0	0	0	0	0	0	0	0	0	0	0	0
1833	XM_030623589.1	0	0	0	0	0.322515	0	0	0	0	0	0	0	0	0	0	0	0	0	0	0	0	0	0	0	0	0	0
1834	XM_030623590.1	6.56224	13.4246	12.0381	4.8175	7.79244	7.01133	5.37679	5.64795	6.9325	6.52478	6.91826	5.37607	3.73968	3.72564	3.90564	4.92674	5.76837	8.47442	4.17423	4.68203	4.6712	4.27691	4.11761	8.92765	3.22486	4.68812	5.05682
1835	XM_030623591.1	0	0	0	0	0	0	0	0	0	0	0.058294	0	0	0	0	0	0	0	0	0	0	0	0	0	0	0	0
1836	XM_030623592.1	0	0	0	0	0	0	0	0	0.085186	0	0	0	0	0	0	0	0	0	0	0	0	0	0	0	0	0	0
1837	XM_030623593.1	0	0	0	0	0	0	0	0	0	0	0	0	0	0.385604	0.420683	0	0	0	0	0	0	0	0	0	0	0	0
1838	XM_030623594.1	0	0	0	0	0	0	0.147936	0	0	0	0	0	0	0	0	0	0	0.115898	0	0	0	0.079268	0	0	0	0	0.121509
1839	XM_030623595.1	0	0	0.183702	0	0	0	0	0.057575	0	0	0	0	0	0.053752	0	0	0.119684	0.024759	0	0	0	0	0	0	0	0.167252	0.203599
1840	XM_030623596.1	0	0.14248	0.272973	0	0	0	0.058273	0.218038	0.04307	0	0	0	0.306899	0.201832	0.056313	0.045255	0	0.115555	0	0.100903	0.032702	0.031459	0	0.299771	0.177232	0	0
1841	XM_030623597.1	0	0	0	0	0	0	0	0	0	0	0	0	0	0	0	0	0	0	0	0	0	0	0	0	0	0.494412	0
1842	XM_030623598.1	0	0	0	0	0	0	0	0	0	0	0	0	0	0	0	0	0	0	0	0	0	0	0	0	0	0	0
1843	XM_030623599.1	0	0	0	0	0	0	0	0	0	0	0	0	0	0	0	0	0	0	0	0	0	0	0	0	0	0	0
1844	XM_030623600.1	0.348418	0	0.353625	0	0	0	0	0	0	0.279828	0	0	0	0	0	0	0	0.114545	0	0.699291	0	0.314246	0	0.63748	0	0	0
1845	XM_030623601.1	0	0	0	0	0	0	0	0	0	0	0	0	0	0	0	0	0	0	0	0	0	0	0	0.178858	0	0	0
1846	XM_030623602.1	56.5988	63.4723	58.571	50.8048	67.8695	63.2297	49.0145	48.7107	47.6319	92.5734	93.4376	73.7781	63.1211	53.9224	62.8141	62.4754	64.6642	74.3011	72.9633	82.5071	73.9154	62.8011	50.6726	58.8094	48.2726	45.1393	45.4984
1847	XM_030623603.1	0	0	0	0	0	0	0	0	0	0	0	0	0	0	0	0	0	0	0	0.132919	0	0	0	0	0	0	0
1848	XM_030623604.1	0	0	0	0	0	0	0	0	0	0	0	0	0	0	0	0	0	0	0	0	0	0	0	0	0	0	0
1849	XM_030623605.1	0	0	0	0	0	0	0	0	0	0	0	0	0	0	0	0	0	0	0	0	0	0	0	0	0	0	0
1850	XM_030623606.1	0	0	0	0	0	0	0	0	0	0	0	0	0	0	0	0	0	0	0	0	0	0	0	0	0	0	0
1851	XM_030623607.1	0	0	0	0	0	0	0	0	0	0	0	0	0	0	0	0	0	0	0	0	0	0	0	0	0	0	0
1852	XM_030623608.1	0	0	0	0	0	0	0	0	0	0	0	0	0	0	0	0	0	0	0	0	0	0	0	0	0	0	0
1853	XM_030623609.1	4.65659	3.06053	2.67521	2.34507	2.37192	1.45179	5.50775	4.07367	6.87912	1.6242	1.54409	1.00569	1.58887	0.480171	1.62066	2.06185	1.66888	1.30705	2.2418	1.64927	3.3723	0.960594	2.50137	2.82725	0.587874	0.661901	0.893824
1854	XM_030623610.1	0	0	0	0	0	0	0	0	0	0	0	0	0	0	0	0	0	0	0	0	0	0	0	0	0	0	0
1855	XM_030623611.1	0	0	0	0	0	0	0	0	0	0	0	0	0	0	0	0	0	0	0	0	0	0	0	0	0	0	0
1856	XM_030623612.1	0	0	0	0	0	0	0	0	0	0	0	0	0	0	0	0	0	0	0	0	0	0	0	0	0	0	0
1857	XM_030623613.1	0.037559	0	0.071312	0	0.02743	0.060113	0	0	0	0.030873	0.062217	0.01918	0	0.069178	0	0	0.019139	0.080162	0	0	0	0	0	0	0.041208	0	0.066521
1858	XM_030623614.1	0	0	0	0.056268	0	0	0	0.04504	0	0	0	0	0	0	0	0	0	0	0	0	0	0	0	0	0	0	0
1859	XM_030623615.1	0	0	0	0	0	0	0	0	0.105591	0	0	0	0	0	0	0	0	0	0	0	0	0	0	0	0	0	0
1860	XM_030623616.1	0	0	0	0	0	0	0	0	0	0	0	0	0	0	0	0	0	0	0	0	0	0	0	0	0	0	0
1861	XM_030623617.1	0	0	0	0	0	0	0	0	0	0.285386	0	0	0	0.62771	0	0.514708	0.39713	0	0	0.497279	0	0	0	0	0	0	0
1862	XM_030623618.1	0	0	0	0	0	0	0	0	0	0.105971	0	0.159254	0	0.136846	0	0	0	0.065347	0	0	0	0	0	0	0	0	0
1863	XM_030623619.1	0	0	0	0	0	0	0	0	0	0	0	0	0	0	0	0	0	0	0	0	0	0	0	0	0	0	0
1864	XM_030623620.1	0	0	0	0	0	0	0	0	0	0	0	0	0	0	0	0	0	0	0	0	0	0	0	0	0	0	0
1865	XM_030623621.1	0	0	0	0	0	0	0	0	0	0	0	0	0	0	0	0	0	0	0	0	0	0	0	0	0	0	0
1866	XM_030623622.1	0.129211	0	0	0.887022	3.90205	3.59145	0	0.188816	0	0.627896	0.381611	0.428793	1.07988	0.700453	1.64017	0.219994	0.384287	0.684573	2.32727	2.50848	4.23721	2.08206	1.90078	0.527733	1.80333	1.32522	2.03625
1867	XM_030623623.1	0	3.17034	0	0	1.03803	0	0.350696	0	0.525706	0	0	0	0	0	0	0.238039	0.321728	1.80371	0	0	0	0	0.399583	0	0	0	0
1868	XM_030623624.1	0	0	0	0	0	0	0	0	0	0	0	0	0	0	0	0	0	0	0	0	0	0	0	0	0	0	0
1869	XM_030623625.1	0	0	0.13314	0	0	0	0	0	0	0	0	0	0	0	0	0	0	0	0	0	0	0	0	0	0	0	0
1870	XM_030623626.1	0	0	0.213917	0	0	0	0	0	0	0	0	0	0	0	0	0	0.101182	0	0	0	0.258065	0	0	0	0	0	0
1871	XM_030623627.1	0	3.23497	0.389746	0	0	0	0	0	0	0	0	0	0	0	0	0	0	0	0	0	0	0	0	0	0	0	0
1872	XM_030623628.1	0.166943	0	0	0	0	0	0	0	0	0	0	0	0.356194	0	0	0	0	1.31158	0	0	0	0.857749	0.436116	0	2.3428	0	0
1873	XM_030623629.1	0	0	0	0	0	0	0	0	0	0	0	0	0	0	0	0	0	0	0	0	0	0	0	0	0	0	0
1874	XM_030623630.1	0	0	0	0	0	0	0	0	0	0	0	0	0	0	0	0	0	0	0	0	0	0	0	0	0	0	0
1875	XM_030623631.1	0	0	0	0	0	0	0	0	0	0	0	0	0	0	0	0	0	0	0	0	0	0	0	0	0	0	0
1876	XM_030623632.1	0.28359	0	0	0	0.168879	0.204688	0	0	0	0	0	0	0	0.207487	0	0	0	0	0	0	0	0	0	0	0	0	0
1877	XM_030623633.1	4.0359	3.40671	5.2317	9.01034	23.3906	9.38405	1.30144	1.6783	2.98612	2.12127	2.29134	1.67071	25.0529	18.098	18.1591	5.8697	3.36878	9.72262	2.16313	3.11997	3.11024	75.0037	56.1168	111.016	4.00557	4.00894	7.14049
1878	XM_030623634.1	0	0	0	0	0	0	0	0	0	0	0	0	0	0	0	0	0	0	0	0	0	0	0	0	0	0	0
1879	XM_030623635.1	0.249688	0	0.130415	0	0	0	0	0	0	0	0	0	0	0	0	0	0	0	0	0	0	0	0	0	0	0	0
1880	XM_030623636.1	0	0	0	0	0	0	0	0	0	0	0	0	0	0	0	0	0.057356	0.062916	0	0	0	0	0	0	0	0	0
1881	XM_030623637.1	0	0.214875	0	0	0	0	0	0	0	0	0	0	0	0	0	0	0	0	0	0	0	0	0	0	0	0	0
1882	XM_030623638.1	0	0	0	0	0	0	0	0	0	0	0	0	0	0	0	0	0	0	0	0	0	0	0	0	0	0	0
1883	XM_030623639.1	0	0	0	0	0	0	0	0	0	0	0	0	0	0	0	0	0	0	0	0	0	0	0	0	0	0	0
1884	XM_030623640.1	0	1.26148	0	0	0	0	0	0	0	0	0	0	0	0	0.132823	0	0	0	0	0	0	0	0	0	0	0	0
1885	XM_030623641.1	0	0	0	0	0	0	0	0	0	0	0	0	0	0	0	0	0	0	0	0	0	0	0	0	0	0	0
1886	XM_030623642.1	0	0	0	0	0	0	0	0	0	0	0	0	0	0	0	0	0	0	0	0	0	0	0	0	0	0	0
1887	XM_030623643.1	0	0	0	0	0	0	0	0	0	0	0	0	0	0	0	0	0.539492	0.242977	0	0	0	0.356076	0	0	0	0	0.497723
1888	XM_030623644.1	0.392797	0	0	0.386235	0	0	0	0	0	0	0	0	0	0	0	0	0.248924	0.15006	0	0	0	0.102702	0.192966	0	0	0	0
1889	XM_030623645.1	0	0	0.279146	0	0	0	0	0.347322	0.132155	0	0	0	0	0	0	0	0	0	0.316963	0.23665	0.230076	0.433001	0.478779	0.415361	0	0	0
1890	XM_030623646.1	0	0	0	0	0	0	0	0	0	0	0	0	0	0	0	0	0	0	0	0	0	0	0	0	0	0	0
1891	XM_030623647.1	0	0	0	0	0	0	0	0	0	0	0	0	0	0	0	0	0	0	0	0	0	0	0	0	0	0	0
1892	XM_030623648.1	0	0	0	0	0	0	0	0	0	0	0	0	0	0	0	0	0	0	0	0	0.072502	0	0	0	0	0	0
1893	XM_030623649.1	0	0	0	0	0	0	0	0	0	0	0	0	0	0	0	0.172221	0	0	0	0	0	0.110605	0	0	0	0	0.182568
1894	XM_030623650.1	0	0	0	0	0	0	0	0	0	0	0	0	0	0	0	0.10701	0.068759	0.236121	0	0	0	0	0	0.219625	0	0.079224	0
1895	XM_030623651.1	0	0	0	0	0	0	0	0	0	0	0	0	0	0	0	0	0	0	0	0	0	0	0	0	0	0	0
1896	XM_030623652.1	0	0	0	0	0	0	0	0	0	0	0	0	0	0	0	0	0	0	0	0	0	0	0	0	0	0	0
1897	XM_030623653.1	0	0	0	0	0	0	0	0	0	0	0	0	0	0	0	0	0	0	0	0.179693	0	0	0	0	0	0	0
1898	XM_030623654.1	0	0	0	0	0	0	0	0	0	0	0	0	0	0	0	0	0	0	0	0	0	0	0	0	0	0	0
1899	XM_030623655.1	7.81995	8.77054	10.6979	1.92979	1.30267	1.47974	6.69088	4.4542	6.59086	0.817701	0.461183	3.36978	0	0	0	1.85553	1.52443	3.16789	0	3.81039	4.19872	4.32416	3.1626	1.28143	0	1.08845	0.870691
1900	XM_030623656.1	0	0	0	0	0	0	0	0	0	0	0	0	0	0	0	0	0	0	0	0	0	0	0	0	0	0	0
1901	XM_030623657.1	0	0	0	0	0	0	0	0	0	0	0	0	0	0	0	0	0	0	0	0	0	0	0	0	0	0	0
1902	XM_030623658.1	0	0	0	0	0	0	0	0	0	0	0	0	0	0	0	0	0	0	0	0	0	0	0	0	0	0	0
1903	XM_030623659.1	0	0	0	0	0	0	0	0	0	0	0	0	0	0.336686	0	0	0	0	0	0	0	0	0	0	0	0	0
1904	XM_030623660.1	0	0	0	0	0	0	0	0	0	0	0	0	0	0	0	0	0	0	0	0	0	0	0	0	0	0	0
1905	XM_030623661.1	0	0	0	0	0	0	0	0	0	0	0	0	0.480258	0	0	0	0	0	0	0.331631	0.311368	0	0	0	0	0	0
1906	XM_030623662.1	0	0	0	0	0	0	0	0	0	0	0	0	0	0	0	0	0	0	0	0	0	0	0	0	0	0	0
1907	XM_030623663.1	0	0	0	2.62311	0	0	0	0	0	0	0	0	0	0	0	0	0	0	0	0	0	0	0.450517	0	0	1.77342	1.17588
1908	XM_030623664.1	0	0	0	0	0	0	0	0	0	0	0	0	0	0	0	0	0	0	0	0	0	0	0	0	0	0	0
1909	XM_030623665.1	0	0	0	0	0	0	0	0	0	0	0	0	0	0	0	0	0	0	0	0	0	0	0	0	0	0	0
1910	XM_030623666.1	0	0	0	0	0	0.640002	0	0	0	0	0	0	0	0	0	0	0	0	0	0	0	0	0	0	0.417526	0	0
1911	XM_030623667.1	0	0	0	0	0.324534	0.249912	0	0	0.149857	0	0.070495	0.132342	0	0.061451	0	0	0.099337	0.402234	0.17398	0.266055	0.735596	0.232444	0.07273	0	0	0	0
1912	XM_030623668.1	0.286361	0	0.396047	0.158034	0	0.518483	0	0.135709	0	1.02368	1.10042	1.89793	0.451967	0.799411	0.412158	0.54008	0.147142	0.204125	0.136396	0.223193	0	1.30137	0.494034	1.70442	0.877257	0.686556	0.406672
1913	XM_030623669.1	0	0	0	0	0	0	0	0	0	0	0	0	0	0	0	0	0	0	0	0	0	0	0	0	0	0	0
1914	XM_030623670.1	0	0	0	0	0	0	0	0	0	0	0	0	0	0	0	0	0	0	0	0	0	0	0	0	0	0	0
1915	XM_030623671.1	14.1206	11.7852	22.9266	9.39951	12.3685	8.08962	5.65854	3.67522	3.25529	8.10857	10.9444	7.44426	7.1147	6.56711	4.8538	7.46842	10.2139	13.8065	6.59467	7.08252	6.80815	5.2278	4.1344	8.73294	5.50605	3.08946	1.34864
1916	XM_030623672.1	40.5424	31.2359	31.4265	28.8924	29.3425	22.1126	19.4809	14.7524	14.5521	8.58711	7.42578	8.64179	15.9173	13.2247	13.6554	15.2537	12.6594	11.1279	8.35231	9.18532	16.993	15.8374	20.4488	12.6075	17.6078	17.3419	19.2227
1917	XM_030623673.1	0	0	0	0	0	0	0	0	0	0	0	0	0	0	0	0	0	0	0	0	0	0	0	0	0	0	0
1918	XM_030623674.1	0	0	0	0	0	0	0	0	0	0	0	0	0	0	0	0	0	0	0	0	0	0	0	0	0	0	0
1919	XM_030623675.1	0	0	0	0	0	0	0	0	0	0	0	0	0	0	0	0	0	0	0	0	0	0	0	0	0	0	0
1920	XM_030623676.1	0	0	0	0	0	0	0	0	0	0	0	0	0	0	0	0	0	0	0	0	0	0	0	0	0	0	0
1921	XM_030623677.1	0	0	0	0	0	0	0	0	0	0	0	0	0	0	0	0	0	0	0	0	0	0	0	0	0	0	0
1922	XM_030623678.1	0	0	0.982981	0	0	0	0	0	0	0	0	0	0	0	0	0	0	0	0.856848	0.21642	0	0	0	0	0	0.249422	0
1923	XM_030623679.1	0	0.092324	0.396836	0	0	0	0	0	0.195086	0	0	0	0	0	0	0	0	0	4.71427	5.66669	4.16691	0	0	0	0	0	0
1924	XM_030623680.1	0	0	0	0	0	0	0.174748	0.156868	0	0.256084	0	0	0	0	0	0	0	0	0	0	0	0	0	0	0	0	0
1925	XM_030623681.1	191.798	189.432	203.833	177.714	247.617	164.874	40.7583	43.1456	44.1322	64.4495	52.6003	45.9811	148.487	174.431	166.273	40.3322	47.0772	85.0675	195.537	181.468	175.679	97.1079	99.6839	192.92	102.753	81.6322	74.1958
1926	XM_030623682.1	0	0	0	0	0.02332	0	0	0	0	0	0	0	0	0	0	0	0	0	0	0	0	0	0	0.05355	0	0	0
1927	XM_030623683.1	95.2971	132.44	143.824	114.361	200.658	124.207	77.0927	79.4116	71.0659	404.973	343.632	436.691	75.3771	59.247	60.2926	124.296	128.215	122.214	141.453	173.202	126.992	56.8422	44.0038	106.971	9.34442	8.03507	5.72451
1928	XM_030623684.1	0	0	0	0	0	0	0	0.718903	0	0	0	0	0	0	0	0	0	0	0	0	0	0	0	0	0	0	0
1929	XM_030623685.1	0	0	0	0	0	0	0	0	0	0	0	0	0	0	0	0	0	0	0	0	0	0	0	0	0	0	0
1930	XM_030623686.1	0	0	0	0	0	0	0	0	0	0	0.168006	0	0	0	0	0	0	0	0	0	0	0	0	0	0	0	0
1931	XM_030623687.1	0	0	0	0	0	0	0	0	0	0	0	0	0	0	0	0	0	0	0	0	0	0	0	0	0	0	0
1932	XM_030623688.1	0	0	0	0	0	0	0	0	0	0	0	0	0	0	0	0	0	0	0	0	0	0	0	0	0	0	0
1933	XM_030623689.1	0.129172	0	0.113302	0.169514	0.090061	0.208429	0.592582	0.405349	0.105977	0.209662	0.141785	0.332731	0.305359	0.250285	0.556563	0.113185	0.35292	0.683244	0.346828	0.087167	0.256021	0.15423	0.14626	0	0.302886	0.483178	0.615401
1934	XM_030623690.1	0.169712	1.13477	0	0	0	0	0	0	0	0	0	0	0	0	0	0	0	0	0.134058	0	0	0	0	0	0	0	0
1935	XM_030623691.1	0	0	0	0	0	0	0	0	0	0.359062	0	0	0	0	0	0	0	0	0	0	0	0	0	0	0	0	0
1936	XM_030623692.1	0	0	0	0	0	0	0	0	0	0	0	0	0	0	0	0	0	0	0	0	0	0	0	0	0	0	0
1937	XM_030623693.1	0	0.671656	0.180764	0	0	0	0	0.226641	0	0	0	0	0	0	0	0	0	0	0	0	0.28225	0	0	0	0	0	0
1938	XM_030623694.1	0	0	0	0	0	0	0	0	0	0	0	0	0	0	0	0	0.111696	0.853154	0	0	0	0	0	0	0	0	0
1939	XM_030623695.1	0	0	0	0	0.376897	0	0	0	0.933546	0	0	0	0	0.939397	0	0	0.16883	0.165097	0.308026	0.484007	0	0	0	0	0	0	0
1940	XM_030623696.1	0.082225	0	0.066159	1.02597	1.83661	0.221203	0	0.203067	0.077684	0.441017	0.616679	0.143094	0	0	0.102103	0.342943	0.330048	0.171662	0	0	0	0.583059	0.519621	1.33962	0	0	0
1941	XM_030623697.1	0.457087	0.165683	0	0	0	0	0	0	0	0	0	0	0.132659	0.542486	0.486672	0	0	0	0	0	0	0	0	0	0.129036	0.068889	0
1942	XM_030623698.1	0	0	0	0	0	0.544736	0	0	0	0	0.292911	0	0	0	0.912268	0	0	0	0	0	0	0	0	0	0	0	0
1943	XM_030623699.1	0	0	0	0	0	0	0	0	0	0	0	0	0	0	0	0	0	0	0	0	0	0	0	0	0	0	0
1944	XM_030623700.1	0	0	0	0	0	0	0	0	0	0	0	0	0	0	0	0	0	0	0	0	0	0	0	0	0	0	0
1945	XM_030623701.1	0	0	0	0	0	0	0	0	0	0	0	0	0	0	0	0	0	0	0	0	0	0	0	0	0	0	0
1946	XM_030623702.1	0	0	0	0	0	0	0	0	0	0	0	0	0	0	0	0	0	0	0	0	0	0	0	0	0	0	0
1947	XM_030623703.1	0.21855	0	0.218156	0	0	0	0	0	0.071379	0	0.055035	0.104143	0.293173	0	0.26729	0	0	0.12356	0.091611	0.141731	0.193732	0	0	0	0	0	0
1948	XM_030623704.1	0	0	0	0	0	0	0	0	0	0	0	0	0	0	0	0	0	0	0	0	0	0	0	0	0	0	0
1949	XM_030623705.1	0	0	0	0	0	0	0	0	0	0	0	0	0	0	0	0	0	0	0	0	0	0	0	0	0	0	0
1950	XM_030623706.1	0	0	0	0	0	0	0	0	0	0	0	0	0	0	0	0	0	0	0	0	0	0	0	0	0	0	0
1951	XM_030623707.1	0	0	0	0	0	0	0	0	0	0	0	0	0	0	0	0	0	0	0	0	0	0	0	0	0	0	0
1952	XM_030623708.1	0	0	0	0	0	0	0	0	0	0	0	0	0	0	0	0	0	0	0	0	0	0	0	0	0	0	0
1953	XM_030623709.1	0.471088	1.20723	1.54562	2.76086	2.12943	2.23991	1.54378	1.65563	1.50591	2.83626	2.8358	1.58262	2.18856	2.90851	2.4379	1.81691	2.08156	2.08629	1.30793	0.641604	0.618815	0.722561	1.58831	1.68096	0.335428	0.413517	0.392171
1954	XM_030623710.1	3.19608	1.67871	0.886609	0	0.403199	0.337947	0	0.53578	1.20011	0	0.20481	0.193672	0.200996	0.176656	0	0	0.646122	0.681742	0.496021	0.644152	0.491995	0.468962	0.672694	0.572797	0	0.106786	0
1955	XM_030623711.1	10.6142	16.8747	6.47847	5.57545	1.8589	5.21817	4.69023	5.46539	5.35829	5.67271	5.4497	3.90164	3.53483	4.55338	4.48899	1.37633	6.24236	8.07841	5.59731	7.21893	5.99031	3.85058	4.15686	10.6384	1.12139	3.19704	1.5636
1956	XM_030623712.1	6.08297	0	12.199	0	6.56375	2.13021	0	0.541066	0	1.04906	1.16631	1.84894	1.31075	0.382327	0	4.30876	0.328104	1.81743	1.28342	0	0.761468	0.331191	1.22035	0	1.92555	0	1.96707
1957	XM_030623713.1	0	0	0	0	0.03749	0.04419	0	0.057965	0.053251	0.043164	0	0	0	0.053362	0	0	0.030136	0.024209	0	0.107793	0	0	0	0.379968	0	0.11312	0.051154
1958	XM_030623714.1	0	0	0	0	0	0	0	0	0	0	0	0	0	0	0	0	0	0	0	0	0	0.263734	0	0	0	0	0
1959	XM_030623715.1	0.08252	0	0.151673	0	0	0	0	0	0	0	0	0	0	0	0	0	0	0	0	0	0	0	0	0	0	0	0
1960	XM_030623716.1	3.55646	2.67462	2.79284	0.728872	1.27076	0.266937	0	1.15668	0.605425	0.378643	1.15317	0.981728	2.33046	1.19154	1.39639	1.50619	1.67954	1.50175	2.07381	2.75398	1.25351	1.12528	1.49089	2.86243	0.178224	0.43844	0.281985
1961	XM_030623717.1	0	7.41408	11.67	9.71905	2.8474	2.6248	13.0292	5.15261	12.9478	3.90974	4.4871	4.8809	4.97762	5.00942	6.70404	6.72623	7.09811	9.76901	6.07688	7.03637	9.85335	12.1887	11.6637	4.88282	5.92208	4.56579	6.83255
1962	XM_030623718.1	0	0	0	0	0	0	0	0	0	0	0	0	0	0	0	0	0	0	0	0	0	0	0	0	0	0	0
1963	XM_030623719.1	0.62463	1.34734	1.92335	2.56605	2.01797	1.03755	0.567211	0	0.971537	0.506098	0.892092	0.856061	1.7662	1.68142	1.62086	0.840634	0.895747	2.74685	0.36564	0.415038	1.49604	0.842174	1.00187	0.58764	0.39543	0	0.157577
1964	XM_030623720.1	0	0	0	0	0	0	0	0	0	0	0	0	0	0	0	0	0	0	0	0	0.357732	0	0	0	0	0.198033	0
1965	XM_030623721.1	2.35059	1.24997	1.0536	0.554322	0.279468	0.283661	0	0.303107	0.499617	0.162228	0	0.507092	0.515442	0	0.469714	0.362173	0.95198	1.1534	0.35556	0	0	0.58944	0.557159	0.932301	0.373685	0	0
1966	XM_030623722.1	0.127545	0.091116	0.190007	0.32829	0.52676	0.677154	0	0.130783	0.060297	0.703752	0.728312	1.24961	1.85657	2.53682	3.25126	0.108308	0	0.54459	0.206407	0.559405	0.726249	0.694418	0.275051	0.191446	0.146568	0.07715	0
1967	XM_030623723.1	5.16119	8.64373	9.33246	5.49416	11.2833	6.69931	7.99883	4.90184	5.6228	8.9405	8.34293	6.9375	2.77507	4.36463	6.90318	4.57889	4.57432	5.71023	8.58831	12.2275	9.86593	4.91625	4.16245	5.23176	7.44881	7.36216	7.66276
1968	XM_030623724.1	0.339673	0.109889	0.179437	0.226075	0.341804	0.20535	1.32743	1.16809	1.30868	0.556972	0.575889	0.368792	0.71094	0.261579	0.323847	1.00425	1.57537	1.83044	0.615002	0.788917	0.950191	0.223526	0.475794	0.215123	0.213402	0.270148	0.292211
1969	XM_030623725.1	0.718188	0.305747	0.664979	1.40939	1.09382	0.495228	0.479699	0.320457	0.743411	0.840793	0.561515	0.987143	1.13782	0.582129	0.828863	1.5122	1.9006	1.58486	0.328514	0.436535	0.539302	0.415236	0.55272	0.977644	0.687754	0.515893	0.946145
1970	XM_030623726.1	17.1164	19.0461	15.5876	10.7702	13.4297	9.65591	8.62994	8.52507	8.93291	13.4863	11.1403	12.3511	8.5292	5.9471	6.75737	20.7124	24.9635	24.5534	4.36948	4.91354	5.31978	24.6129	24.174	26.9603	11.4129	10.5842	9.77842
1971	XM_030623727.1	26.6597	9.99786	15.9116	25.9158	17.4792	27.4725	18.3627	19.0265	22.5784	12.2874	8.67928	9.36711	26.4989	23.2392	27.3692	26.1887	19.8356	18.8379	16.0786	15.5934	15.9936	4.79534	8.10554	1.83842	23.557	22.2001	22.5552
1972	XM_030623728.1	0	0	0	1.1174	1.00954	15.894	6.919	8.28208	9.24472	1.11685	8.26804	11.5536	0	0	0	2.027	8.03747	10.2845	10.2128	5.79709	2.66787	22.6941	18.4267	23.4848	0	0	0
1973	XM_030623729.1	1.71317	20.8671	6.37336	9.10761	7.20617	7.19699	10.394	10.3988	12.738	15.1914	5.86691	6.88432	3.23103	5.55462	3.45835	10.5558	8.8999	5.51574	6.18669	2.89035	7.39994	14.7277	9.97791	0	0	1.37319	3.42948
1974	XM_030623730.1	1.3295	5.25194	2.20121	2.50095	2.2891	3.81734	3.98911	4.13445	3.16227	5.96723	6.11716	5.05048	3.14538	4.17085	4.80356	5.51226	4.35442	5.37819	1.17663	1.60531	1.08525	2.02294	1.46864	2.84835	2.91843	2.36232	2.30662
1975	XM_030623731.1	1.79565	1.42952	2.82069	1.85659	3.30826	1.49731	0.252776	0.914977	0.759682	0.419718	0.765861	0.588811	1.95542	2.97135	2.38947	0.274488	0.885892	1.17694	1.73181	2.48707	1.9596	0.725685	0.558158	1.82176	0.135487	0	0.106596
1976	XM_030623732.1	7.28082	6.94602	9.54938	4.14764	4.63585	4.83565	1.7135	2.52734	2.21111	1.70838	1.36492	1.21864	1.10131	0.926218	0.839435	8.06204	8.56192	7.75822	4.74677	7.55878	6.87356	2.77226	4.23047	2.51965	5.10452	3.58263	5.39968
1977	XM_030623733.1	0	0	0	0	0	0	0	0	0	0	0	0.129074	0.18947	0.255589	0.212339	0	0	0.398626	0	0	0	0	0	0.213483	0	0	0
1978	XM_030623734.1	0	0	0.067771	0	0	0	0	0	0	0	0.039987	0	0	0	0	0	0.039585	0	0	0	0	0.044573	0	0	0	0	0
1979	XM_030623735.1	0	0	0.086315	0.392855	0.569606	0.426738	0.30258	0.259509	0.385145	0.139192	0.092853	0	0	0	0	0.187334	0.324392	0.290111	0.155048	0.312594	0.163432	0.490491	0.743792	0.87583	0	0.046849	0
1980	XM_030623736.1	0.082503	0	0.079484	0.194496	0.120226	0.484867	0.338369	0.309332	0.564459	0.065157	0	0.040446	0	0.149618	0.114502	0.123087	0.357963	1.45018	0.364302	0.389221	0.875528	2.7245	2.89475	3.54732	0.090268	0.091572	0.071024
1981	XM_030623737.1	0	0	0	0	0	0	0	0	0	0	0	0	0	0	0	0	0	0	0	0	0	0	0	0	0	0	0
1982	XM_030623738.1	0	0	0	0	0.146428	0	0	0.406351	0.136833	0.166866	0.108875	0.206863	0.376441	0.330187	1.37638	0.131769	0.171342	0.077249	0	0	0.6387	0.209632	0	0	0	0	0
1983	XM_030623739.1	0.265187	0	1.00573	1.20094	1.86459	0.862416	0.132993	0.726115	0.197453	0.734096	0.48994	0.328307	0.694662	0.956593	1.01297	0.781404	1.51821	1.87971	1.03542	0.347481	0.242869	0.527387	0.57341	0.627942	0.423824	0.648046	0.224305
1984	XM_030623740.1	0.567613	0	0.755593	1.54377	1.34299	0.896356	0.388788	0.137791	0.407308	0.494409	1.16386	1.68403	6.45355	8.39696	6.19166	0.380829	1.62343	13.2097	0.310671	0.7153	3.2582	2.32498	2.3253	2.56734	1.10351	0.665416	0.858791
1985	XM_030623741.1	10.6541	18.7911	20.2946	29.9466	29.1944	28.3598	16.1101	17.5994	20.3752	13.8298	18.2528	10.6468	15.4081	17.4524	8.61097	27.1359	22.8867	24.994	25.2704	20.8096	23.2365	21.9963	23.0602	27.3344	12.5802	13.546	13.5727
1986	XM_030623742.1	0	0	0	0	0	0	0	0	0	0	0	0	0	0.423293	0	0	0	0	0	0.998467	0.546265	0	0	0	0	0	0.279213
1987	XM_030623743.1	0	0	0.227468	0	0.30182	0.330206	0.583035	0.667313	1.59527	0.506395	0.736631	1.23787	0.323131	0.241561	1.06422	0.248398	0.619452	0.91329	1.01612	0	0.892476	0.230503	0.476538	0	0	0.14538	0
1988	XM_030623744.1	2.41192	4.55585	3.39566	2.35134	1.21655	4.13146	3.56496	5.97244	2.58816	4.2265	4.5988	2.71306	5.16839	4.92105	5.82322	8.23142	5.96634	6.39987	3.74285	4.37304	6.13289	3.55235	2.81182	2.81849	1.98828	2.91544	2.03244
1989	XM_030623745.1	0.455182	0.531111	0.431803	0.288188	0.300835	0.319177	0.880102	1.46917	1.22178	0.559872	0.810111	1.35145	1.68953	1.71923	0.964326	0.366193	0.524201	0.944844	0.620725	0.476973	0.958981	0.644102	0.416932	0.490647	0.133465	0.269098	0.210798
1990	XM_030623746.1	49.3709	67.0206	56.272	31.5194	34.6325	26.0239	24.3586	25.8187	30.4487	27.07	30.1562	31.359	22.8604	20.222	21.4433	24.3248	25.0856	20.9875	28.5439	29.1042	30.7331	18.9408	23.9114	39.3739	14.6056	16.0148	16.8108
1991	XM_030623747.1	42.788	13.4915	32.1125	35.6506	38.1055	41.7049	17.2533	16.3417	27.6234	22.7319	18.8433	17.2834	63.4554	51.777	50.1506	17.4367	9.86929	17.9719	27.7392	28.3296	23.3145	43.9001	37.0842	47.4973	15.593	16.1594	14.6807
1992	XM_030623748.1	16.0077	19.7142	18.5308	18.2813	21.1305	18.669	18.0677	19.4209	19.3468	17.5176	18.4099	16.9442	18.2747	13.3432	16.3619	16.1317	21.0637	27.703	21.2632	22.7649	23.8831	17.0635	15.9197	15.4224	17.3256	17.1108	17.0177
1993	XM_030623749.1	0.545812	1.29112	0	0.254142	0.131282	0.151634	0	0	0	0.149381	0	0	0	0.186836	0	0	0	0	0.841814	0.633019	0.374297	0.232958	0.217216	0	0	0.240391	0.183956
1994	XM_030623750.1	4.76134	19.6346	13.7846	0	8.62705	1.74631	0	8.29016	2.82353	9.72566	8.21903	9.04506	0	1.99064	0	9.18681	8.0024	7.96973	5.91764	2.61266	6.60346	0	0	14.0653	0	3.96019	0
1995	XM_030623751.1	4.70411	0	0	9.69816	0	6.12116	8.27854	0	5.97637	0	1.51462	0	5.31634	2.96762	6.30447	0	0.93091	3.93969	3.17428	7.40646	1.68754	8.06445	5.64063	0	8.94926	2.3929	7.34772
1996	XM_030623752.1	4.70014	0.729539	4.20058	2.25012	7.04694	3.66015	8.32913	6.49479	5.72802	2.00596	3.08487	0.32212	2.29845	0.931868	0.270783	4.65249	6.1133	2.96328	8.45417	9.6264	7.56978	0.998926	2.0162	0	1.79616	4.16737	2.8448
1997	XM_030623753.1	0	0	0	0	0	0	0	0	0	0	0	0	1.62761	1.85885	0	0	0	0	0	0	0	0	0	0	0	0	0
1998	XM_030623754.1	0.322534	0.620845	0.363831	0.089529	0	0	0	0.142971	0	0	0.040485	0	0.568454	0.352576	0.671229	0	0.073131	0	0	0.101644	0.095932	0.22064	0.16869	0.239342	0	0	0.065001
1999	XM_030623755.1	0.176636	0.604704	0.539084	1.30195	1.20506	0.551313	0	0.29814	0.244477	0.286747	0.667961	0.617808	2.5448	1.75166	2.30353	0.237449	0.078178	0.631161	0.158859	0.36983	0.336102	0.380606	0.358688	0.310288	0.17791	0.179507	0
[truncated: 37,329 more rows]
