# Supplementary material for: Oxylipin biosynthetic gene families of Cannabis sativa
Source: PLoS One. 2023 Apr 26;18(4):e0272893. doi: 10.1371/journal.pone.0272893 (PMC10132601; doi:10.1371/journal.pone.0272893)
Supplement: S4 Table — (XLSX) [file pone.0272893.s007.xlsx]

## Sheet: Sheet1
			adjusted_pvalue
source	term_name	term_id	CsLOX3, CsLOX10	CsLOX12	CsAOS3	CsLOX1	CsLOX8, CsLOX20	CsLOX4, CsLOX13	CsLOX14	CsHPL	CsAOC1, CsOPR5	CsLOX11	CsAOC3	CsLOX5, CsLOX9, CsOPR1	CsAOS1	CsAOS5	CsLOX7, CsLOX17, CsAOS2	CsLOX19	CsOPR2	CsLOX18	CsLOX15	CsLOX21	CsLOX16	CsLOX2	CsOPR3, CsOPR4
GO:BP	response to stimulus	GO:0050896	2.73e-12	0.367094	1	0.0101653	0.00568832	0.275192	0.315021	1	4.68e-13	1	0.541882	4.18429e-05	0.0840995	4.14e-19	1	1	1	1	1	1	1	1	0.00337969
GO:BP	cell wall organization or biogenesis	GO:0071554	2.58e-09	1	1	1	1	1	1	1	1	1	1	1	1	1	1	1	1	1	1	1	1	1	1
GO:BP	carbohydrate metabolic process	GO:0005975	1.06e-08	1	1	1	1	1	1	1	1	1	1	1	1	0.383189	1	1	1	1	1	1	1	1	1
GO:BP	response to external stimulus	GO:0009605	1.1e-08	1	1	1	1	0.189835	0.0431149	1	6.61457e-05	1	1	1	0.00495265	1.09e-09	1	1	1	1	1	1	1	1	0.121844
GO:BP	ion transport	GO:0006811	1.57e-08	1	1	1	1	1	1	1	1	1	1	1	1	1	1	1	1	1	1	1	1	1	1
GO:BP	plant organ development	GO:0099402	2.48e-08	1	1	1	0.390402	1	1	1	1	1	1	0.000287347	1	1	1	1	1	1	1	1	1	1	1
GO:BP	carbohydrate biosynthetic process	GO:0016051	5.22e-08	1	1	1	1	1	1	1	1	1	1	1	1	1	1	1	1	1	1	1	1	1	1
GO:BP	response to chemical	GO:0042221	7.96e-08	0.000129529	1	0.00359551	0.749852	1	1	1	3.71e-08	0.625514	1	0.000491742	0.0013467	6.06e-22	1	1	1	1	1	1	1	1	1
GO:BP	anatomical structure development	GO:0048856	4.69e-07	0.511516	1	1	0.00126658	1	1	1	1	1	1	7.68e-10	1	0.414923	1	1	1	1	1	1	1	1	0.00304451
GO:BP	polysaccharide metabolic process	GO:0005976	1.23675e-06	1	1	1	1	1	1	1	1	1	1	1	1	1	1	1	1	1	1	1	1	1	1
GO:BP	developmental process	GO:0032502	2.21757e-06	0.580828	1	1	0.0037393	1	1	1	1	1	1	9.54e-10	1	0.347355	1	1	1	1	1	1	1	1	0.00279039
GO:BP	system development	GO:0048731	2.22393e-06	1	1	1	0.502129	1	1	1	1	1	1	1.45e-08	1	1	1	1	1	1	1	1	1	1	1
GO:BP	transport	GO:0006810	2.55752e-06	1	0.000998821	1	1	1	1	1	1	1	1	1	1	1	1	1	1	1	1	1	1	1	1
GO:BP	multicellular organismal process	GO:0032501	2.73312e-06	0.893221	1	1	0.0282031	1	1	1	1	1	1	1.23e-09	1	0.172181	1	1	1	1	1	1	1	1	3.81438e-05
GO:BP	response to other organism	GO:0051707	3.65284e-06	1	1	1	1	1	0.00325412	1	0.000173476	1	1	1	0.30433	2.04e-09	1	1	1	1	1	1	1	1	1
GO:BP	response to external biotic stimulus	GO:0043207	3.65284e-06	1	1	1	1	1	0.00325412	1	0.000173476	1	1	1	0.30433	2.04e-09	1	1	1	1	1	1	1	1	1
GO:BP	multicellular organism development	GO:0007275	3.68781e-06	0.374955	1	1	0.0954497	1	1	1	1	1	1	1.92e-10	1	1	1	1	1	1	1	1	1	1	1
GO:BP	response to biotic stimulus	GO:0009607	3.77304e-06	1	1	1	1	1	0.00327909	1	3.53956e-05	1	1	1	0.306248	2.12e-09	1	1	1	1	1	1	1	1	1
GO:BP	biological process involved in interspecies interaction between organisms	GO:0044419	5.37023e-06	1	1	1	1	1	0.0035651	1	0.000204448	1	1	1	0.328025	3.22e-09	1	1	1	1	1	1	1	1	1
GO:BP	cell wall macromolecule metabolic process	GO:0044036	6.66285e-06	1	1	1	1	1	1	1	1	1	1	1	1	1	1	1	1	1	1	1	1	1	1
GO:BP	root development	GO:0048364	7.01344e-06	1	1	1	1	1	1	1	1	1	1	0.000332005	1	1	1	1	1	1	1	1	1	1	1
GO:BP	root system development	GO:0022622	7.34849e-06	1	1	1	1	1	1	1	1	1	1	0.000343797	1	1	1	1	1	1	1	1	1	1	1
GO:BP	establishment of localization	GO:0051234	7.84107e-06	1	0.00148182	1	1	1	1	1	1	1	1	1	1	1	1	1	1	1	1	1	1	1	1
GO:BP	secondary metabolite biosynthetic process	GO:0044550	3.62645e-05	1	1	1	0.103386	1	1	1	1	1	1	1	1	1	1	1	1	1	1	1	1	1	1
GO:BP	defense response to other organism	GO:0098542	3.70028e-05	1	1	1	1	0.182419	1	1	0.00041347	1	1	1	1	9.99e-09	1	1	1	1	1	1	1	1	1
GO:BP	localization	GO:0051179	3.96323e-05	1	0.00333495	1	1	1	1	1	1	1	1	1	1	1	1	1	1	1	1	1	1	1	1
GO:BP	polysaccharide biosynthetic process	GO:0000271	4.00194e-05	1	1	1	1	1	1	1	1	1	1	1	1	1	1	1	1	1	1	1	1	1	1
GO:BP	response to metal ion	GO:0010038	4.61933e-05	1	1	1	1	1	1	1	1	0.238928	1	1	1	1	1	1	1	1	1	1	1	1	1
GO:BP	defense response	GO:0006952	5.31487e-05	1	1	1	1	0.576282	1	1	5.4722e-06	1	1	1	1	4.15e-07	1	1	1	1	1	1	1	1	1
GO:BP	cell wall polysaccharide metabolic process	GO:0010383	0.000146203	1	1	1	1	1	1	1	1	1	1	1	1	1	1	1	1	1	1	1	1	1	1
GO:BP	phenylpropanoid biosynthetic process	GO:0009699	0.000233056	1	1	1	0.829704	1	1	1	1	1	1	1	1	1	1	1	1	1	1	1	1	1	1
GO:BP	cell wall biogenesis	GO:0042546	0.000267356	1	1	1	1	1	1	1	1	1	1	1	1	1	1	1	1	1	1	1	1	1	1
GO:BP	phenylpropanoid metabolic process	GO:0009698	0.000279541	1	1	1	0.0295413	1	1	1	1	1	1	1	1	1	1	1	1	1	1	1	1	1	1
GO:BP	root epidermal cell differentiation	GO:0010053	0.000355307	1	1	1	1	1	1	1	1	1	1	1	1	1	1	1	1	1	1	1	1	1	1
GO:BP	response to inorganic substance	GO:0010035	0.000372094	1	1	0.256736	1	1	1	1	0.0943389	1	1	1	1	0.0149744	1	1	1	1	1	1	1	1	1
GO:BP	cellular carbohydrate metabolic process	GO:0044262	0.000413984	1	1	1	1	1	1	1	1	1	1	1	1	1	1	1	1	1	1	1	1	1	1
GO:BP	cellular polysaccharide metabolic process	GO:0044264	0.000552283	1	1	1	1	1	1	1	1	1	1	1	1	1	1	1	1	1	1	1	1	1	1
GO:BP	inorganic anion transport	GO:0015698	0.000556005	1	1	1	1	1	1	1	1	1	1	1	1	1	1	1	1	1	1	1	1	1	1
GO:BP	plant-type cell wall organization or biogenesis	GO:0071669	0.000776835	1	1	1	1	1	1	1	1	1	1	1	1	1	1	1	1	1	1	1	1	1	1
GO:BP	cell wall organization	GO:0071555	0.000863423	1	1	1	1	1	1	1	1	1	1	1	1	1	1	1	1	1	1	1	1	1	1
GO:BP	plant epidermal cell differentiation	GO:0090627	0.00101267	1	1	1	1	1	1	1	1	1	1	1	1	1	1	1	1	1	1	1	1	1	1
GO:BP	response to stress	GO:0006950	0.00103477	1	1	1	1	0.0096677	0.832025	1	5.25e-13	1	1	1	0.493586	5.18e-16	1	1	1	1	1	1	1	1	1
GO:BP	chemical homeostasis	GO:0048878	0.00104276	1	1	1	1	1	1	1	1	1	1	1	1	1	1	1	1	1	1	1	1	1	1
GO:BP	metal ion transport	GO:0030001	0.00109496	1	1	1	1	1	1	1	1	1	1	1	1	1	1	1	1	1	1	1	1	1	1
GO:BP	anion transport	GO:0006820	0.00117814	1	1	1	1	1	1	1	1	1	1	1	1	1	1	1	1	1	1	1	1	1	1
GO:BP	cellular polysaccharide biosynthetic process	GO:0033692	0.00120446	1	1	1	1	1	1	1	1	1	1	1	1	1	1	1	1	1	1	1	1	1	1
GO:BP	lignin metabolic process	GO:0009808	0.001431	1	1	1	1	1	1	1	1	1	1	1	1	1	1	1	1	1	1	1	1	1	1
GO:BP	cell wall polysaccharide biosynthetic process	GO:0070592	0.00144508	1	1	1	1	1	1	1	1	1	1	1	1	1	1	1	1	1	1	1	1	1	1
GO:BP	external encapsulating structure organization	GO:0045229	0.00147713	1	1	1	1	1	1	1	1	1	1	1	1	1	1	1	1	1	1	1	1	1	1
GO:BP	lignin biosynthetic process	GO:0009809	0.00149242	1	1	1	1	1	1	1	1	1	1	1	1	1	1	1	1	1	1	1	1	1	1
GO:BP	response to oxygen-containing compound	GO:1901700	0.00167045	0.306886	1	0.212902	1	1	0.350392	1	3.21e-07	1	1	1	0.0002073	8.93e-18	1	1	1	1	1	1	1	1	1
GO:BP	cellular carbohydrate biosynthetic process	GO:0034637	0.00216903	1	1	1	1	1	1	1	1	1	1	1	1	1	1	1	1	1	1	1	1	1	1
GO:BP	transmembrane transport	GO:0055085	0.00223639	1	1	1	1	1	1	1	1	1	1	1	1	1	1	1	1	1	1	1	1	1	1
GO:BP	anatomical structure morphogenesis	GO:0009653	0.00227585	1	1	1	1	1	1	1	1	1	1	1	1	1	1	1	1	1	1	1	1	1	0.000109349
GO:BP	trichoblast differentiation	GO:0010054	0.00235134	1	1	1	1	1	1	1	1	1	1	1	1	1	1	1	1	1	1	1	1	1	1
GO:BP	cell wall macromolecule biosynthetic process	GO:0044038	0.00287414	1	1	1	1	1	1	1	1	1	1	1	1	1	1	1	1	1	1	1	1	1	1
GO:BP	cellular component macromolecule biosynthetic process	GO:0070589	0.00287414	1	1	1	1	1	1	1	1	1	1	1	1	1	1	1	1	1	1	1	1	1	1
GO:BP	secondary metabolic process	GO:0019748	0.00316779	1	1	1	0.274149	1	1	1	0.894269	1	1	1	1	1	1	1	1	1	1	1	1	1	1
GO:BP	homeostatic process	GO:0042592	0.00381635	1	1	1	1	1	1	1	1	1	1	1	1	1	1	1	1	1	1	1	1	1	1
GO:BP	cell-cell junction assembly	GO:0007043	0.00425432	1	1	1	1	1	1	1	1	1	1	1	1	1	1	1	1	1	1	1	1	1	1
GO:BP	response to organic substance	GO:0010033	0.00557602	0.00296932	1	1	0.0170271	1	0.682882	1	5.24208e-05	1	1	0.00330513	0.000100754	1.71e-15	1	1	1	1	1	1	1	1	1
GO:BP	cation transport	GO:0006812	0.00564917	1	1	1	1	1	1	1	1	1	1	1	1	1	1	1	1	1	1	1	1	1	1
GO:BP	regulation of biological quality	GO:0065008	0.00595884	1	1	1	1	1	1	1	1	1	1	1	1	1	1	1	1	1	1	1	1	1	1
GO:BP	root hair cell differentiation	GO:0048765	0.00723373	1	1	1	1	1	1	1	1	1	1	1	1	1	1	1	1	1	1	1	1	1	1
GO:BP	trichoblast maturation	GO:0048764	0.00723373	1	1	1	1	1	1	1	1	1	1	1	1	1	1	1	1	1	1	1	1	1	1
GO:BP	cell maturation	GO:0048469	0.00790316	1	1	1	1	1	1	1	1	1	1	1	1	1	1	1	1	1	1	1	1	1	1
GO:BP	cell junction assembly	GO:0034329	0.00974128	1	1	1	1	1	1	1	1	1	1	1	1	1	1	1	1	1	1	1	1	1	1
GO:BP	cellular process	GO:0009987	0.0108617	0.0263801	1	1	0.535823	0.168675	1	1	0.0285641	1	1	2.96e-12	1	6.83066e-05	1	1	1	1	1	1	1	1	0.000126828
GO:BP	biosynthetic process	GO:0009058	0.0154575	1	1	1	0.00652752	1	1	1	1	1	1	1	1	1	1	1	1	1	1	1	1	1	1
GO:BP	plant organ morphogenesis	GO:1905392	0.0203498	1	1	1	1	1	1	1	1	1	1	0.440369	1	1	1	1	1	1	1	1	1	1	1
GO:BP	ion transmembrane transport	GO:0034220	0.0214913	1	1	1	1	1	1	1	1	1	1	1	1	1	1	1	1	1	1	1	1	1	1
GO:BP	plant-type cell wall biogenesis	GO:0009832	0.0293308	1	1	1	1	1	1	1	1	1	1	1	1	1	1	1	1	1	1	1	1	1	1
GO:BP	nitrate transport	GO:0015706	0.029935	1	1	1	1	1	1	1	1	1	1	1	1	1	1	1	1	1	1	1	1	1	1
GO:BP	growth	GO:0040007	0.0314884	1	1	1	1	1	1	1	1	1	1	1	1	1	1	1	1	1	1	1	1	1	1.47e-08
GO:BP	root morphogenesis	GO:0010015	0.0329171	1	1	1	1	1	1	1	1	1	1	1	1	1	1	1	1	1	1	1	1	1	1
GO:BP	inorganic ion homeostasis	GO:0098771	0.0335133	1	1	1	1	1	1	1	1	1	1	1	1	1	1	1	1	1	1	1	1	1	1
GO:BP	xylan metabolic process	GO:0045491	0.0349012	1	1	1	1	1	1	1	1	1	1	1	1	1	1	1	1	1	1	1	1	1	1
GO:BP	ion homeostasis	GO:0050801	0.0365285	1	1	1	1	1	1	1	1	1	1	1	1	1	1	1	1	1	1	1	1	1	1
GO:BP	oxoacid metabolic process	GO:0043436	0.0374078	1	1	3.32111e-05	1	1	1	1	1	0.475637	1	1	1	0.12253	1	1	1	1	1	1	1	1	1
GO:BP	import into cell	GO:0098657	0.0481338	1	1	1	1	1	1	1	1	1	1	1	1	1	1	1	1	1	1	1	1	1	1
GO:BP	organic acid metabolic process	GO:0006082	0.0525161	1	1	6.4011e-05	1	1	1	1	1	0.589428	1	1	1	0.313984	1	1	1	1	1	1	1	1	1
GO:BP	shoot system development	GO:0048367	0.073617	1	1	1	0.371422	1	1	1	1	1	1	0.0234727	1	1	1	1	1	1	1	1	1	1	1
GO:BP	response to fungus	GO:0009620	0.0834714	1	1	1	1	1	0.000749154	1	1.18133e-06	1	1	1	0.628762	0.0696248	1	1	1	1	1	1	1	1	1
GO:BP	biological regulation	GO:0065007	0.0945118	1	1	1	0.177585	1	1	1	1	1	1	0.00662916	0.169929	0.559371	1	1	1	1	1	1	1	1	1
GO:BP	response to bacterium	GO:0009617	0.0957348	1	1	1	1	1	1	1	1	1	1	1	1	0.00292158	1	1	1	1	1	1	1	1	1
GO:BP	defense response to fungus	GO:0050832	0.145058	1	1	1	1	1	1	1	5.54443e-05	1	1	1	1	1	1	1	1	1	1	1	1	1	1
GO:BP	cell communication	GO:0007154	0.16617	1	1	1	1	0.00457015	1	1	0.816352	1	1	1	1	1.6629e-05	1	1	1	1	1	1	1	1	1
GO:BP	organic substance biosynthetic process	GO:1901576	0.200902	1	1	1	0.00994459	1	1	1	1	1	1	1	1	1	1	1	1	1	1	1	1	1	1
GO:BP	cell growth	GO:0016049	0.228031	1	1	1	1	1	1	1	1	1	1	1	1	1	1	1	1	1	1	1	1	1	3.08e-10
GO:BP	developmental growth	GO:0048589	0.240085	1	1	1	1	1	1	1	1	1	1	1	1	1	1	1	1	1	1	1	1	1	5.48e-09
GO:BP	tissue development	GO:0009888	0.320322	1	1	1	1	0.00404425	1	1	1	1	1	0.0293483	1	1	1	1	1	1	1	1	1	1	1
GO:BP	carboxylic acid metabolic process	GO:0019752	0.462131	1	1	5.52872e-06	1	1	1	1	1	0.265569	1	1	1	0.0425103	1	1	1	1	1	1	1	1	1
GO:BP	metabolic process	GO:0008152	0.607968	1	1	1	0.966181	1	1	0.383988	1	1	1	1.53903e-06	1	0.210244	1	1	1	1	1	1	1	1	1
GO:BP	response to endogenous stimulus	GO:0009719	0.635482	0.00523663	1	1	0.00226864	1	1	1	1	1	1	0.00579755	0.000992722	1.48e-11	1	1	1	1	1	1	1	1	1
GO:BP	cellular response to chemical stimulus	GO:0070887	0.655787	1	1	1	1	1	1	1	2.55588e-05	1	1	0.0989275	1	7.82e-10	1	1	1	1	1	1	1	1	1
GO:BP	developmental growth involved in morphogenesis	GO:0060560	0.67135	1	1	1	1	1	1	1	1	1	1	1	1	1	1	1	1	1	1	1	1	1	2.25e-11
GO:BP	cellular response to stimulus	GO:0051716	0.88316	0.0817387	1	1	1	0.0581404	1	1	0.00318212	1	1	1	1	2.82e-08	1	1	1	1	1	1	1	1	1
GO:BP	pollen tube growth	GO:0009860	1	1	1	1	1	1	1	1	1	1	1	1	1	1	1	1	1	1	1	1	1	1	3.07e-17
GO:BP	cell tip growth	GO:0009932	1	1	1	1	1	1	1	1	1	1	1	1	1	1	1	1	1	1	1	1	1	1	5.76e-17
GO:BP	gene expression	GO:0010467	1	1	1	1	1	1	1	1	1	1	1	1.25e-16	1	1	1	1	1	1	1	1	1	1	1
GO:BP	pollen tube development	GO:0048868	1	1	1	1	1	1	1	1	1	1	1	1	1	1	1	1	1	1	1	1	1	1	3.36e-16
GO:BP	response to lipid	GO:0033993	1	0.00160606	1	1	0.485782	1	1	1	1	1	1	1	0.296871	1.42e-15	1	1	1	1	1	1	0.684679	1	1
GO:BP	cell development	GO:0048468	1	1	1	1	1	1	1	1	1	1	1	1	1	1	1	1	1	1	1	1	1	1	3.81e-15
GO:BP	developmental cell growth	GO:0048588	1	1	1	1	1	1	1	1	1	1	1	1	1	1	1	1	1	1	1	1	1	1	5.77e-15
GO:BP	cell morphogenesis involved in differentiation	GO:0000904	1	1	1	1	1	1	1	1	1	1	1	1	1	1	1	1	1	1	1	1	1	1	1.49e-14
GO:BP	pollination	GO:0009856	1	1	1	1	1	1	1	1	1	1	1	1	1	1	1	1	1	1	1	1	1	1	1.61e-14
GO:BP	multi-multicellular organism process	GO:0044706	1	1	1	1	1	1	1	1	1	1	1	1	1	1	1	1	1	1	1	1	1	1	1.61e-14
GO:BP	response to abscisic acid	GO:0009737	1	1	1	1	1	1	1	1	1	1	1	1	1	1.83e-14	1	1	1	1	1	1	1	1	1
GO:BP	response to alcohol	GO:0097305	1	1	1	1	1	1	1	1	1	1	1	1	1	3.48e-14	1	1	1	1	1	1	1	1	1
GO:BP	cell differentiation	GO:0030154	1	1	1	1	1	1	1	1	1	1	1	1	1	1	1	1	1	1	1	1	1	1	8.83e-13
GO:BP	organic acid catabolic process	GO:0016054	1	1	1	1.05e-12	1	1	1	1	1	6.13141e-05	1	1	1	1	1	1	1	1	1	1	1	1	1
GO:BP	RNA processing	GO:0006396	1	1	1	1	1	1	1	1	1	1	1	4.51e-12	1	1	1	1	1	1	1	1	1	1	1
GO:BP	unidimensional cell growth	GO:0009826	1	1	1	1	1	1	1	1	1	1	1	1	1	1	1	1	1	1	1	1	1	1	7.25e-12
GO:BP	response to hormone	GO:0009725	1	0.00326424	1	0.999697	0.00146521	1	1	1	1	1	1	0.00280077	0.00492142	1.08e-11	1	1	1	1	1	1	1	1	1
GO:BP	carboxylic acid catabolic process	GO:0046395	1	1	1	1.44e-11	1	1	1	1	1	4.11992e-05	1	1	1	0.590729	1	1	1	1	1	1	1	1	1
GO:BP	cellular developmental process	GO:0048869	1	1	1	1	1	1	1	1	1	1	1	1	1	1	1	1	1	1	1	1	1	1	3.48e-11
GO:BP	small molecule catabolic process	GO:0044282	1	1	1	1.06e-10	1	1	1	1	1	7.24768e-06	1	1	1	0.040245	1	1	1	1	1	1	1	1	1
GO:BP	macromolecule metabolic process	GO:0043170	1	1	1	1	1	1	1	1	1	1	1	5.1e-10	1	1	1	1	1	1	1	1	1	1	1
GO:BP	cell morphogenesis	GO:0000902	1	1	1	1	1	1	1	1	1	1	1	1	1	1	1	1	1	1	1	1	1	1	5.1e-10
GO:BP	response to chitin	GO:0010200	1	1	1	1	1	1	0.714992	1	9.73e-10	1	1	1	1	0.702533	1	1	1	1	1	1	1	1	1
GO:BP	cellular nitrogen compound metabolic process	GO:0034641	1	1	1	1	1	1	1	1	1	1	1	2.17e-09	1	1	1	1	1	1	1	1	1	1	1
GO:BP	ncRNA metabolic process	GO:0034660	1	1	1	1	1	1	1	1	1	1	1	1.35e-08	1	1	1	1	1	1	1	1	1	1	1
GO:BP	RNA metabolic process	GO:0016070	1	1	1	1	1	1	1	1	1	1	1	1.95e-08	1	1	1	1	1	1	1	1	1	1	1
GO:BP	primary metabolic process	GO:0044238	1	1	1	1	1	1	1	1	1	1	1	2.97e-08	1	1	1	1	1	1	1	1	1	1	1
GO:BP	nitrogen compound metabolic process	GO:0006807	1	1	1	1	1	1	1	1	1	1	1	4.61e-08	1	1	1	1	1	1	1	1	1	1	1
GO:BP	regulation of pollen tube growth	GO:0080092	1	1	1	1	1	1	1	1	1	1	1	1	1	1	1	1	1	1	1	1	1	1	1.06e-07
GO:BP	cellular response to lipid	GO:0071396	1	0.00598116	1	1	1	1	1	1	1	1	1	1	1	2.28e-07	1	1	1	1	1	1	1	1	1
GO:BP	regulation of cell morphogenesis involved in differentiation	GO:0010769	1	1	1	1	1	1	1	1	1	1	1	1	1	1	1	1	1	1	1	1	1	1	3.52e-07
GO:BP	nucleic acid metabolic process	GO:0090304	1	1	1	1	1	1	1	1	1	1	1	3.58e-07	1	1	1	1	1	1	1	1	1	1	1
GO:BP	nucleobase-containing compound metabolic process	GO:0006139	1	1	1	1	1	1	1	1	1	1	1	5.39e-07	1	1	1	1	1	1	1	1	1	1	1
GO:BP	response to abiotic stimulus	GO:0009628	1	1	1	0.0139037	0.321903	0.331495	1	1	1.06765e-05	1	1	0.125014	1	5.7e-07	1	1	1	1	1	1	1	1	1
GO:BP	mRNA splicing, via spliceosome	GO:0000398	1	1	1	1	1	1	1	1	1	1	1	5.81e-07	1	1	1	1	1	1	1	1	1	1	1
GO:BP	organic substance metabolic process	GO:0071704	1	1	1	1	0.294708	1	1	1	1	1	1	8.16e-07	1	0.547595	1	1	1	1	1	1	1	1	1
GO:BP	hormone-mediated signaling pathway	GO:0009755	1	0.0327401	1	1	1	1	1	1	1	1	1	0.0137573	1	1.22259e-06	1	1	1	1	1	1	1	1	1
GO:BP	translation	GO:0006412	1	1	1	1	1	1	1	1	1	1	1	1.2679e-06	1	1	1	1	1	1	1	1	1	1	1
GO:BP	leucine catabolic process	GO:0006552	1	1	1	1.30358e-06	1	1	1	1	1	1	1	1	1	1	1	1	1	1	1	1	1	1	1
GO:BP	mRNA processing	GO:0006397	1	1	1	1	1	1	1	1	1	1	1	1.33102e-06	1	1	1	1	1	1	1	1	1	1	1
GO:BP	peptide biosynthetic process	GO:0043043	1	1	1	1	1	1	1	1	1	1	1	1.66054e-06	1	1	1	1	1	1	1	1	1	1	1
GO:BP	cellular response to hormone stimulus	GO:0032870	1	0.0241521	1	1	1	1	1	1	1	1	1	0.0278859	1	1.93393e-06	1	1	1	1	1	1	1	1	1
GO:BP	cellular response to alcohol	GO:0097306	1	1	1	1	1	1	1	1	1	1	1	1	1	2.14955e-06	1	1	1	1	1	1	1	1	1
GO:BP	cellular response to abscisic acid stimulus	GO:0071215	1	1	1	1	1	1	1	1	1	1	1	1	1	2.14955e-06	1	1	1	1	1	1	1	1	1
GO:BP	cellular response to oxygen-containing compound	GO:1901701	1	0.0676031	1	1	1	1	1	1	1	1	1	1	1	2.49397e-06	1	1	1	1	1	1	1	1	1
GO:BP	response to nitrogen compound	GO:1901698	1	1	1	1	1	1	0.938853	1	2.51868e-06	1	1	1	1	1	1	1	1	1	1	1	1	1	1
GO:BP	alpha-amino acid catabolic process	GO:1901606	1	1	1	2.63622e-06	1	1	1	1	1	0.863921	1	1	1	1	1	1	1	1	1	1	1	1	1
GO:BP	regulation of response to stimulus	GO:0048583	1	1	1	1	1	1	1	1	1	1	1	1	1	2.67086e-06	1	1	1	1	1	1	1	1	1
GO:BP	response to organonitrogen compound	GO:0010243	1	1	1	1	1	1	0.451583	1	2.87606e-06	1	1	1	1	0.793173	1	1	1	1	1	1	1	1	1
GO:BP	cellular response to endogenous stimulus	GO:0071495	1	0.0470723	1	1	1	1	1	1	1	1	1	0.0750047	1	3.34905e-06	1	1	1	1	1	1	1	1	1
GO:BP	abscisic acid-activated signaling pathway	GO:0009738	1	1	1	1	1	1	1	1	1	1	1	1	1	3.74054e-06	1	1	1	1	1	1	1	1	1
GO:BP	response to wounding	GO:0009611	1	1	1	1	1	1	0.205266	1	3.80528e-06	1	1	1	0.682042	0.293679	1	1	1	1	1	1	1	1	1
GO:BP	amide biosynthetic process	GO:0043604	1	1	1	1	1	1	1	1	1	1	1	4.39882e-06	1	1	1	1	1	1	1	1	1	1	1
GO:BP	RNA splicing, via transesterification reactions with bulged adenosine as nucleophile	GO:0000377	1	1	1	1	1	1	1	1	1	1	1	4.41012e-06	1	1	1	1	1	1	1	1	1	1	1
GO:BP	RNA splicing, via transesterification reactions	GO:0000375	1	1	1	1	1	1	1	1	1	1	1	4.41012e-06	1	1	1	1	1	1	1	1	1	1	1
GO:BP	post-embryonic development	GO:0009791	1	1	1	1	0.0195314	1	1	1	1	1	1	4.79943e-06	1	1	1	1	1	1	1	1	1	1	1
GO:BP	ribonucleoprotein complex biogenesis	GO:0022613	1	1	1	1	1	1	1	1	1	1	1	8.44779e-06	1	1	1	1	1	1	1	1	1	1	1
GO:BP	mRNA metabolic process	GO:0016071	1	1	1	1	1	1	1	1	1	1	1	9.75833e-06	1	1	1	1	1	1	1	1	1	1	1
GO:BP	peptide metabolic process	GO:0006518	1	1	1	1	1	1	1	1	1	1	1	9.80273e-06	1	1	1	1	1	1	1	1	1	1	1
GO:BP	heterocycle metabolic process	GO:0046483	1	1	1	1	1	1	1	1	1	1	1	1.17719e-05	1	1	1	1	1	1	1	1	1	1	1
GO:BP	cellular catabolic process	GO:0044248	1	1	1	1.64456e-05	1	1	1	1	1	0.0137615	1	1	1	0.000790094	1	1	1	1	1	1	1	1	1
GO:BP	ribosome biogenesis	GO:0042254	1	1	1	1	1	1	1	1	1	1	1	1.87202e-05	1	1	1	1	1	1	1	1	1	1	1
GO:BP	cellular response to organic substance	GO:0071310	1	0.133137	1	1	1	1	1	1	1	1	1	0.0312738	1	1.89069e-05	1	1	1	1	1	1	1	1	1
GO:BP	catabolic process	GO:0009056	1	1	1	1.99044e-05	1	1	1	1	1	0.0315959	1	1	1	0.000127578	1	1	1	1	1	1	1	1	1
GO:BP	organic substance catabolic process	GO:1901575	1	1	1	2.20529e-05	1	1	1	1	1	0.0155742	1	1	1	0.00675704	1	1	1	1	1	1	1	1	1
GO:BP	translational initiation	GO:0006413	1	1	1	1	1	1	1	1	1	1	1	2.41102e-05	1	1	1	1	1	1	1	1	1	1	1
GO:BP	ncRNA processing	GO:0034470	1	1	1	1	1	1	1	1	1	1	1	2.42569e-05	1	1	1	1	1	1	1	1	1	1	1
GO:BP	regulation of unidimensional cell growth	GO:0051510	1	1	1	1	1	1	1	1	1	1	1	1	1	1	1	1	1	1	1	1	1	1	2.80464e-05
GO:BP	developmental process involved in reproduction	GO:0003006	1	1	1	1	0.0885916	1	1	1	1	1	1	0.00092477	1	1	1	1	1	1	1	1	1	1	3.33104e-05
GO:BP	organic cyclic compound metabolic process	GO:1901360	1	1	1	1	1	1	1	1	1	1	1	3.49573e-05	1	1	1	1	1	1	1	1	1	1	1
GO:BP	signal transduction	GO:0007165	1	1	1	1	1	0.405243	1	1	1	1	1	1	1	3.59442e-05	1	1	1	1	1	1	1	1	1
GO:BP	monocarboxylic acid catabolic process	GO:0072329	1	1	1	3.70722e-05	1	1	1	1	1	0.636456	1	1	1	0.276012	1	1	1	1	1	1	1	1	1
GO:BP	cellular aromatic compound metabolic process	GO:0006725	1	1	1	1	1	1	1	1	1	1	1	3.73e-05	1	1	1	1	1	1	1	1	1	1	1
GO:BP	cellular metabolic process	GO:0044237	1	1	1	1	1	1	1	0.135748	1	1	1	4.08482e-05	1	1	1	1	1	1	1	1	1	1	1
GO:BP	alpha-amino acid metabolic process	GO:1901605	1	1	1	5.21728e-05	1	1	1	1	1	1	1	1	1	1	1	1	1	1	1	1	1	1	1
GO:BP	cellular amide metabolic process	GO:0043603	1	1	1	1	1	1	1	1	1	1	1	9.97136e-05	1	1	1	1	1	1	1	1	1	1	1
GO:BP	response to auxin	GO:0009733	1	1	1	1	0.000114526	1	1	1	1	1	1	0.296917	1	1	1	1	1	1	1	1	1	1	1
GO:BP	RNA splicing	GO:0008380	1	1	1	1	1	1	1	1	1	1	1	0.000114873	1	1	1	1	1	1	1	1	1	1	1
GO:BP	signaling	GO:0023052	1	1	1	1	1	0.534501	1	1	1	1	1	1	1	0.000119378	1	1	1	1	1	1	1	1	1
GO:BP	cellular response to hypoxia	GO:0071456	1	1	1	1	1	1	1	1	0.000125257	1	1	1	1	0.0763238	1	1	1	1	1	1	1	1	1
GO:BP	cellular amino acid catabolic process	GO:0009063	1	1	1	0.000132257	1	1	1	1	1	0.0178928	1	1	1	1	1	1	1	1	1	1	1	1	1
GO:BP	cellular response to oxygen levels	GO:0071453	1	1	1	1	1	1	1	1	0.000135213	1	1	1	1	0.0840498	1	1	1	1	1	1	1	1	1
GO:BP	cellular response to decreased oxygen levels	GO:0036294	1	1	1	1	1	1	1	1	0.000135213	1	1	1	1	0.0840498	1	1	1	1	1	1	1	1	1
GO:BP	leucine metabolic process	GO:0006551	1	1	1	0.000154225	1	1	1	1	1	1	1	1	1	1	1	1	1	1	1	1	1	1	1
GO:BP	reproductive structure development	GO:0048608	1	1	1	1	0.253418	1	1	1	1	1	1	0.000273403	1	1	1	1	1	1	1	1	1	1	1
GO:BP	reproductive system development	GO:0061458	1	1	1	1	0.260445	1	1	1	1	1	1	0.000293253	1	1	1	1	1	1	1	1	1	1	1
GO:BP	response to hypoxia	GO:0001666	1	1	1	1	1	1	1	1	0.000321608	1	1	1	1	0.022765	1	1	1	1	1	1	1	1	1
GO:BP	response to decreased oxygen levels	GO:0036293	1	1	1	1	1	1	1	1	0.000368425	1	1	1	1	0.0276952	1	1	1	1	1	1	1	1	1
GO:BP	response to oxygen levels	GO:0070482	1	1	1	1	1	1	1	1	0.000381023	1	1	1	1	0.0290673	1	1	1	1	1	1	1	1	1
GO:BP	cellular component biogenesis	GO:0044085	1	1	1	1	1	1	1	1	1	1	1	0.000409444	1	1	1	1	1	1	1	1	1	1	1
GO:BP	regulation of cell morphogenesis	GO:0022604	1	1	1	1	1	1	1	1	1	1	1	1	1	1	1	1	1	1	1	1	1	1	0.00042117
GO:BP	regulation of response to stress	GO:0080134	1	1	1	1	1	1	1	1	1	1	1	1	1	0.000477969	1	1	1	1	1	1	1	1	1
GO:BP	response to molecule of bacterial origin	GO:0002237	1	1	1	1	1	1	1	1	1	1	1	1	1	0.000479255	1	1	1	1	1	1	1	1	1
GO:BP	branched-chain amino acid catabolic process	GO:0009083	1	1	1	0.000610556	1	1	1	1	1	0.0847068	1	1	1	1	1	1	1	1	1	1	1	1	1
GO:BP	positive regulation of response to stimulus	GO:0048584	1	1	1	1	1	1	1	1	1	1	1	1	0.109063	0.000770792	1	1	1	1	1	1	1	1	1
GO:BP	lipid oxidation	GO:0034440	1	1	1	0.000921863	1	1	1	1	1	0.554896	1	1	1	1	1	1	1	1	1	1	1	1	1
GO:BP	reproductive process	GO:0022414	1	1	1	1	0.733265	1	1	1	1	1	1	0.00264411	1	1	1	1	1	1	1	1	1	1	0.00094241
GO:BP	embryo sac egg cell differentiation	GO:0009560	1	1	1	1	1	1	1	1	1	1	1	0.0010651	1	1	1	1	1	1	1	1	1	1	1
GO:BP	reproduction	GO:0000003	1	1	1	1	0.779529	1	1	1	1	1	1	0.00309173	1	1	1	1	1	1	1	1	1	1	0.00107268
GO:BP	response to heat	GO:0009408	1	1	1	1	1	1	1	1	1	1	1	1	1	0.00161008	1	1	1	1	1	1	1	1	1
GO:BP	alternative mRNA splicing, via spliceosome	GO:0000380	1	1	1	1	1	1	1	1	1	1	1	0.00168375	1	1	1	1	1	1	1	1	1	1	1
GO:BP	regulation of cell growth	GO:0001558	1	1	1	1	1	1	1	1	1	1	1	1	1	1	1	1	1	1	1	1	1	1	0.0018532
GO:BP	cellular amino acid metabolic process	GO:0006520	1	1	1	0.00210367	1	1	1	1	1	1	1	1	1	1	1	1	1	1	1	1	1	1	1
GO:BP	rRNA metabolic process	GO:0016072	1	1	1	1	1	1	1	1	1	1	1	0.00285296	1	1	1	1	1	1	1	1	1	1	1
GO:BP	positive regulation of biological process	GO:0048518	1	1	1	1	1	1	1	1	1	1	1	1	1	0.00300546	1	1	1	1	1	1	1	1	1
GO:BP	response to red light	GO:0010114	1	1	1	1	1	1	1	1	1	1	1	1	1	1	1	1	1	1	1	1	1	1	0.00319858
GO:BP	flavonoid metabolic process	GO:0009812	1	1	1	1	0.00331835	1	1	1	1	1	1	1	1	1	1	1	1	1	1	1	1	1	1
GO:BP	response to herbivore	GO:0080027	1	1	1	1	1	1	1	1	1	1	1	1	0.00354931	1	1	1	1	1	1	1	1	1	1
GO:BP	regulation of alternative mRNA splicing, via spliceosome	GO:0000381	1	1	1	1	1	1	1	1	1	1	1	0.00401516	1	1	1	1	1	1	1	1	1	1	1
GO:BP	response to osmotic stress	GO:0006970	1	1	1	1	1	1	1	1	1	1	1	1	1	0.00405083	1	1	1	1	1	1	1	1	1
GO:BP	membrane lipid metabolic process	GO:0006643	1	0.00486551	1	1	1	1	1	1	1	1	1	1	1	1	1	1	1	1	1	1	1	1	1
GO:BP	response to oxidative stress	GO:0006979	1	1	1	1	1	1	1	1	1	1	1	1	0.0590816	0.00486945	1	1	1	1	1	1	1	1	1
GO:BP	rRNA processing	GO:0006364	1	1	1	1	1	1	1	1	1	1	1	0.004891	1	1	1	1	1	1	1	1	1	1	1
GO:BP	regulation of cellular ketone metabolic process	GO:0010565	1	1	1	1	1	1	1	1	0.700366	1	1	1	1	0.00495148	1	1	1	1	1	1	1	1	1
GO:BP	regulation of salicylic acid metabolic process	GO:0010337	1	1	1	1	1	1	1	1	1	1	1	1	1	0.00499345	1	1	1	1	1	1	1	1	1
GO:BP	response to jasmonic acid	GO:0009753	1	1	1	1	1	1	1	1	1	1	1	1	0.0300384	0.00504564	1	1	1	1	1	1	0.49369	1	1
GO:BP	response to fatty acid	GO:0070542	1	1	1	1	1	1	1	1	1	1	1	1	0.0331046	0.00654706	1	1	1	1	1	1	0.514007	1	1
GO:BP	pattern recognition receptor signaling pathway	GO:0002221	1	1	1	1	1	1	1	1	1	1	1	1	1	0.00663197	1	1	1	1	1	1	1	1	1
GO:BP	branched-chain amino acid metabolic process	GO:0009081	1	1	1	0.00728962	1	1	1	1	1	0.28338	1	1	1	1	1	1	1	1	1	1	1	1	1
GO:BP	fatty acid beta-oxidation	GO:0006635	1	1	1	0.00728962	1	1	1	1	1	0.28338	1	1	1	0.184306	1	1	1	1	1	1	1	1	1
GO:BP	lipid modification	GO:0030258	1	1	1	0.00777906	0.645347	1	1	1	1	1	1	1	1	0.499288	1	1	1	1	1	1	1	1	1
GO:BP	small molecule metabolic process	GO:0044281	1	1	1	0.00916702	1	1	1	1	1	0.458596	1	1	1	0.0168736	1	1	1	1	1	1	1	1	1
GO:BP	response to temperature stimulus	GO:0009266	1	1	1	1	1	1	1	1	1	1	1	1	1	0.00918483	1	1	1	1	1	1	1	1	1
GO:BP	positive regulation of defense response	GO:0031349	1	1	1	1	1	1	1	1	1	1	1	1	0.750978	0.0100366	1	1	1	1	1	1	1	1	1
GO:BP	wax biosynthetic process	GO:0010025	1	1	1	1	0.0103467	1	1	1	1	1	1	1	1	1	1	1	1	1	1	1	1	1	1
GO:BP	fatty acid catabolic process	GO:0009062	1	1	1	0.0107195	1	1	1	1	1	0.34298	1	1	1	0.314944	1	1	1	1	1	1	1	1	1
GO:BP	response to water deprivation	GO:0009414	1	1	1	1	1	1	1	1	0.0112146	1	1	1	1	0.0617937	1	1	1	1	1	1	1	1	1
GO:BP	salicylic acid metabolic process	GO:0009696	1	1	1	1	1	1	1	1	1	1	1	1	1	0.0116326	1	1	1	1	1	1	1	1	1
GO:BP	cellular response to stress	GO:0033554	1	1	1	1	1	1	1	1	0.0118101	1	1	1	1	0.0213736	1	1	1	1	1	1	1	1	1
GO:BP	wax metabolic process	GO:0010166	1	1	1	1	0.0118335	1	1	1	1	1	1	1	1	1	1	1	1	1	1	1	1	1	1
GO:BP	regulation of response to biotic stimulus	GO:0002831	1	1	1	1	1	1	1	1	1	1	1	1	1	0.0120818	1	1	1	1	1	1	1	1	1
GO:BP	immune response	GO:0006955	1	1	1	1	1	1	1	1	1	1	1	1	1	0.0124789	1	1	1	1	1	1	1	1	1
GO:BP	fatty acid oxidation	GO:0019395	1	1	1	0.012821	1	1	1	1	1	0.374861	1	1	1	0.402853	1	1	1	1	1	1	1	1	1
GO:BP	flavonoid biosynthetic process	GO:0009813	1	1	1	1	0.0132023	1	1	1	1	1	1	1	1	1	1	1	1	1	1	1	1	1	1
GO:BP	fatty acid derivative biosynthetic process	GO:1901570	1	1	1	1	0.0134715	1	1	1	1	1	1	1	1	1	1	1	1	1	1	1	1	1	1
GO:BP	response to water	GO:0009415	1	1	1	1	1	1	1	1	0.0135922	1	1	1	1	0.085493	1	1	1	1	1	1	1	1	1
GO:BP	phenol-containing compound metabolic process	GO:0018958	1	1	1	1	1	1	1	1	1	1	1	1	1	0.0140358	1	1	1	1	1	1	1	1	1
GO:BP	regulation of biological process	GO:0050789	1	1	1	1	0.852365	1	1	1	0.493731	1	1	0.0140857	0.425335	0.582744	1	1	1	1	1	1	1	1	1
GO:BP	immune system process	GO:0002376	1	1	1	1	1	1	1	1	1	1	1	1	1	0.0147436	1	1	1	1	1	1	1	1	1
GO:BP	regulation of small molecule metabolic process	GO:0062012	1	1	1	1	1	1	1	1	1	1	1	1	1	0.0151338	1	1	1	1	1	1	1	1	1
GO:BP	regulation of mRNA splicing, via spliceosome	GO:0048024	1	1	1	1	1	1	1	1	1	1	1	0.016213	1	1	1	1	1	1	1	1	1	1	1
GO:BP	cellular lipid catabolic process	GO:0044242	1	1	1	0.0162208	1	1	1	1	1	1	1	1	1	1	1	1	1	1	1	1	1	1	1
GO:BP	regulation of response to external stimulus	GO:0032101	1	1	1	1	1	1	1	1	1	1	1	1	1	0.0165887	1	1	1	1	1	1	1	1	1
GO:BP	membrane lipid biosynthetic process	GO:0046467	1	0.0168048	1	1	1	1	1	1	1	1	1	1	1	1	1	1	1	1	1	1	1	1	1
GO:BP	regulation of defense response	GO:0031347	1	1	1	1	1	1	1	1	1	1	1	1	1	0.0168294	1	1	1	1	1	1	1	1	1
GO:BP	gibberellin metabolic process	GO:0009685	1	1	1	1	1	1	1	1	0.0172287	1	1	1	1	1	1	1	1	1	1	1	1	1	1
GO:BP	sphingolipid metabolic process	GO:0006665	1	0.01729	1	1	1	1	1	1	1	1	1	1	1	1	1	1	1	1	1	1	1	1	1
GO:BP	mRNA cis splicing, via spliceosome	GO:0045292	1	1	1	1	1	1	1	1	1	1	1	0.0186812	1	1	1	1	1	1	1	1	1	1	1
GO:BP	response to X-ray	GO:0010165	1	0.0190458	1	1	1	1	1	1	1	1	1	1	1	1	1	1	1	1	1	1	1	1	1
GO:BP	regulation of developmental process	GO:0050793	1	1	1	1	1	1	1	1	1	1	1	0.0198292	1	1	1	1	1	1	1	1	1	1	1
GO:BP	benzene-containing compound metabolic process	GO:0042537	1	1	1	1	1	1	1	1	1	1	1	1	1	0.0200239	1	1	1	1	1	1	1	1	1
GO:BP	organonitrogen compound metabolic process	GO:1901564	1	1	1	1	1	1	1	1	1	1	1	1	1	0.0201633	1	1	1	1	1	1	1	1	1
GO:BP	ribonucleoprotein complex assembly	GO:0022618	1	1	1	1	1	1	1	1	1	1	1	0.0203514	1	1	1	1	1	1	1	1	1	1	1
GO:BP	lipid catabolic process	GO:0016042	1	1	1	0.0224949	1	1	1	1	1	1	1	1	1	0.484171	1	1	1	1	1	1	1	1	1
GO:BP	ribonucleoprotein complex subunit organization	GO:0071826	1	1	1	1	1	1	1	1	1	1	1	0.0244227	1	1	1	1	1	1	1	1	1	1	1
GO:BP	endosomal vesicle fusion	GO:0034058	1	1	1	1	1	0.0247082	1	1	1	1	1	1	1	1	1	1	1	1	1	1	1	1	1
GO:BP	response to acid chemical	GO:0001101	1	1	1	1	1	1	1	1	0.025406	1	1	1	1	0.0917267	1	1	1	1	1	1	1	1	1
GO:BP	protein metabolic process	GO:0019538	1	1	1	1	1	1	1	1	1	1	1	0.027098	1	1	1	1	1	1	1	1	1	1	1
GO:BP	tRNA aminoacylation for protein translation	GO:0006418	1	1	1	1	1	1	1	1	1	1	1	0.0274382	1	1	1	1	1	1	1	1	1	1	1
GO:BP	PSII associated light-harvesting complex II catabolic process	GO:0010304	1	1	1	1	1	1	1	0.0276552	1	1	1	1	1	1	1	1	1	1	1	1	1	1	1
GO:BP	phosphatidylglycerol metabolic process	GO:0046471	1	1	1	1	1	1	1	0.0276552	1	1	1	1	1	1	1	1	1	1	1	1	1	1	1
GO:BP	positive regulation of response to biotic stimulus	GO:0002833	1	1	1	1	1	1	1	1	1	1	1	1	0.589815	0.0278097	1	1	1	1	1	1	1	1	1
GO:BP	ribosome assembly	GO:0042255	1	1	1	1	1	1	1	1	1	1	1	0.0290691	1	1	1	1	1	1	1	1	1	1	1
GO:BP	non-membrane-bounded organelle assembly	GO:0140694	1	1	1	1	1	1	1	1	1	1	1	0.0291844	1	1	1	1	1	1	1	1	1	1	1
GO:BP	plastid organization	GO:0009657	1	1	1	1	1	1	1	0.0304582	1	1	1	1	1	1	1	1	1	1	1	1	1	1	1
GO:BP	regulation of signal transduction	GO:0009966	1	0.679717	1	1	1	0.554385	1	1	1	1	1	1	1	0.0307176	1	1	1	1	1	1	1	1	1
GO:BP	fatty acid metabolic process	GO:0006631	1	1	1	0.031831	1	1	1	1	1	1	1	1	1	1	1	1	1	1	1	1	1	1	1
GO:BP	diterpenoid metabolic process	GO:0016101	1	1	1	1	1	1	1	1	0.0320595	1	1	1	1	1	1	1	1	1	1	1	1	1	1
GO:BP	tRNA metabolic process	GO:0006399	1	1	1	1	1	1	1	1	1	1	1	0.0327893	1	1	1	1	1	1	1	1	1	1	1
GO:BP	fatty acid derivative metabolic process	GO:1901568	1	1	1	1	0.033189	1	1	1	1	1	1	1	1	1	1	1	1	1	1	1	1	1	1
GO:BP	cellular response to heat	GO:0034605	1	1	1	1	1	1	1	1	1	1	1	1	1	0.0348004	1	1	1	1	1	1	1	1	1
GO:BP	positive regulation of response to external stimulus	GO:0032103	1	1	1	1	1	1	1	1	1	1	1	1	0.647365	0.0367767	1	1	1	1	1	1	1	1	1
GO:BP	regulation of multicellular organismal process	GO:0051239	1	1	1	1	1	1	1	1	1	1	1	1	1	1	1	1	1	1	1	1	1	1	0.0393241
GO:BP	tRNA aminoacylation	GO:0043039	1	1	1	1	1	1	1	1	1	1	1	0.0395097	1	1	1	1	1	1	1	1	1	1	1
GO:BP	amino acid activation	GO:0043038	1	1	1	1	1	1	1	1	1	1	1	0.0395097	1	1	1	1	1	1	1	1	1	1	1
GO:BP	regulation of anatomical structure morphogenesis	GO:0022603	1	1	1	1	1	1	1	1	1	1	1	1	1	1	1	1	1	1	1	1	1	1	0.0401766
GO:BP	regulation of signaling	GO:0023051	1	0.772562	1	1	1	0.605931	1	1	1	1	1	1	1	0.0401848	1	1	1	1	1	1	1	1	1
GO:BP	regulation of developmental growth	GO:0048638	1	1	1	1	1	1	1	1	1	1	1	1	1	1	1	1	1	1	1	1	1	1	0.0421189
GO:BP	cellular component organization or biogenesis	GO:0071840	1	1	1	1	1	1	1	1	1	1	1	0.0427128	1	1	1	1	1	1	1	1	1	1	1
GO:BP	cellular carbohydrate catabolic process	GO:0044275	1	1	1	1	1	1	1	1	1	1	1	1	1	0.0429419	1	1	1	1	1	1	1	1	1
GO:BP	regulation of RNA splicing	GO:0043484	1	1	1	1	1	1	1	1	1	1	1	0.0443873	1	1	1	1	1	1	1	1	1	1	1
GO:BP	regulation of cell communication	GO:0010646	1	0.839929	1	1	1	0.642233	1	1	1	1	1	1	1	0.0478597	1	1	1	1	1	1	1	1	1
GO:BP	terpenoid metabolic process	GO:0006721	1	1	1	1	1	1	1	1	0.0483602	1	1	1	1	1	1	1	1	1	1	1	1	1	1
GO:BP	regulation of biosynthetic process	GO:0009889	1	1	1	1	0.0495663	1	1	1	0.783328	1	1	1	1	1	1	1	1	1	1	1	1	1	1
GO:BP	positive regulation of auxin mediated signaling pathway	GO:0010929	1	1	1	1	1	1	0.0497789	1	1	1	1	1	1	1	1	1	1	1	1	1	1	1	1
GO:BP	fruit abscission	GO:0060867	1	1	1	1	1	1	1	1	1	1	1	1	1	1	1	1	1	1	1	1	1	0.0498066	1
GO:CC	cell periphery	GO:0071944	4.93e-23	0.141248	1.60897e-05	1	1	1	1	1	1	1	1	1	1	0.0078053	1	1	1	1	1	1	1	1	1
GO:CC	plasma membrane	GO:0005886	2.68e-13	1	3.23538e-06	1	1	1	1	1	1	1	1	1	1	0.0082167	1	1	1	1	1	1	1	1	1
GO:CC	cell wall	GO:0005618	1.24e-09	0.0161682	1	1	1	1	1	1	1	1	1	1	1	1	1	1	1	1	1	1	1	1	1
GO:CC	cellular anatomical entity	GO:0110165	2.71e-09	0.033364	1	1	1	1	1	1	1	1	1	0.000198272	1	6.27848e-05	1	1	1	1	1	1	1	1	0.0151663
GO:CC	external encapsulating structure	GO:0030312	2.94e-09	0.0211378	1	1	1	1	1	1	1	1	1	1	1	1	1	1	1	1	1	1	1	1	1
GO:CC	membrane	GO:0016020	3.22e-09	0.0178462	1.41327e-06	1	1	1	1	1	1	1	1	1	1	0.0542207	1	1	1	1	1	1	1	1	1
GO:CC	vacuole	GO:0005773	1.17e-07	1.12e-07	1	1	1	1	1	1	1	1	1	0.202015	1	1	1	1	0.00797347	1	1	1	1	1	1
GO:CC	plant-type vacuole	GO:0000325	1.82e-07	2.97e-08	1	1	1	1	1	1	1	1	1	0.0189329	1	1	1	1	0.00136723	1	1	1	1	1	1
GO:CC	Casparian strip	GO:0048226	6.16e-07	1	1	1	1	1	1	1	1	1	1	1	1	1	1	1	1	1	1	1	1	1	1
GO:CC	plant-type cell wall	GO:0009505	1.60103e-06	0.377579	1	1	1	1	1	1	1	1	1	1	1	1	1	1	1	1	1	1	1	1	1
GO:CC	secondary cell wall	GO:0009531	8.6117e-06	1	1	1	1	1	1	1	1	1	1	1	1	1	1	1	1	1	1	1	1	1	1
GO:CC	cell-cell junction	GO:0005911	9.96553e-06	1	1	1	1	1	1	1	1	1	1	0.000168807	1	0.133296	1	1	1	1	1	1	1	1	1
GO:CC	symplast	GO:0055044	9.96553e-06	1	1	1	1	1	1	1	1	1	1	0.000168807	1	0.133296	1	1	1	1	1	1	1	1	1
GO:CC	plasmodesma	GO:0009506	9.96553e-06	1	1	1	1	1	1	1	1	1	1	0.000168807	1	0.133296	1	1	1	1	1	1	1	1	1
GO:CC	cell junction	GO:0030054	9.96553e-06	1	1	1	1	1	1	1	1	1	1	0.000168807	1	0.133296	1	1	1	1	1	1	1	1	1
GO:CC	anchoring junction	GO:0070161	9.96553e-06	1	1	1	1	1	1	1	1	1	1	0.000168807	1	0.133296	1	1	1	1	1	1	1	1	1
GO:CC	anchored component of membrane	GO:0031225	0.000117289	1	1	1	1	1	1	1	1	1	1	1	1	1	1	1	1	1	1	1	1	1	1
GO:CC	intrinsic component of plasma membrane	GO:0031226	0.00114899	1	1	1	1	1	1	1	1	1	1	1	1	1	1	1	1	1	1	1	1	1	1
GO:CC	trans-Golgi network	GO:0005802	0.00164623	0.93098	1	1	1	1	1	1	1	1	1	1	1	1	1	1	1	1	1	1	1	1	1
GO:CC	Golgi apparatus	GO:0005794	0.00189737	0.0361081	0.0788306	1	1	1	1	1	1	1	1	1	1	1	1	1	1	1	1	1	1	1	1
GO:CC	Golgi apparatus subcompartment	GO:0098791	0.00284709	0.0876566	1	1	1	1	1	1	1	1	1	1	1	1	1	1	1	1	1	1	1	1	1
GO:CC	anchored component of plasma membrane	GO:0046658	0.00436829	1	1	1	1	1	1	1	1	1	1	1	1	1	1	1	1	1	1	1	1	1	1
GO:CC	cytoplasmic vesicle	GO:0031410	0.143445	0.0025007	1	1	1	0.801926	1	1	1	1	1	1	1	1	1	1	1	1	1	1	1	1	1
GO:CC	intracellular vesicle	GO:0097708	0.150513	0.00259667	1	1	1	0.813579	1	1	1	1	1	1	1	1	1	1	1	1	1	1	1	1	1
GO:CC	vacuolar membrane	GO:0005774	0.438883	2.26801e-05	1	1	1	1	1	1	1	1	1	0.134852	1	1	1	0.789694	0.00436628	1	1	1	1	1	1
GO:CC	vesicle	GO:0031982	0.479101	0.0166139	1	1	1	1	1	1	1	1	1	1	0.939314	1	1	1	1	1	1	1	1	1	1
GO:CC	endomembrane system	GO:0012505	0.518099	2.14917e-06	0.131897	1	1	1	1	1	1	1	1	1	1	1	1	1	1	1	1	1	1	1	1
GO:CC	plant-type vacuole membrane	GO:0009705	0.735254	0.00303591	1	1	1	1	1	1	1	1	1	1	1	1	1	1	0.00955389	1	1	1	1	1	1
GO:CC	chloroplast	GO:0009507	1	1	1	1	1	1	1	2.64e-17	1	1	1	1	1	1	1	1	1	1	1	1	1	1	0.25751
GO:CC	plastid	GO:0009536	1	1	1	1	1	1	1	4.15e-16	1	1	1	1	1	1	1	1	1	1	1	1	1	1	0.404724
GO:CC	pollen tube	GO:0090406	1	1	1	1	1	1	1	1	1	1	1	1	1	1	1	1	1	1	1	1	1	1	4.03e-14
GO:CC	nucleus	GO:0005634	1	1	1	1	1	1	1	1	0.0784551	1	1	3.06e-13	1	1	1	1	1	1	1	1	1	0.254156	1
GO:CC	plasma membrane bounded cell projection	GO:0120025	1	1	1	1	1	1	1	1	1	1	1	1	1	1	1	1	1	1	1	1	1	1	1.42e-12
GO:CC	ribonucleoprotein complex	GO:1990904	1	1	1	1	1	1	1	1	1	1	1	1.88e-12	1	1	1	1	1	1	1	1	1	1	1
GO:CC	nuclear lumen	GO:0031981	1	1	1	1	1	1	1	1	1	1	1	4.03e-12	1	1	1	1	1	1	1	1	1	0.164546	1
GO:CC	intracellular organelle lumen	GO:0070013	1	1	1	1	1	1	1	1	1	1	1	6.55e-12	1	1	1	1	1	1	1	1	1	0.254367	1
GO:CC	membrane-enclosed lumen	GO:0031974	1	1	1	1	1	1	1	1	1	1	1	6.55e-12	1	1	1	1	1	1	1	1	1	0.254367	1
GO:CC	organelle lumen	GO:0043233	1	1	1	1	1	1	1	1	1	1	1	6.55e-12	1	1	1	1	1	1	1	1	1	0.254367	1
GO:CC	cytosol	GO:0005829	1	1	1	0.468707	1	1	1	1	1	1	1	7.14e-12	1	1	1	1	1	1	1	1	1	1	1
GO:CC	cell projection	GO:0042995	1	1	1	1	1	1	1	1	1	1	1	1	1	1	1	1	1	1	1	1	1	1	1.29e-11
GO:CC	protein-containing complex	GO:0032991	1	1	1	1	1	1	1	1	1	1	1	1.48e-09	1	1	1	1	1	1	1	1	1	1	1
GO:CC	intracellular anatomical structure	GO:0005622	1	0.00503475	1	1	1	1	1	0.0497015	1	1	1	1.45e-08	1	1	1	1	1	1	1	1	1	1	1
GO:CC	intracellular organelle	GO:0043229	1	0.120821	1	1	1	1	1	0.000745888	1	1	1	3.68e-08	1	1	1	1	0.491028	1	1	1	1	1	1
GO:CC	eukaryotic translation initiation factor 3 complex	GO:0005852	1	1	1	1	1	1	1	1	1	1	1	4.63e-08	1	1	1	1	1	1	1	1	1	1	1
GO:CC	intracellular membrane-bounded organelle	GO:0043231	1	0.0155398	1	1	1	1	1	0.000250045	1	1	1	5.79e-08	1	1	1	1	0.315099	1	1	1	1	1	1
GO:CC	nuclear body	GO:0016604	1	1	1	1	1	1	1	1	1	1	1	6.15e-08	1	1	1	1	1	1	1	1	1	1	1
GO:CC	endoplasmic reticulum	GO:0005783	1	6.18e-08	1	1	1	1	1	1	1	1	1	0.786371	1	1	1	1	1	1	1	1	1	1	1
GO:CC	organelle	GO:0043226	1	0.179758	1	1	1	1	1	0.000932629	1	1	1	1.16e-07	1	1	1	1	0.537642	1	1	1	1	1	1
GO:CC	chloroplast envelope	GO:0009941	1	1	1	1	1	1	1	1.41e-07	1	1	1	1	1	1	1	1	1	1	1	1	1	1	1
GO:CC	membrane-bounded organelle	GO:0043227	1	0.0262038	1	1	1	1	1	0.00032756	1	1	1	2.15e-07	1	1	1	1	0.351599	1	1	1	1	1	1
GO:CC	nucleolus	GO:0005730	1	1	1	1	1	1	1	1	1	1	1	4.4e-07	1	1	1	1	1	1	1	1	1	0.843673	1
GO:CC	intracellular non-membrane-bounded organelle	GO:0043232	1	1	1	1	1	1	1	1	1	1	1	5.96e-07	1	1	1	1	1	1	1	1	1	1	1
GO:CC	non-membrane-bounded organelle	GO:0043228	1	1	1	1	1	1	1	1	1	1	1	5.96e-07	1	1	1	1	1	1	1	1	1	1	1
GO:CC	spliceosomal complex	GO:0005681	1	1	1	1	1	1	1	1	1	1	1	1.10063e-06	1	1	1	1	1	1	1	1	1	1	1
GO:CC	nucleoplasm	GO:0005654	1	1	1	1	1	1	1	1	1	1	1	1.49555e-06	1	1	1	1	1	1	1	1	1	1	1
GO:CC	plastid envelope	GO:0009526	1	1	1	1	1	1	1	5.6579e-06	1	1	1	1	1	1	1	1	1	1	1	1	1	1	1
GO:CC	nuclear speck	GO:0016607	1	1	1	1	1	1	1	1	1	1	1	8.0757e-06	1	1	1	1	1	1	1	1	1	1	1
GO:CC	nuclear protein-containing complex	GO:0140513	1	1	1	1	1	1	1	1	1	1	1	9.56954e-06	1	1	1	1	1	1	1	1	1	1	1
GO:CC	proteasome regulatory particle, lid subcomplex	GO:0008541	1	1	1	1	1	1	1	1	1	1	1	1.1291e-05	1	1	1	1	1	1	1	1	1	1	1
GO:CC	plasma membrane region	GO:0098590	1	1	1	1	1	1	1	1	1	1	1	1	1	1	1	1	1	1	1	1	1	1	3.12199e-05
GO:CC	apical plasma membrane	GO:0016324	1	1	1	1	1	1	1	1	1	1	1	1	1	1	1	1	1	1	1	1	1	1	4.18959e-05
GO:CC	proteasome complex	GO:0000502	1	1	1	1	1	1	1	1	1	1	1	8.4326e-05	1	1	1	1	1	1	1	1	1	1	1
GO:CC	apical part of cell	GO:0045177	1	1	1	1	1	1	1	1	1	1	1	1	1	1	1	1	1	1	1	1	1	1	8.94835e-05
GO:CC	HOPS complex	GO:0030897	1	1	1	1	1	0.000180328	1	1	1	1	1	1	1	1	1	1	1	1	1	1	1	1	1
GO:CC	endopeptidase complex	GO:1905369	1	1	1	1	1	1	1	1	1	1	1	0.000207421	1	1	1	1	1	1	1	1	1	1	1
GO:CC	cytoplasm	GO:0005737	1	0.00540225	1	0.0349126	1	1	1	0.000239982	1	1	1	0.367997	1	0.291361	1	1	1	1	1	1	1	1	1
GO:CC	organelle envelope	GO:0031967	1	1	1	1	1	1	1	0.000242673	1	1	1	1	1	1	1	1	1	1	1	1	1	1	1
GO:CC	envelope	GO:0031975	1	1	1	1	1	1	1	0.000242673	1	1	1	1	1	1	1	1	1	1	1	1	1	1	1
GO:CC	bounding membrane of organelle	GO:0098588	1	0.000253324	1	1	1	1	1	1	1	1	1	0.170566	1	1	1	1	0.0408444	1	1	1	1	1	1
GO:CC	proteasome accessory complex	GO:0022624	1	1	1	1	1	1	1	1	1	1	1	0.000376611	1	1	1	1	1	1	1	1	1	1	1
GO:CC	proteasome regulatory particle	GO:0005838	1	1	1	1	1	1	1	1	1	1	1	0.000376611	1	1	1	1	1	1	1	1	1	1	1
GO:CC	peptidase complex	GO:1905368	1	1	1	1	1	1	1	1	1	1	1	0.000521596	1	1	1	1	1	1	1	1	1	1	1
GO:CC	thylakoid	GO:0009579	1	1	1	1	1	1	1	0.000951358	1	1	1	1	1	1	1	1	1	1	1	1	1	1	1
GO:CC	polysomal ribosome	GO:0042788	1	1	1	1	1	1	1	1	1	1	1	0.00108365	1	1	1	1	1	1	1	1	1	1	1
GO:CC	catalytic step 2 spliceosome	GO:0071013	1	1	1	1	1	1	1	1	1	1	1	0.00134316	1	1	1	1	1	1	1	1	1	1	1
GO:CC	polysome	GO:0005844	1	1	1	1	1	1	1	1	1	1	1	0.00276893	1	1	1	1	1	1	1	1	1	1	1
GO:CC	plastid membrane	GO:0042170	1	1	1	1	1	1	1	0.0044084	1	1	1	1	1	1	1	1	1	1	1	1	1	1	1
GO:CC	Golgi cisterna	GO:0031985	1	0.00464449	1	1	1	1	1	1	1	1	1	1	1	1	1	1	1	1	1	1	1	1	1
GO:CC	Golgi stack	GO:0005795	1	0.00647628	1	1	1	1	1	1	1	1	1	1	1	1	1	1	1	1	1	1	1	1	1
GO:CC	thylakoid membrane	GO:0042651	1	1	1	1	1	1	1	0.00995202	1	1	1	1	1	1	1	1	1	1	1	1	1	1	1
GO:CC	photosynthetic membrane	GO:0034357	1	1	1	1	1	1	1	0.0102454	1	1	1	1	1	1	1	1	1	1	1	1	1	1	1
GO:CC	Ku70:Ku80 complex	GO:0043564	1	0.011852	1	1	1	1	1	1	1	1	1	1	1	1	1	1	1	1	1	1	1	1	1
GO:CC	vesicle tethering complex	GO:0099023	1	1	1	1	1	0.0128917	1	1	1	1	1	1	1	1	1	1	1	1	1	1	1	1	1
GO:CC	preribosome	GO:0030684	1	1	1	1	1	1	1	1	1	1	1	0.0171803	1	1	1	1	1	1	1	1	1	1	1
GO:CC	pollen tube tip	GO:0090404	1	1	1	1	1	1	1	1	1	1	1	1	1	1	1	1	1	1	1	1	1	1	0.0175612
GO:CC	growing cell tip	GO:0035838	1	1	1	1	1	1	1	1	1	1	1	1	1	1	1	1	1	1	1	1	1	1	0.0175612
GO:CC	secretory vesicle	GO:0099503	1	0.0186791	1	1	1	1	1	1	1	1	1	1	1	1	1	1	1	1	1	1	1	1	0.670679
GO:CC	Golgi medial cisterna	GO:0005797	1	0.0214883	1	1	1	1	1	1	1	1	1	1	1	1	1	1	1	1	1	1	1	1	1
GO:CC	chloroplast thylakoid	GO:0009534	1	1	1	1	1	1	1	0.0228091	1	1	1	1	1	1	1	1	1	1	1	1	1	1	1
GO:CC	plastid thylakoid	GO:0031976	1	1	1	1	1	1	1	0.0236633	1	1	1	1	1	1	1	1	1	1	1	1	1	1	1
GO:CC	site of polarized growth	GO:0030427	1	1	1	1	1	1	1	1	1	1	1	1	1	1	1	1	1	1	1	1	1	1	0.0250466
GO:CC	ribosome	GO:0005840	1	1	1	1	1	1	1	1	1	1	1	0.026252	1	1	1	1	1	1	1	1	1	1	1
GO:CC	microsporocyte nucleus	GO:0048556	1	1	1	1	1	1	1	1	1	1	1	1	1	1	1	1	1	1	1	1	1	0.0277416	1
GO:CC	ribosomal subunit	GO:0044391	1	1	1	1	1	1	1	1	1	1	1	0.0295574	1	1	1	1	1	1	1	1	1	1	1
GO:CC	organelle membrane	GO:0031090	1	0.0371854	1	1	1	1	1	0.831056	1	1	1	1	1	1	1	1	0.110658	1	1	1	1	1	1
GO:CC	cell tip	GO:0051286	1	1	1	1	1	1	1	1	1	1	1	1	1	1	1	1	1	1	1	1	1	1	0.0465263
GO:CC	cell pole	GO:0060187	1	1	1	1	1	1	1	1	1	1	1	1	1	1	1	1	1	1	1	1	1	1	0.0465263
GO:CC	potassium channel complex	GO:0034705	1	1	1	1	1	1	1	1	1	1	1	1	1	1	1	1	0.0499416	1	1	1	1	1	1
GO:CC	nuclear pore outer ring	GO:0031080	1	1	1	1	1	1	1	1	1	1	1	0.0499769	1	1	1	1	1	1	1	1	1	1	1
GO:MF	transmembrane transporter activity	GO:0022857	4.11e-11	1	1	1	1	1	1	1	1	1	1	1	1	1	1	1	1	1	1	1	1	1	1
GO:MF	transporter activity	GO:0005215	3.4e-10	1	1	1	1	1	1	1	1	1	1	1	1	1	1	1	1	1	1	1	1	1	1
GO:MF	inorganic molecular entity transmembrane transporter activity	GO:0015318	1.49e-08	1	1	1	1	1	1	1	1	1	1	1	1	1	1	1	1	1	1	1	1	1	1
GO:MF	catalytic activity	GO:0003824	2.98e-08	1	1	0.00231993	1	0.0204438	1	1	1	1	1	1	1	1	1	1	1	1	1	1	1	1	1
GO:MF	ion transmembrane transporter activity	GO:0015075	2.39026e-06	1	1	1	1	1	1	1	1	1	1	1	1	1	1	1	1	1	1	1	1	1	1
GO:MF	cation transmembrane transporter activity	GO:0008324	0.000235579	1	0.875379	1	1	1	1	1	1	1	1	1	1	1	1	1	1	1	1	1	1	1	1
GO:MF	metal ion transmembrane transporter activity	GO:0046873	0.000447546	1	1	1	1	1	1	1	1	1	1	1	1	1	1	1	1	1	1	1	1	1	1
GO:MF	oxidoreductase activity	GO:0016491	0.000941657	1	1	8.6478e-06	1	1	1	1	1	1	1	1	1	1	1	1	1	1	1	1	1	1	1
GO:MF	inorganic cation transmembrane transporter activity	GO:0022890	0.00101828	1	0.474299	1	1	1	1	1	1	1	1	1	1	1	1	1	1	1	1	1	1	1	1
GO:MF	peroxidase activity	GO:0004601	0.0011164	1	1	1	1	1	1	1	1	1	1	1	1	1	1	1	1	1	1	1	1	1	1
GO:MF	oxidoreductase activity, acting on peroxide as acceptor	GO:0016684	0.00145824	1	1	1	1	1	1	1	1	1	1	1	1	1	1	1	1	1	1	1	1	1	1
GO:MF	efflux transmembrane transporter activity	GO:0015562	0.00402854	1	1	1	1	1	1	1	1	1	1	1	1	1	1	1	1	1	1	0.647208	1	1	1
GO:MF	signaling receptor activity	GO:0038023	0.0150259	1	1	1	1	1	1	1	1	1	1	1	1	1	1	1	1	1	1	1	1	1	1
GO:MF	4 iron, 4 sulfur cluster binding	GO:0051539	0.0182836	1	1	1	1	1	1	1	1	1	1	1	1	1	1	1	1	1	1	1	1	1	1
GO:MF	antioxidant activity	GO:0016209	0.0243949	1	1	1	1	1	1	1	1	1	1	1	1	1	1	1	1	1	1	1	1	1	1
GO:MF	transition metal ion transmembrane transporter activity	GO:0046915	0.0274076	1	1	1	1	1	1	1	1	1	1	1	1	1	1	1	1	1	1	1	1	1	1
GO:MF	glycosyltransferase activity	GO:0016757	0.0335913	1	1	1	1	1	1	1	1	1	1	1	1	1	1	1	1	1	1	1	1	1	1
GO:MF	anion transmembrane transporter activity	GO:0008509	0.0403416	1	1	1	1	1	1	1	1	1	1	1	1	1	1	1	1	1	1	1	1	1	1
GO:MF	active transmembrane transporter activity	GO:0022804	0.0486526	1	1	1	1	1	1	1	1	1	1	1	1	1	1	1	1	1	1	1	1	1	1
GO:MF	transferase activity	GO:0016740	0.167431	1	1	1	1	0.0344264	1	1	1	1	1	1	1	1	1	1	1	1	1	1	1	1	1
GO:MF	RNA binding	GO:0003723	1	1	1	1	1	1	1	1	1	1	1	2.84e-14	1	1	1	1	1	1	1	1	1	1	1
GO:MF	heterocyclic compound binding	GO:1901363	1	1	1	1	1	1	1	1	1	1	1	1.7e-12	1	1	1	1	1	1	1	1	1	1	1
GO:MF	organic cyclic compound binding	GO:0097159	1	1	1	1	1	1	1	1	1	1	1	4.44e-12	1	1	1	1	1	1	1	1	1	1	1
GO:MF	binding	GO:0005488	1	1	1	1	1	1	1	1	1	1	1	5.23e-12	1	0.534643	1	1	1	1	1	1	1	1	1
GO:MF	mRNA binding	GO:0003729	1	1	1	1	1	1	1	1	1	1	1	5.55e-12	1	1	1	1	1	1	1	1	1	1	1
GO:MF	nucleic acid binding	GO:0003676	1	1	1	1	1	1	1	1	1	1	1	7.64e-11	1	1	1	1	1	1	1	1	1	1	1
GO:MF	nicotinamidase activity	GO:0008936	1	1	1	1	1	1	1	1	1	1	1	1	1	1	1	1	1	0.000189622	1	1	1	1	1
GO:MF	structural molecule activity	GO:0005198	1	1	1	1	1	1	1	1	1	1	1	0.000581925	1	1	1	1	1	1	1	1	1	1	1
GO:MF	protein binding	GO:0005515	1	1	1	1	0.135871	1	1	1	1	1	1	0.000670178	1	0.247585	1	1	1	1	1	1	1	1	1
GO:MF	transferase activity, transferring phosphorus-containing groups	GO:0016772	1	1	1	1	1	0.00196739	1	1	1	1	1	1	1	1	1	1	1	1	1	1	1	1	1
GO:MF	kinase activity	GO:0016301	1	1	1	1	1	0.00209214	1	1	1	1	1	1	1	1	1	1	1	1	1	1	1	1	1
GO:MF	ATP-dependent peptidase activity	GO:0004176	1	1	1	1	1	1	1	0.00403307	1	1	1	1	1	1	1	1	1	1	1	1	1	1	1
GO:MF	methylcrotonoyl-CoA carboxylase activity	GO:0004485	1	1	1	0.00406262	1	1	1	1	1	1	1	1	1	1	1	1	1	1	1	1	1	1	1
GO:MF	DNA-binding transcription factor activity	GO:0003700	1	1	1	1	0.00691503	1	1	1	0.0332809	1	1	1	1	1	1	1	1	1	1	1	1	1	1
GO:MF	catalytic activity, acting on a protein	GO:0140096	1	1	1	1	1	0.00765024	1	1	1	1	1	1	1	1	1	1	1	1	1	1	1	1	1
GO:MF	translation initiation factor activity	GO:0003743	1	1	1	1	1	1	1	1	1	1	1	0.00765106	1	1	1	1	1	1	1	1	1	1	1
GO:MF	translation regulator activity	GO:0045182	1	1	1	1	1	1	1	1	1	1	1	0.00788148	1	1	1	1	1	1	1	1	1	1	1
GO:MF	phosphotransferase activity, alcohol group as acceptor	GO:0016773	1	1	1	1	1	0.00797291	1	1	1	1	1	1	1	1	1	1	1	1	1	1	1	1	1
GO:MF	translation factor activity, RNA binding	GO:0008135	1	1	1	1	1	1	1	1	1	1	1	0.00932333	1	1	1	1	1	1	1	1	1	1	1
GO:MF	alpha-mannosidase activity	GO:0004559	1	0.00973087	1	1	1	1	1	1	1	1	1	1	1	1	1	1	1	1	1	1	1	1	1
GO:MF	protein kinase activity	GO:0004672	1	1	1	1	1	0.0116644	1	1	1	1	1	1	1	1	1	1	1	1	1	1	1	1	1
GO:MF	transcription cis-regulatory region binding	GO:0000976	1	1	1	1	0.0120822	1	1	1	0.13762	1	1	1	1	1	1	1	1	1	1	1	1	1	1
GO:MF	transcription regulatory region nucleic acid binding	GO:0001067	1	1	1	1	0.0120822	1	1	1	0.13762	1	1	1	1	1	1	1	1	1	1	1	1	1	1
GO:MF	sequence-specific double-stranded DNA binding	GO:1990837	1	1	1	1	0.0166336	1	1	1	0.177752	1	1	1	1	1	1	1	1	1	1	1	1	1	1
GO:MF	purine nucleosidase activity	GO:0008477	1	1	1	1	1	0.0169481	1	1	1	1	1	1	1	1	1	1	1	1	1	1	1	1	1
GO:MF	snRNA binding	GO:0017069	1	1	1	1	1	1	1	1	1	1	1	0.0176303	1	1	1	1	1	1	1	1	1	1	1
GO:MF	identical protein binding	GO:0042802	1	1	1	1	0.0194513	1	1	1	1	1	1	1	1	1	1	1	1	1	1	1	1	0.712191	1
GO:MF	structural constituent of ribosome	GO:0003735	1	1	1	1	1	1	1	1	1	1	1	0.0219976	1	1	1	1	1	1	1	1	1	1	1
GO:MF	transcription regulator activity	GO:0140110	1	1	1	1	0.0239408	1	1	1	0.0972627	1	1	1	1	1	1	1	1	1	1	1	1	1	1
GO:MF	malic enzyme activity	GO:0004470	1	1	1	1	1	0.02538	1	1	1	1	1	1	1	1	1	1	1	1	1	1	1	1	1
GO:MF	translation regulator activity, nucleic acid binding	GO:0090079	1	1	1	1	1	1	1	1	1	1	1	0.0279406	1	1	1	1	1	1	1	1	1	1	1
GO:MF	oxidoreductase activity, acting on single donors with incorporation of molecular oxygen, incorporation of two atoms of oxygen	GO:0016702	1	0.244756	1	0.0317969	1	1	0.189342	1	1	1	1	1	1	1	1	1	1	1	1	1	1	1	1
GO:MF	catalytic activity, acting on RNA	GO:0140098	1	1	1	1	1	1	1	1	1	1	1	0.0345459	1	1	1	1	1	1	1	1	1	1	1
GO:MF	glutathione-disulfide reductase (NADPH) activity	GO:0004362	1	1	1	1	1	0.0354729	1	1	1	1	1	1	1	1	1	1	1	1	1	1	1	1	1
GO:MF	double-stranded DNA binding	GO:0003690	1	1	1	1	0.0381195	1	1	1	0.344857	1	1	1	1	1	1	1	1	1	1	1	1	1	1
GO:MF	sequence-specific DNA binding	GO:0043565	1	1	1	1	0.0481037	1	1	1	0.114626	1	1	1	1	1	1	1	1	1	1	1	1	1	1
GO:MF	NADPH-hemoprotein reductase activity	GO:0003958	1	1	1	1	1	1	1	1	0.0497191	1	1	1	1	1	1	1	1	1	1	1	1	1	1
GO:MF	mannosyl-oligosaccharide mannosidase activity	GO:0015924	1	0.049945	1	1	1	1	1	1	1	1	1	1	1	1	1	1	1	1	1	1	1	1	1
GO:MF	mannosyl-oligosaccharide 1,2-alpha-mannosidase activity	GO:0004571	1	0.049945	1	1	1	1	1	1	1	1	1	1	1	1	1	1	1	1	1	1	1	1	1
KEGG	Metabolic pathways	KEGG:01100	3.03e-08	0.0906675	1	0.0664628	1	1	1	1	1	0.0494639	1	1	1	1	1	1	1	1	1	1	1	1	1
KEGG	Biosynthesis of secondary metabolites	KEGG:01110	4.81e-07	1	1	1	1	1	1	1	1	0.61559	0.790164	1	1	1	1	1	0.226647	1	1	1	1	1	1
KEGG	Phenylpropanoid biosynthesis	KEGG:00940	4.87479e-06	1	1	1	1	1	1	1	1	1	1	1	1	1	1	1	1	1	1	1	1	1	1
KEGG	Starch and sucrose metabolism	KEGG:00500	0.000302649	1	1	1	1	1	1	1	1	1	1	1	1	1	1	1	1	1	1	1	1	1	1
KEGG	Cysteine and methionine metabolism	KEGG:00270	0.0342516	1	1	1	1	1	1	1	1	0.330992	1	1	1	1	1	1	1	1	1	1	1	1	1
KEGG	Phenylalanine, tyrosine and tryptophan biosynthesis	KEGG:00400	0.850971	1	0.040042	1	1	1	1	1	1	1	1	1	1	1	1	1	1	1	1	1	1	1	1
KEGG	Spliceosome	KEGG:03040	1	1	1	1	1	1	1	1	1	1	1	1.2e-07	1	1	1	1	1	1	1	1	1	1	1
KEGG	Valine, leucine and isoleucine degradation	KEGG:00280	1	1	1	0.0051197	1	1	1	1	1	1.55148e-05	1	1	1	1	1	1	1	1	1	1	1	1	1
KEGG	Galactose metabolism	KEGG:00052	1	1	1	1	1	1	1	1	1	1	1	1	1	0.000252955	1	1	1	1	1	1	1	1	1
KEGG	Proteasome	KEGG:03050	1	1	1	1	1	1	1	1	1	1	1	0.000941202	1	1	1	1	1	1	1	1	1	1	1
KEGG	Fatty acid metabolism	KEGG:01212	1	1	1	0.000971947	1	1	1	1	1	1	1	1	1	1	1	1	1	1	1	1	1	1	1
KEGG	Fatty acid elongation	KEGG:00062	1	1	1	1	1	1	1	1	1	1	1	1	1	1	1	1	0.00211767	1	0.768535	1	1	1	1
KEGG	Non-homologous end-joining	KEGG:03450	1	0.00224085	1	1	1	1	1	1	1	1	1	1	1	1	1	1	1	1	1	1	1	1	1
KEGG	alpha-Linolenic acid metabolism	KEGG:00592	1	1	1	0.00241724	1	1	1	1	0.205997	1	1	1	1	0.126676	1	1	0.355111	1	1	0.199035	1	1	1
KEGG	Fatty acid degradation	KEGG:00071	1	1	1	0.00343953	1	1	1	1	1	1	1	1	1	0.943269	1	1	1	1	0.998899	1	1	1	1
KEGG	Plant-pathogen interaction	KEGG:04626	1	1	1	1	1	1	0.00363125	1	1	1	1	1	1	1	1	1	1	1	1	1	1	1	1
KEGG	MAPK signaling pathway - plant	KEGG:04016	1	1	1	1	1	1	1	1	1	1	1	1	1	0.00406791	1	1	1	1	1	1	1	1	1
KEGG	Flavonoid biosynthesis	KEGG:00941	1	1	1	1	0.00534172	1	1	1	1	1	1	1	1	1	1	1	1	1	1	1	1	1	1
KEGG	Plant hormone signal transduction	KEGG:04075	1	1	1	1	0.00789724	0.0296767	1	1	1	1	1	1	1	1	1	1	1	1	1	1	1	1	1
KEGG	Butanoate metabolism	KEGG:00650	1	1	1	1	1	1	1	1	1	0.00897521	0.922768	1	1	1	1	1	1	1	1	1	1	1	1
KEGG	Anthocyanin biosynthesis	KEGG:00942	1	1	1	1	1	1	1	1	1	1	1	1	1	1	1	1	1	1	1	1	0.00929609	1	1
KEGG	Autophagy - other	KEGG:04136	1	1	1	1	1	1	1	1	1	1	1	1	1	0.0142739	1	1	1	1	1	1	1	1	1
KEGG	Aminoacyl-tRNA biosynthesis	KEGG:00970	1	1	1	1	1	1	1	0.701064	1	1	1	0.0246956	1	1	1	1	1	1	1	1	1	1	1
KEGG	Monoterpenoid biosynthesis	KEGG:00902	1	1	1	1	1	1	1	1	1	1	1	1	1	1	0.0325198	1	1	1	1	1	0.0325198	1	1
KEGG	Tyrosine metabolism	KEGG:00350	1	1	1	0.0415009	1	1	1	1	1	1	1	1	1	0.102469	1	1	1	1	1	1	1	1	1
KEGG	Linoleic acid metabolism	KEGG:00591	1	1	1	1	1	1	0.302292	1	1	1	1	1	1	1	1	1	1	1	1	0.0418027	1	1	1
KEGG	Diterpenoid biosynthesis	KEGG:00904	1	0.048116	1	1	1	1	1	1	0.0499393	1	1	1	0.878009	1	1	1	1	1	1	1	1	1	1
